# Supplementary material for: Quantifying the intra- and inter-species community interactions in microbiomes by dynamic covariance mapping
Source: Nat Commun. 2025 Jul 9;16:6314. doi: 10.1038/s41467-025-61368-y (PMC12238654; doi:10.1038/s41467-025-61368-y)
Supplement: Supplementary file 25 — Supplementary Data 1 and 2 [file 41467_2025_61368_MOESM25_ESM.xls]

## Sheet: Supplementary_Data_1
Supplementary Table 1. Barcodes of screened colonies for whole-genome sequencing
Mouse	Colony number	Barcode Sequence	Closest clonal cluster	Barcode designation in Fig. 6
gf1	1	ATACAACGTGGTAGC	C1	b1
gf1	2	ATACAACGTGGTAGC	C1	b1
gf1	3	TTTTCAGGCATTAAA	C1	b2
gf1	4	TTTTCAGGCATTAAT	C1	n.s
gf2	1	AATGATTTTACCCAA	C2	b2
gf2	2	GTTCACACCACGAGC	C2	b1
gf2	3	GTTCACACCACGAGC	C2	b1
gf2	4	n.d	n.d	n.d
gf3	1	TCATTCGTGTAGGTA	C1	b1
gf3	2	TCATTCGTGTAGGTA	C1	b1
gf3	3	n.d	n.d	n.d
gf3	4	TCATTCGTGTAGGTA	C1	b1
gf4	1	ATACAACGTGGTAGC	C1	b1
gf4	2	GTAACAGCGTAGCTT	C1	b2
gf4	3	ATACAACGTGGTAGC	C1	b1
gf4	4	n.d	n.d	n.d
rm1	1	GTTGTTCTGGTTGAG	C1	b2
rm1	2	GCTGCTTATCAACCT	C1	b1
rm1	3	TTGTTGCTGGTTGAG	C1	n.s
rm1	4	GTTGTTCTGGTTGAG	C1	b2
rm2	1	TCGTAACTAAGGCTT	C1	b1
rm2	2	TTCTGTCTAAAGCGC	C1	b2
rm2	3	GGTAAGCAAGGCTT	C1	n.s
rm2	4	TCGTAACTAAGGCTT	C1	b1
rm3	1	TCGTAACTAAGGCTT	C1	b1
rm3	2	GAAGACAGGTCATGT	C1	n.s
rm3	3	CGGTATGTAGCTGCG	C1	b2
rm3	4	GAAGACAGCTCATGT	C1	n.s
rm4	1	TCGTAACTAAGGCTT	C1	b1
rm4	2	AGTCAGTCTTGCGAT	C1	b2
rm4	3	TCGTAACTAAGGCTT	C1	b1
rm4	4	TCGTAACTAAGGCTT	C1	b1
n.d. = not detected due to failure in Sanger sequencing
n.s. = not included in WGS since only two clones were chosen per cohort

## Sheet: Supplementary_Data_2
Supplementary data 2. Mutations from metagenome or single colony whole genome sequencing
Mouse.clonal_cluster	Barcode or metagenome	Position	Gene(s)	Mutation	Mutation type	Mutation annotation	Gene locus description
Gavage	metagenomics	1292475	hns/galU	1 bp	del	intergenic (+109/+35)	DNA_binding transcriptional dual regulator H_NS/UTP__glucose_1_phosphate uridylyltransferase
Gavage	metagenomics	1703251	add,ydgJ	A > T	snp	intergenic (+17/+17)	adenosine deaminase/putative oxidoreductase YdgJ
Gavage	metagenomics	1883027	dmlA,yeaV	C > G	snp	intergenic (+30/-161)	D_malate/3_isopropylmalate dehydrogenase (decarboxylating)/putative transporter YeaV
Gavage	metagenomics	1932094	purT,eda	C > G	snp	intergenic (+35/+21)	phosphoribosylglycinamide formyltransferase 2/KHG/KDPG aldolase
Gavage	metagenomics	1932096	purT,eda	C > G	snp	intergenic (+37/+19)	phosphoribosylglycinamide formyltransferase 2/KHG/KDPG aldolase
Gavage	metagenomics	3180505	ygiC	A > C	snp	E29A (GAG > GCG)	putative acid__amine ligase YgiC
Gavage	metagenomics	3636841	yhiN	A > C	snp	G190G (GGT > GGG)	putative oxidoreductase YhiN
Gavage	metagenomics	4323320	phnF,phnD	T > G	snp	intergenic (-898/+16)	putative transcriptional regulator PhnF/phosphonate/phosphate ABC transporter periplasmic binding protein
Gavage	metagenomics	4332868	basS	G > T	snp	R135R (CGC >CGA)	sensor histidine kinase BasS
Gavage	metagenomics	4332871	basS	A > C	snp	S134R (AGT >AGG)	sensor histidine kinase BasS
Gavage	metagenomics	654563	dpiA,dcuC	C > G	snp	intergenic (+21/+20)	DNA_binding transcriptional dual regulator DpiA/anaerobic C4_dicarboxylate transporter DcuC
Gavage	metagenomics	654566	dpiA,dcuC	G > T	snp	intergenic (+24/+17)	DNA_binding transcriptional dual regulator DpiA/anaerobic C4_dicarboxylate transporter DcuC
Gavage	metagenomics	987560	ompF,asnS	G > C	snp	intergenic (-578/+25)	outer membrane porin F/asparagine__tRNA ligase
Gavage	metagenomics	987561	ompF,asnS	G > C	snp	intergenic (-579/+24)	outer membrane porin F/asparagine__tRNA ligase
Gavage	metagenomics	1292471	galU	1 bp	ins	intergenic (+106/+38)	UTP__glucose_1_phosphate uridylyltransferase
Gavage	metagenomics	111013	secA,mutT	G > A	snp	intergenic (+29/-31)	protein translocation ATPase/8_oxo_dGTP diphosphatase
Gavage	metagenomics	1925920	yobB	T > G	snp	L161V (TTA >GTA)	putative carbon_nitrogen hydrolase family protein YobB
Gavage	metagenomics	2900322	ygcW,yqcE	C > T	snp	intergenic (-49/-270)	putative deoxygluconate dehydrogenase/putative transport protein YqcE
Gavage	metagenomics	2900324	ygcW,yqcE	G > T	snp	intergenic (-51/-268)	putative deoxygluconate dehydrogenase/putative transport protein YqcE
Gavage	metagenomics	2900327	ygcW,yqcE	A > C	snp	intergenic (-54/-265)	putative deoxygluconate dehydrogenase/putative transport protein YqcE
Gavage	metagenomics	3888219	mnmE,tnaC	T > A	snp	intergenic (+27/-216)	5_carboxymethylaminomethyluridine_tRNA synthase GTPase subunit/tnaAB operon leader peptide
Gavage	metagenomics	3891506	tnaB,mdtL	C > G	snp	intergenic (+23/-109)	tryptophan:H(+) symporter TnaB/efflux pump MdtL
Gavage	metagenomics	4356445	dtpC,cadA	A > T	snp	intergenic (-34/+25)	dipeptide/tripeptide:H(+) symporter DtpC/lysine decarboxylase 1
Gavage	metagenomics	4356446	dtpC,cadA	A > T	snp	intergenic (-35/+24)	dipeptide/tripeptide:H(+) symporter DtpC/lysine decarboxylase 1
Gavage	metagenomics	4470951	ridA,pyrI	A > C	snp	intergenic (-38/+35)	enamine/imine deaminase, redox_regulated chaperone/aspartate carbamoyltransferase, PyrI subunit
Gavage	metagenomics	4470952	ridA,pyrI	T > C	snp	intergenic (-39/+34)	enamine/imine deaminase, redox_regulated chaperone/aspartate carbamoyltransferase, PyrI subunit
Gavage	metagenomics	4479020	rraB,yjgM	A > T	snp	intergenic (+131/+14)	ribonuclease E inhibitor protein B/putative N_acetyltransferase YjgM
Gavage	metagenomics	50118	folA	T > G	snp	V99G (GTT >GGT)	dihydrofolate reductase
Gavage	metagenomics	1015912	rmf,fabA	T > A	snp	intergenic (+30/+40)	ribosome modulation factor/beta_hydroxyacyl_acyl carrier protein dehydratase/isomerase
Gavage	metagenomics	104108	ftsA	T > G	snp	S43A (TCG >GCG)	cell division protein FtsA
Gavage	metagenomics	2866488	ygbN,rpoS	G > C	snp	intergenic (+23/+71)	putative transporter YgbN/RNA polymerase sigma factor RpoS
Gavage	metagenomics	3332822	yhbE,rpmA	G > A	snp	intergenic (-87/+40)	putative transporter YhbE/50S ribosomal subunit protein L27
Gavage	metagenomics	3332823	yhbE,rpmA	T > C	snp	intergenic (-88/+39)	putative transporter YhbE/50S ribosomal subunit protein L27
Gavage	metagenomics	2866487	ygbN,rpoS	G > C	snp	intergenic (+22/+72)	putative transporter YgbN/RNA polymerase sigma factor RpoS
Gavage	metagenomics	3781051	lldD,trmL	C > G	snp	intergenic (+34/-164)	L_lactate dehydrogenase/tRNA (cytidine/uridine_2'_O)_ribose methyltransferase
Gavage	metagenomics	1559995	ddpB	A > C	snp	V312G (GTT >GGT)	putative D,D_dipeptide ABC transporter membrane subunit DdpB
Gavage	metagenomics	556637	ybcI,ybcJ	T > G	snp	intergenic (-84/+24)	PF04307 family inner membrane protein YbcI/putative RNA_binding protein YbcJ
Gavage	metagenomics	3288032	yraH,yraI	C > A	snp	intergenic (+22/-58)	putative fimbrial protein YraH/putative fimbrial chaperone YraI
Gavage	metagenomics	1873031	dgcJ	IS1 (–) +9 bp	ins	coding (991-999/1491 nt)	diguanylate cyclase DgcJ
Gavage	metagenomics	2124974	wcaI	T > C	snp	D258G (GAT >GGT)	colanic acid biosynthesis fucosyltransferase WcaI
Gavage	metagenomics	4296380	gltP,yjcO	CG+	ins	intergenic (+586/+56)	glutamate/aspartate : H(+) symporter GltP/Sel1 repeat_containing protein YjcO
gf1.C1	b1	1873031	dgcJ	IS1 (–) +9 bp	ins	coding (991-999/1491 nt)	diguanylate cyclase DgcJ
gf1.C1	b1	2124974	wcaI	T > C	snp	D258G (GAT >GGT)	colanic acid biosynthesis fucosyltransferase WcaI
gf1.C1	b1	4296380	gltP,yjcO	CG+	ins	intergenic (+586/+56)	glutamate/aspartate : H(+) symporter GltP/Sel1 repeat_containing protein YjcO
gf1.C1	b1	1972670	tar	IS1 (+) +5833 bp	ins	coding	methyl_accepting chemotaxis protein Tar
gf1.C1	b1	1698215	malI	IS1 (+) +9 bp	ins	coding (958-966/1029 nt)	DNA_binding transcriptional repressor MalI
gf1.C1	b1	366713	lacI	IS1 (+) +4 bp	ins	coding (794-797/1083 nt)	DNA_binding transcriptional repressor LacI
gf1.C1	b2	2406493	lrhA	T > A	snp	E50V (GAA>GTA)	DNA_binding transcriptional dual regulator LrhA
gf1.C1	b2	1873031	dgcJ	IS1 (–) +9 bp	ins	coding (991-999/1491 nt)	diguanylate cyclase DgcJ
gf1.C1	b2	2124974	wcaI	T > C	snp	D258G (GAT>GGT)	colanic acid biosynthesis fucosyltransferase WcaI
gf1.C1	b2	4296380	gltP,yjcO	CG+	ins	intergenic (+586/+56)	glutamate/aspartate : H(+) symporter GltP/Sel1 repeat_containing protein YjcO
gf2.C2	b1	1873031	dgcJ	IS1 (–) +9 bp	ins	coding (991-999/1491 nt)	diguanylate cyclase DgcJ
gf2.C2	b1	2124974	wcaI	T > C	snp	D258G (GAT>GGT)	colanic acid biosynthesis fucosyltransferase WcaI
gf2.C2	b1	4296380	gltP,yjcO	CG+	ins	intergenic (+586/+56)	glutamate/aspartate : H(+) symporter GltP/Sel1 repeat_containing protein YjcO
gf2.C2	b1	932717	lrp	IS2 (–) +5 bp	ins	coding (123-127/495 nt)	DNA_binding transcriptional dual regulator Lrp
gf2.C2	b2	1873031	dgcJ	IS1 (–) +9 bp	ins	coding (991-999/1491 nt)	diguanylate cyclase DgcJ
gf2.C2	b2	2124974	wcaI	T > C	snp	D258G (GAT>GGT)	colanic acid biosynthesis fucosyltransferase WcaI
gf2.C2	b2	4296380	gltP,yjcO	CG+	ins	intergenic (+586/+56)	glutamate/aspartate : H(+) symporter GltP/Sel1 repeat_containing protein YjcO
gf2.C2	b2	932874	lrp	IS2 (–) +5 bp	ins	coding (280-284/495 nt)	DNA_binding transcriptional dual regulator Lrp
gf3.C1	b1	366910	lacI	GCCA	ins	coding (601/1083 nt)	DNA_binding transcriptional repressor LacI
gf3.C1	b1	1962547	flhE–flhD	15956 bp	del	IS1-mediated	17 genes flhE, flhA, flhB, cheZ, cheY, cheB, cheR, tap, tar, cheW, cheA, cheA, motB, motA, motR, flhC, flhDflhE, flhA, flhB, cheZ, cheY, cheB, cheR, tap, tar, cheW, cheA, cheA, motB, motA, motR, flhC, flhD
gf3.C1	b1	1383055	ycjW	IS5 (+) +4 bp	ins	coding (904-907/999 nt)	DNA_binding transcriptional repressor YcjW
gf3.C1	b1	1698191	malI	IS1 (+) +9 bp	ins	coding (982-990/1029 nt)	DNA_binding transcriptional repressor MalI
gf3.C1	b1	1873031	dgcJ	IS1 (–) +9 bp	ins	coding (991-999/1491 nt)	diguanylate cyclase DgcJ
gf3.C1	b1	2124974	wcaI	T > C	snp	D258G (GAT>GGT)	colanic acid biosynthesis fucosyltransferase WcaI
gf3.C1	b1	4296380	gltP,yjcO	CG+	ins	intergenic (+586/+56)	glutamate/aspartate : H(+) symporter GltP/Sel1 repeat_containing protein YjcO
gf4.C1	b1	1873031	dgcJ	IS1 (–) +9 bp	ins	coding (991-999/1491 nt)	diguanylate cyclase DgcJ
gf4.C1	b1	1972302	[tar]–flhD	6201 bp	del	IS1-mediated	[tar], cheW, cheA, cheA, motB, motA, motR, flhC, flhD
gf4.C1	b1	2124974	wcaI	T > C	snp	D258G (GAT>GGT)	colanic acid biosynthesis fucosyltransferase WcaI
gf4.C1	b1	4296380	gltP,yjcO	CG+	ins	intergenic (+586/+56)	glutamate/aspartate : H(+) symporter GltP/Sel1 repeat_containing protein YjcO
gf4.C1	b1	932565	trxB	IS2 (–) +5 bp	ins	intergenic (-515/-26)	thioredoxin reductase/DNA_binding transcriptional dual regulator Lrp
gf4.C1	b2	1873031	dgcJ	IS1 (–) +9 bp	ins	coding (991-999/1491 nt)	diguanylate cyclase DgcJ
gf4.C1	b2	1972302	[tar]–flhD	6201 bp	del	IS1-mediated	[tar], cheW, cheA, cheA, motB, motA, motR, flhC, flhD
gf4.C1	b2	2124974	wcaI	T > C	snp	D258G (GAT>GGT)	colanic acid biosynthesis fucosyltransferase WcaI
gf4.C1	b2	4296380	gltP,yjcO	CG+	ins	intergenic (+586/+56)	glutamate/aspartate : H(+) symporter GltP/Sel1 repeat_containing protein YjcO
gf4.C1	b2	932565	trxB	IS2 (–) +5 bp	ins	intergenic (-515/-26)	thioredoxin reductase/DNA_binding transcriptional dual regulator Lrp
rm1.C1	b1	1196220	icd	C > T	snp	H366H (CAC>CAT)	isocitrate dehydrogenase
rm1.C1	b1	1873031	dgcJ	IS1 (–) +9 bp	ins	coding (991-999/1491 nt)	diguanylate cyclase DgcJ
rm1.C1	b1	1972743	cheW–flhD	5760 bp	del	IS1-mediated	cheW, cheA, cheA, motB, motA, motR, flhC, flhD
rm1.C1	b1	2124974	wcaI	T > C	snp	D258G (GAT>GGT)	colanic acid biosynthesis fucosyltransferase WcaI
rm1.C1	b1	3554831	malT	T > A	snp	W583R (TGG>AGG)	DNA_binding transcriptional activator MalT
rm1.C1	b1	4296380	gltP,yjcO	CG+	ins	intergenic (+586/+56)	glutamate/aspartate : H(+) symporter GltP/Sel1 repeat_containing protein YjcO
rm1.C1	b1	1196226	icd	T > C	snp	G368G (GGT>GGC)	isocitrate dehydrogenase
rm1.C1	b2	1873031	dgcJ	IS1 (–) +9 bp	ins	coding (991-999/1491 nt)	diguanylate cyclase DgcJ
rm1.C1	b2	1972743	cheW–flhD	5760 bp	del	IS1-mediated	cheW, cheA, cheA, motB, motA, motR, flhC, flhD
rm1.C1	b2	2124974	wcaI	T > C	snp	D258G (GAT>GGT)	colanic acid biosynthesis fucosyltransferase WcaI
rm1.C1	b2	3554831	malT	T > A	snp	W583R (TGG>AGG)	DNA_binding transcriptional activator MalT
rm1.C1	b2	4296380	gltP,yjcO	CG+	ins	intergenic (+586/+56)	glutamate/aspartate : H(+) symporter GltP/Sel1 repeat_containing protein YjcO
rm1.C1	b2	4538145	nanM	C > T	snp	W207* (TGG>TGA)	N_acetylneuraminate mutarotase
rm2.C1	b1	1873031	dgcJ	IS1 (–) +9 bp	ins	coding (991-999/1491 nt)	diguanylate cyclase DgcJ
rm2.C1	b1	1961996	[yecT]–flhD	16,507 bp	del	IS1-mediated	18 genes [yecT], flhE, flhA, flhB, cheZ, cheY, cheB, cheR, tap, tar, cheW, cheA, cheA, motB, motA, motR, flhC, flhD[yecT], flhE, flhA, flhB, cheZ, cheY, cheB, cheR, tap, tar, cheW, cheA, cheA, motB, motA, motR, flhC, flhD
rm2.C1	b1	2124974	wcaI	T > C	snp	D258G (GAT>GGT)	colanic acid biosynthesis fucosyltransferase WcaI
rm2.C1	b1	4296380	gltP,yjcO	CG+	ins	intergenic (+586/+56)	glutamate/aspartate : H(+) symporter GltP/Sel1 repeat_containing protein YjcO
rm2.C1	b1	4246260	malE	IS1 (+) +9 bp	ins	coding (152-160/1191 nt)	maltose ABC transporter periplasmic binding protein
rm2.C1	b2	1196220	icd	C > T	snp	H366H (CAC>CAT)	isocitrate dehydrogenase
rm2.C1	b2	1873031	dgcJ	IS1 (–) +9 bp	ins	coding (991-999/1491 nt)	diguanylate cyclase DgcJ
rm2.C1	b2	1961996	[yecT]–flhD	16507 bp	del	IS1-mediated	18 genes [yecT], flhE, flhA, flhB, cheZ, cheY, cheB, cheR, tap, tar, cheW, cheA, cheA, motB, motA, motR, flhC, flhD[yecT], flhE, flhA, flhB, cheZ, cheY, cheB, cheR, tap, tar, cheW, cheA, cheA, motB, motA, motR, flhC, flhD
rm2.C1	b2	2124974	wcaI	T > C	snp	D258G (GAT>GGT)	colanic acid biosynthesis fucosyltransferase WcaI
rm2.C1	b2	4296380	gltP,yjcO	CG+	ins	intergenic (+586/+56)	glutamate/aspartate : H(+) symporter GltP/Sel1 repeat_containing protein YjcO
rm2.C1	b2	4074855	csqR	C > T	snp	R63W (CGG>TGG)	DNA_binding transcriptional dual regulator CsqR
rm2.C1	b2	4246260	malE	IS1 (+) +9 bp	ins	coding (152-160/1191 nt)	maltose ABC transporter periplasmic binding protein
rm3.C1	b1	1196220	icd	C > T	snp	H366H (CAC>CAT)	isocitrate dehydrogenase
rm3.C1	b1	1873031	dgcJ	IS1 (–) +9 bp	ins	coding (991-999/1491 nt)	diguanylate cyclase DgcJ
rm3.C1	b1	1961996	[yecT]–flhD	16507 bp	del	IS1-mediated	18 genes [yecT], flhE, flhA, flhB, cheZ, cheY, cheB, cheR, tap, tar, cheW, cheA, cheA, motB, motA, motR, flhC, flhD[yecT], flhE, flhA, flhB, cheZ, cheY, cheB, cheR, tap, tar, cheW, cheA, cheA, motB, motA, motR, flhC, flhD
rm3.C1	b1	2124974	wcaI	T > C	snp	D258G (GAT>GGT)	colanic acid biosynthesis fucosyltransferase WcaI
rm3.C1	b1	4296380	gltP,yjcO	CG+	ins	intergenic (+586/+56)	glutamate/aspartate : H(+) symporter GltP/Sel1 repeat_containing protein YjcO
rm3.C1	b1	4246260	malE	IS1 (+) +9 bp	ins	coding (152-160/1191 nt)	maltose ABC transporter periplasmic binding protein
rm3.C1	b1	1196226	icd	T > C	snp	G368G (GGT>GGC)	isocitrate dehydrogenase
rm3.C1	B2	4246260	malE	IS1 (+) +9 bp	ins	coding (152-160/1191 nt)	maltose ABC transporter periplasmic binding protein
rm3.C1	B2	1873031	dgcJ	IS1 (–) +9 bp	ins	coding (991-999/1491 nt)	diguanylate cyclase DgcJ
rm3.C1	B2	2124974	wcaI	T > C	snp	D258G (GAT>GGT)	colanic acid biosynthesis fucosyltransferase WcaI
rm3.C1	B2	4296380	gltP,yjcO	CG+	ins	intergenic (+586/+56)	glutamate/aspartate : H(+) symporter GltP/Sel1 repeat_containing protein YjcO
rm4.C1	b1	1196220	icd	C > T	snp	H366H (CAC>CAT)	isocitrate dehydrogenase
rm4.C1	b1	1873031	dgcJ	IS1 (–) +9 bp	ins	coding (991-999/1491 nt)	diguanylate cyclase DgcJ
rm4.C1	b1	1961996	yecT	16507 bp	del	IS1-mediated	18 genes [yecT], flhE, flhA, flhB, cheZ, cheY, cheB, cheR, tap, tar, cheW, cheA, cheA, motB, motA, motR, flhC, flhD[yecT], flhE, flhA, flhB, cheZ, cheY, cheB, cheR, tap, tar, cheW, cheA, cheA, motB, motA, motR, flhC, flhD
rm4.C1	b1	2124974	wcaI	T > C	snp	D258G (GAT>GGT)	colanic acid biosynthesis fucosyltransferase WcaI
rm4.C1	b1	275150	mmuP–ykgM	37810 bp	del	IS5-mediated	40 genes mmuP, mmuM, afuC, insB2, insA2, yagB, yagA, yagE, yagF, yagG, yagH, xynR, argF, argL, ykgS, insB3, insA3, yagJ, yagK, yagL, yagM, ykgV, yagN, intF, yagP, paoD, paoC, paoB, paoA, yagU, ykgJ, ecpE, ecpD, ecpC, ecpB, ecpA, matA, ykgL, ykgO, ykgMmmuP, mmuM, afuC, insB2, insA2, yagB, yagA, yagE, yagF, yagG, yagH, xynR, argF, argL, ykgS, insB3, insA3, yagJ, yagK, yagL, yagM, ykgV, yagN, intF, …
rm4.C1	b1	4296380	gltP,yjcO	CG+	ins	intergenic (+586/+56)	glutamate/aspartate : H(+) symporter GltP/Sel1 repeat_containing protein YjcO
rm4.C1	b1	4246260	malE	IS1 (+) +9 bp	ins	coding (152-160/1191 nt)	maltose ABC transporter periplasmic binding protein
rm4.C1	b1	1196226	icd	T > C	snp	G368G (GGT>GGC)	isocitrate dehydrogenase
rm4.C1	b1	1196232	icd	C > T	snp	T370T (ACC>ACT)	isocitrate dehydrogenase
rm4.C1	b2	1196220	icd	C > T	snp	H366H (CAC>CAT)	isocitrate dehydrogenase
rm4.C1	b2	1873031	dgcJ	IS1 (–) +9 bp	ins	coding (991-999/1491 nt)	diguanylate cyclase DgcJ
rm4.C1	b2	2124974	wcaI	T > C	snp	D258G (GAT>GGT)	colanic acid biosynthesis fucosyltransferase WcaI
rm4.C1	b2	4296380	gltP,yjcO	CG+	ins	intergenic (+586/+56)	glutamate/aspartate : H(+) symporter GltP/Sel1 repeat_containing protein YjcO
rm4.C1	b2	1098813	ghrA	C > G	snp	R310G (CGC>GGC)	glyoxylate/hydroxypyruvate reductase A
rm4.C1	b2	1196226	icd	T > C	snp	G368G (GGT>GGC)	isocitrate dehydrogenase
rm4.C1	b2	3535050	EnvZ	A > C	snp	D273E (GAT>GAG)	sensor histidine kinase EnvZ
