# Supplementary material for: Quantifying the intra- and inter-species community interactions in microbiomes by dynamic covariance mapping
Source: Nat Commun. 2025 Jul 9;16:6314. doi: 10.1038/s41467-025-61368-y (PMC12238654; doi:10.1038/s41467-025-61368-y)
Supplement: Supplementary file 28 — Source Data [file 41467_2025_61368_MOESM28_ESM.xlsx]

## Sheet: Figure1 
Figure 1 e	Cfu Figure
Time	CFU	Mouse	Group
3h	0	rm1	rm
3h	0	rm2	rm
3h	0	rm3	rm
3h	0	rm4	rm
6h	704924138	rm1	rm
6h	443019048	rm2	rm
6h	353437607	rm3	rm
6h	740175758	rm4	rm
12h	315855556	rm1	rm
12h	25255814	rm2	rm
12h	67916279	rm3	rm
12h	124685714	rm4	rm
1d	256060317	rm1	rm
1d	84414815	rm2	rm
1d	77736508	rm3	rm
1d	36830769	rm4	rm
2d	189389474	rm1	rm
2d	421431884	rm2	rm
2d	401781818	rm3	rm
2d	331303704	rm4	rm
3d	569454545	rm1	rm
3d	376833333	rm2	rm
3d	1015609756	rm3	rm
3d	494666667	rm4	rm
4d	2929333333	rm1	rm
4d	786916667	rm2	rm
4d	3466941176	rm3	rm
4d	2976857143	rm4	rm
5d	3511690821	rm1	rm
5d	386127660	rm2	rm
5d	5772525253	rm3	rm
5d	4069724771	rm4	rm
6d	1999013699	rm1	rm
6d	216115152	rm2	rm
6d	2241555556	rm3	rm
6d	1484666667	rm4	rm
7d	383012346	rm1	rm
7d	121374603	rm2	rm
7d	372365297	rm3	rm
7d	639949686	rm4	rm
8d	225312418	rm1	rm
8d	58288889	rm2	rm
8d	179100000	rm3	rm
8d	158090909	rm4	rm
9d	263780392	rm1	rm
9d	79375309	rm2	rm
9d	170824691	rm3	rm
9d	182700000	rm4	rm
10d	197307692	rm1	rm
10d	65557895	rm2	rm
10d	171714403	rm3	rm
10d	151961404	rm4	rm
11d	304022989	rm1	rm
11d	139066667	rm2	rm
11d	192866667	rm3	rm
11d	255008696	rm4	rm
12d	356000000	rm1	rm
12d	76068468	rm2	rm
12d	258777778	rm3	rm
12d	201496296	rm4	rm
13d	98057143	rm1	rm
13d	44125926	rm2	rm
13d	231523810	rm3	rm
13d	233572139	rm4	rm
14d	220112644	rm1	rm
14d	68053968	rm2	rm
14d	139119497	rm3	rm
14d	218370370	rm4	rm
15d	384679739	rm1	rm
15d	78293023	rm2	rm
15d	400978723	rm3	rm
15d	520000000	rm4	rm
3h	712000	im1	im
3h	32400000	im2	im
3h	1040000	im3	im
3h	389000000	im4	im
6h	4720000	im1	im
6h	32100000	im2	im
6h	10600000	im3	im
6h	11800000	im4	im
12h	1400000	im1	im
12h	4490000	im2	im
12h	155000	im3	im
12h	341000	im4	im
1d	284000	im1	im
1d	473000	im2	im
1d	50800	im3	im
1d	3020000	im4	im
2d	853000	im1	im
2d	282000	im2	im
2d	957000	im3	im
2d	670000	im4	im
3d	314000	im1	im
3d	1230000	im2	im
3d	712000	im3	im
3d	1130000	im4	im
4d	645000	im1	im
4d	63000	im2	im
4d	76800	im3	im
4d	40700	im4	im
5d	215000	im1	im
5d	498000	im2	im
5d	163000	im3	im
5d	35900	im4	im
6d	2290	im1	im
6d	3100	im2	im
6d	1920	im3	im
6d	3400	im4	im
3h	0	gf1	gf
3h	0	gf2	gf
3h	0	gf3	gf
3h	0	gf4	gf
6h	37600000000	gf1	gf
6h	20300000000	gf2	gf
6h	30400000000	gf3	gf
6h	28200000000	gf4	gf
2d	245000000000	gf1	gf
2d	196000000000	gf2	gf
2d	294000000000	gf3	gf
2d	218000000000	gf4	gf
3d	249000000000	gf1	gf
3d	249000000000	gf2	gf
3d	244000000000	gf3	gf
3d	150000000000	gf4	gf
4d	307000000000	gf1	gf
4d	592000000000	gf2	gf
4d	310000000000	gf3	gf
4d	316000000000	gf4	gf
5d	88800000000	gf1	gf
5d	61300000000	gf2	gf
5d	140000000000	gf3	gf
5d	331000000000	gf4	gf
6d	503000000000	gf1	gf
6d	145000000000	gf2	gf
6d	301000000000	gf3	gf
6d	285000000000	gf4	gf
7d	8500000000000	gf1	gf
7d	1200000000000	gf2	gf
7d	735000000000	gf3	gf
7d	846000000000	gf4	gf
8d	684000000000	gf1	gf
8d	333000000000	gf2	gf
8d	425000000000	gf3	gf
8d	507000000000	gf4	gf
9d	598000000000	gf1	gf
9d	1810000000000	gf2	gf
9d	637000000000	gf3	gf
9d	382000000000	gf4	gf
10d	94500000000	gf1	gf
10d	51800000000	gf2	gf
10d	122000000000	gf3	gf
10d	87300000000	gf4	gf
11d	394000000000	gf1	gf
11d	965000000000	gf2	gf
11d	155000000000	gf3	gf
11d	255000000000	gf4	gf
12d	39300000000	gf1	gf
12d	52000000000	gf2	gf
12d	28300000000	gf3	gf
12d	19000000000	gf4	gf
13d	154000000000	gf1	gf
13d	119000000000	gf2	gf
13d	29700000000	gf3	gf
13d	61300000000	gf4	gf
14d	13100000000	gf1	gf
14d	232000000000	gf2	gf
14d	152000000000	gf3	gf
14d	4450000000	gf4	gf

## Sheet: Figure2
time	1978	42888	65243	70444	71681	76373	92150	3034	31710	34861	36702	40232	42941	51081	82851	84753	4276	4351	16043	30719	42462	49084	52339	54318	56282	62341	71078	76351	89857	95332	1931	4062	14090	16595	18061	23031	31215	42528	43320	47490	49194	52824	54382	59919	61385	68038	69220	70755	71669
3h	0	0	0	0	0	0	0	0	0	0	0	0	0	0	0	0	0	0	0	0	0	0	0	0	0	0	0	0	0	0	0	0	0	0	0	0	0	0	0	0	0	0	0	0	0	0	0	0	0
6h	0	0	0	0	0	0	0	0	0	0	0	0	0	0	0	0	0	0	0	0	0	0	0	0	0	0	0	0	0	0	0	0	0	0	0	0	0	0	0	0	0	0	0	0	0	0	0	0	0
12h	0	0	0	0	0	0	0	0	0	0	0	0	0	0	0	0	0	0	0	0	0	0	0	0	0	0	0	0	0	0	0	0	0	0	0	0	0	0	0	0	0	0	0	0	0	0	0	0	0
1d	0	0	0	0	0	0	0	0	0	0	0	0	0	0	0	0	0	0	0	0	0	0	0	0	0	0	0	0	0	0	0	0	0	0	0	0	0	0	0	0	0	0	0	0	0	0	0	0	0
2d	0	0	0	0	0	0	0	0	0	0	0	0	0	0	0	0	0	0	0	0	0	0	0	0	0	0	0	0	0	0	0	0	0	0	0	0	0	0	0	0	0	0	0	0	0	0	0	0	0
3d	0	0	0	0	0	0	0	0	0	0	0	0	0	0	0	0	0	0	0	0	0	0	0	0	0	0	0	0	0	0	0	0	0	0	0	0	0	0	0	0	0	0	0	0	0	0	0	0	0
4d	0	0	0	0	0	0	0	0	0	0	0	0	0	0	0	0	0	0	0	0	0	0	0	0	0	0	0	0	0	0	0	0	0	0	0	0	0	0	0	0	0	0	0	0	0	0	0	0	0
5d	2.33802e-07	2.33802e-07	2.33802e-07	2.33802e-07	2.33802e-07	2.33802e-07	2.33802e-07	0	0	0	0	2.33802e-07	0	2.33802e-07	2.33802e-07	0	0	2.33802e-07	0	2.33802e-07	2.33802e-07	0	2.33802e-07	0	0	2.33802e-07	2.33802e-07	0	2.33802e-07	2.33802e-07	0	0	0	0	0	2.33802e-07	2.33802e-07	0	0	2.33802e-07	2.33802e-07	2.33802e-07	0	0	0	0	2.33802e-07	0	2.33802e-07
6d	2.4234e-07	2.4234e-07	2.4234e-07	2.4234e-07	2.4234e-07	2.4234e-07	2.4234e-07	2.4234e-07	2.4234e-07	2.4234e-07	2.4234e-07	2.4234e-07	2.4234e-07	0	2.4234e-07	2.4234e-07	2.4234e-07	2.4234e-07	2.4234e-07	0	0	0	0	0	2.4234e-07	0	0	2.4234e-07	2.4234e-07	0	2.4234e-07	0	2.4234e-07	0	2.4234e-07	2.4234e-07	0	0	2.4234e-07	2.4234e-07	0	0	0	2.4234e-07	2.4234e-07	0	0	0	2.4234e-07
7d	0	0	0	0	0	0	0	0	0	0	0	0	0	0	0	0	0	0	0	0	0	0	0	0	0	0	0	0	0	0	0	0	0	0	0	0	0	0	0	0	0	0	0	0	0	0	0	0	0
8d	0	0	0	0	0	0	0	0	0	0	0	0	0	0	0	0	0	0	0	0	0	0	0	0	0	0	0	0	0	0	0	0	0	0	0	0	0	0	0	0	0	0	0	0	0	0	0	0	0
9d	0	0	0	0	0	0	0	0	0	0	0	0	0	0	0	0	0	0	0	0	0	0	0	0	0	0	0	0	0	0	0	0	0	0	0	0	0	0	0	0	0	0	0	0	0	0	0	0	0
10d	0	0	0	0	0	0	0	0	0	0	0	0	0	0	0	0	0	0	0	0	0	0	0	0	0	0	0	0	0	0	2.93193e-07	2.93193e-07	2.93193e-07	2.93193e-07	2.93193e-07	2.93193e-07	2.93193e-07	2.93193e-07	2.93193e-07	2.93193e-07	2.93193e-07	2.93193e-07	2.93193e-07	2.93193e-07	2.93193e-07	2.93193e-07	2.93193e-07	2.93193e-07	2.93193e-07
11d	0	0	0	0	0	0	0	2.78916e-07	2.78916e-07	2.78916e-07	2.78916e-07	2.78916e-07	2.78916e-07	2.78916e-07	2.78916e-07	2.78916e-07	0	2.78916e-07	0	0	0	2.78916e-07	0	2.78916e-07	0	0	0	0	0	0	0	0	0	2.78916e-07	0	0	0	0	0	0	0	0	2.78916e-07	0	0	2.78916e-07	0	2.78916e-07	0
12d	0	0	0	0	0	0	0	0	0	0	0	0	0	0	0	0	0	0	0	0	0	0	0	0	0	0	0	0	0	0	0	0	0	0	0	0	0	0	0	0	0	0	0	0	0	0	0	0	0
13d	0	0	0	0	0	0	0	0	0	0	0	0	0	0	0	0	0	0	0	0	0	0	0	0	0	0	0	0	0	0	0	0	0	0	0	0	0	0	0	0	0	0	0	0	0	0	0	0	0
14d	0	0	0	0	0	0	0	0	0	0	0	0	0	0	0	0	2.93007e-07	2.93007e-07	2.93007e-07	2.93007e-07	2.93007e-07	2.93007e-07	2.93007e-07	2.93007e-07	2.93007e-07	2.93007e-07	2.93007e-07	2.93007e-07	2.93007e-07	2.93007e-07	0	2.93007e-07	0	2.93007e-07	0	0	0	2.93007e-07	0	0	0	0	0	0	0	0	0	0	0
15d	0	0	0	0	0	0	0	0	0	0	0	0	0	0	0	0	0	0	0	0	0	0	0	0	0	0	0	0	0	0	0	0	0	0	0	0	0	0	0	0	0	0	0	0	0	0	0	0	0
rm2 freq
time	11144	12725	20586	56528	65804	72235	76902	90998	92312	94773	95686	95748	97190	98421	99866	107834	109199	110976	29888	48903	58478	85770	90012	91388	92886	109278	81	1834	2539	3186	13224	13396	13864	16239	17457	19743	20516	25135	27620	29958	31263	32012	32120	34190	34893	36833	38924	41306	41477
6h	0	0	0	0	0	0	0	0	0	0	0	0	0	0	0	0	0	0	0	0	0	0	0	0	0	0	0	0	0	0	0	0	0	0	0	0	0	0	0	0	0	0	0	0	0	0	0	0	0
12h	0	0	0	0	0	0	0	0	0	0	0	0	0	0	0	0	0	0	0	0	0	0	0	0	0	0	2.57264e-07	2.57264e-07	2.57264e-07	2.57264e-07	2.57264e-07	2.57264e-07	2.57264e-07	2.57264e-07	2.57264e-07	2.57264e-07	2.57264e-07	2.57264e-07	2.57264e-07	2.57264e-07	2.57264e-07	2.57264e-07	2.57264e-07	2.57264e-07	2.57264e-07	2.57264e-07	2.57264e-07	2.57264e-07	2.57264e-07
1d	0	0	0	0	0	0	0	0	0	0	0	0	0	0	0	0	0	0	2.46799e-07	2.46799e-07	2.46799e-07	2.46799e-07	2.46799e-07	2.46799e-07	2.46799e-07	2.46799e-07	2.46799e-07	2.46799e-07	0	2.46799e-07	2.46799e-07	0	2.46799e-07	2.46799e-07	2.46799e-07	2.46799e-07	2.46799e-07	2.46799e-07	0	2.46799e-07	2.46799e-07	2.46799e-07	2.46799e-07	0	2.46799e-07	2.46799e-07	2.46799e-07	0	2.46799e-07
2d	2.41134e-07	2.41134e-07	2.41134e-07	2.41134e-07	2.41134e-07	2.41134e-07	2.41134e-07	2.41134e-07	2.41134e-07	2.41134e-07	2.41134e-07	2.41134e-07	2.41134e-07	2.41134e-07	2.41134e-07	2.41134e-07	2.41134e-07	2.41134e-07	2.41134e-07	0	0	0	2.41134e-07	2.41134e-07	0	0	0	0	2.41134e-07	0	0	2.41134e-07	0	0	0	0	2.41134e-07	0	2.41134e-07	0	0	0	0	2.41134e-07	0	0	0	0	0
3d	0	0	0	0	0	0	0	0	0	0	0	0	0	0	0	0	0	0	0	0	0	0	0	0	0	0	0	0	0	0	0	0	0	0	0	0	0	0	0	0	0	0	0	0	0	0	0	0	0
4d	0	0	0	0	0	0	0	0	0	0	0	0	0	0	0	0	0	0	0	0	0	0	0	0	0	0	0	0	0	0	0	0	0	0	0	0	0	0	0	0	0	0	0	0	0	0	0	0	0
5d	2.22294e-07	2.22294e-07	2.22294e-07	2.22294e-07	2.22294e-07	2.22294e-07	2.22294e-07	2.22294e-07	2.22294e-07	2.22294e-07	2.22294e-07	2.22294e-07	2.22294e-07	2.22294e-07	2.22294e-07	2.22294e-07	2.22294e-07	2.22294e-07	0	2.22294e-07	2.22294e-07	2.22294e-07	0	0	2.22294e-07	2.22294e-07	0	0	0	0	0	0	0	0	0	0	0	0	2.22294e-07	0	0	0	0	0	0	0	0	2.22294e-07	0
6d	0	0	0	0	0	0	0	0	0	0	0	0	0	0	0	0	0	0	0	0	0	0	0	0	0	0	0	0	0	0	0	0	0	0	0	0	0	0	0	0	0	0	0	0	0	0	0	0	0
7d	0	0	0	0	0	0	0	0	0	0	0	0	0	0	0	0	0	0	0	0	0	0	0	0	0	0	0	0	0	0	0	0	0	0	0	0	0	0	0	0	0	0	0	0	0	0	0	0	0
8d	0	0	0	0	0	0	0	0	0	0	0	0	0	0	0	0	0	0	0	0	0	0	0	0	0	0	0	0	0	0	0	0	0	0	0	0	0	0	0	0	0	0	0	0	0	0	0	0	0
9d	0	0	0	0	0	0	0	0	0	0	0	0	0	0	0	0	0	0	0	0	0	0	0	0	0	0	0	0	0	0	0	0	0	0	0	0	0	0	0	0	0	0	0	0	0	0	0	0	0
10d	0	0	0	0	0	0	0	0	0	0	0	0	0	0	0	0	0	0	0	0	0	0	0	0	0	0	0	0	0	0	0	0	0	0	0	0	0	0	0	0	0	0	0	0	0	0	0	0	0
11d	0	0	0	0	0	0	0	0	0	0	0	0	0	0	0	0	0	0	0	0	0	0	0	0	0	0	0	0	0	0	0	0	0	0	0	0	0	0	0	0	0	0	0	0	0	0	0	0	0
12d	0	0	0	0	0	0	0	0	0	0	0	0	0	0	0	0	0	0	0	0	0	0	0	0	0	0	0	0	0	0	0	0	0	0	0	0	0	0	0	0	0	0	0	0	0	0	0	0	0
13d	0	0	0	0	0	0	0	0	0	0	0	0	0	0	0	0	0	0	0	0	0	0	0	0	0	0	0	0	0	0	0	0	0	0	0	0	0	0	0	0	0	0	0	0	0	0	0	0	0
14d	0	0	0	0	0	0	0	0	0	0	0	0	0	0	0	0	0	0	0	0	0	0	0	0	0	0	0	0	0	0	0	0	0	0	0	0	0	0	0	0	0	0	0	0	0	0	0	0	0
15d	0	0	0	0	0	0	0	0	0	0	0	0	0	0	0	0	0	0	0	0	0	0	0	0	0	0	0	0	0	0	0	0	0	0	0	0	0	0	0	0	0	0	0	0	0	0	0	0	0
rm3 freq
time	3572	21364	32698	47081	74382	83203	88048	444	6665	7088	8300	23782	32988	63194	71395	96872	9471	14350	31798	54719	56379	81632	84134	95728	100533	100776	2196	10484	13641	23344	24875	25334	32598	43093	45984	46173	55281	61240	69415	69554	74977	77569	78087	84888	85871	86267	93210	100506	100629
6h	0	0	0	0	0	0	0	0	0	0	0	0	0	0	0	0	0	0	0	0	0	0	0	0	0	0	0	0	0	0	0	0	0	0	0	0	0	0	0	0	0	0	0	0	0	0	0	0	0
12h	0	0	0	0	0	0	0	0	0	0	0	0	0	0	0	0	0	0	0	0	0	0	0	0	0	0	0	0	0	0	0	0	0	0	0	0	0	0	0	0	0	0	0	0	0	0	0	0	0
1d	0	0	0	0	0	0	0	0	0	0	0	0	0	0	0	0	0	0	0	0	0	0	0	0	0	0	0	0	0	0	0	0	0	0	0	0	0	0	0	0	0	0	0	0	0	0	0	0	0
2d	2.86954e-07	2.86954e-07	2.86954e-07	2.86954e-07	2.86954e-07	2.86954e-07	2.86954e-07	0	0	2.86954e-07	2.86954e-07	2.86954e-07	2.86954e-07	2.86954e-07	2.86954e-07	2.86954e-07	0	2.86954e-07	2.86954e-07	0	0	0	0	2.86954e-07	2.86954e-07	0	0	0	0	0	0	0	2.86954e-07	0	0	0	2.86954e-07	2.86954e-07	0	0	0	2.86954e-07	0	0	0	0	0	2.86954e-07	2.86954e-07
3d	0	0	0	0	0	0	0	0	0	0	0	0	0	0	0	0	0	0	0	0	0	0	0	0	0	0	0	0	0	0	0	0	0	0	0	0	0	0	0	0	0	0	0	0	0	0	0	0	0
4d	2.7232e-07	2.7232e-07	2.7232e-07	2.7232e-07	2.7232e-07	2.7232e-07	2.7232e-07	2.7232e-07	2.7232e-07	0	0	2.7232e-07	0	0	0	0	2.7232e-07	2.7232e-07	0	0	0	0	0	0	0	2.7232e-07	2.7232e-07	2.7232e-07	2.7232e-07	2.7232e-07	0	2.7232e-07	0	0	2.7232e-07	2.7232e-07	0	0	0	2.7232e-07	2.7232e-07	0	0	0	2.7232e-07	0	0	0	0
5d	0	0	0	0	0	0	0	0	0	0	0	0	0	0	0	0	0	0	0	0	0	0	0	0	0	0	0	0	0	0	0	0	0	0	0	0	0	0	0	0	0	0	0	0	0	0	0	0	0
6d	0	0	0	0	0	0	0	0	0	0	0	0	0	0	0	0	0	0	0	0	0	0	0	0	0	0	0	0	0	0	0	0	0	0	0	0	0	0	0	0	0	0	0	0	0	0	0	0	0
7d	0	0	0	0	0	0	0	0	0	0	0	0	0	0	0	0	0	0	0	0	0	0	0	0	0	0	3.00674e-07	3.00674e-07	3.00674e-07	3.00674e-07	3.00674e-07	3.00674e-07	3.00674e-07	3.00674e-07	3.00674e-07	3.00674e-07	3.00674e-07	3.00674e-07	3.00674e-07	3.00674e-07	3.00674e-07	3.00674e-07	3.00674e-07	3.00674e-07	3.00674e-07	3.00674e-07	3.00674e-07	3.00674e-07	3.00674e-07
8d	0	0	0	0	0	0	0	2.92228e-07	2.92228e-07	2.92228e-07	2.92228e-07	2.92228e-07	2.92228e-07	2.92228e-07	2.92228e-07	2.92228e-07	0	0	2.92228e-07	2.92228e-07	2.92228e-07	2.92228e-07	2.92228e-07	0	0	0	0	0	0	0	0	0	0	2.92228e-07	0	2.92228e-07	0	0	2.92228e-07	0	0	0	0	0	0	2.92228e-07	2.92228e-07	0	0
9d	0	0	0	0	0	0	0	0	0	0	0	0	0	0	0	0	0	0	0	0	0	0	0	0	0	0	0	0	0	0	0	0	0	0	0	0	0	0	0	0	0	0	0	0	0	0	0	0	0
10d	0	0	0	0	0	0	0	0	0	0	0	0	0	0	0	0	0	0	0	0	0	0	0	0	0	0	0	0	0	0	0	0	0	0	0	0	0	0	0	0	0	0	0	0	0	0	0	0	0
11d	0	0	0	0	0	0	0	0	0	0	0	0	0	0	0	0	0	0	0	0	0	0	0	0	0	0	0	0	0	0	0	0	0	0	0	0	0	0	0	0	0	0	0	0	0	0	0	0	0
12d	0	0	0	0	0	0	0	0	0	0	0	0	0	0	0	0	2.97111e-07	2.97111e-07	2.97111e-07	2.97111e-07	2.97111e-07	2.97111e-07	2.97111e-07	2.97111e-07	2.97111e-07	2.97111e-07	0	0	0	0	2.97111e-07	0	0	0	0	0	0	0	0	0	0	0	2.97111e-07	2.97111e-07	2.97111e-07	0	0	2.97111e-07	0
13d	0	0	0	0	0	0	0	0	0	0	0	0	0	0	0	0	0	0	0	0	0	0	0	0	0	0	0	0	0	0	0	0	0	0	0	0	0	0	0	0	0	0	0	0	0	0	0	0	0
14d	0	0	0	0	0	0	0	0	0	0	0	0	0	0	0	0	0	0	0	0	0	0	0	0	0	0	0	0	0	0	0	0	0	0	0	0	0	0	0	0	0	0	0	0	0	0	0	0	0
15d	0	0	0	0	0	0	0	0	0	0	0	0	0	0	0	0	0	0	0	0	0	0	0	0	0	0	0	0	0	0	0	0	0	0	0	0	0	0	0	0	0	0	0	0	0	0	0	0	0
rm4 freq
time	24811	36443	38178	39215	53073	57677	59296	59876	64023	65441	75315	80689	111411	1012	10226	14321	15699	17634	20595	25343	26997	35239	46015	55615	60961	62249	67904	76538	76894	78106	84227	89318	89759	91637	94947	96156	97398	97864	98288	106009	111946	112334	9	149	2638	8801	21669	23709	23710
3h	0	0	0	0	0	0	0	0	0	0	0	0	0	0	0	0	0	0	0	0	0	0	0	0	0	0	0	0	0	0	0	0	0	0	0	0	0	0	0	0	0	0	0	0	0	0	0	0	0
6h	0	0	0	0	0	0	0	0	0	0	0	0	0	0	0	0	0	0	0	0	0	0	0	0	0	0	0	0	0	0	0	0	0	0	0	0	0	0	0	0	0	0	0	0	0	0	0	0	0
12h	0	0	0	0	0	0	0	0	0	0	0	0	0	0	0	0	0	0	0	0	0	0	0	0	0	0	0	0	0	0	0	0	0	0	0	0	0	0	0	0	0	0	0	0	0	0	0	0	0
1d	0	0	0	0	0	0	0	0	0	0	0	0	0	0	0	0	0	0	0	0	0	0	0	0	0	0	0	0	0	0	0	0	0	0	0	0	0	0	0	0	0	0	0	0	0	0	0	0	0
2d	0	0	0	0	0	0	0	0	0	0	0	0	0	0	0	0	0	0	0	0	0	0	0	0	0	0	0	0	0	0	0	0	0	0	0	0	0	0	0	0	0	0	0	0	0	0	0	0	0
3d	0	0	0	0	0	0	0	0	0	0	0	0	0	0	0	0	0	0	0	0	0	0	0	0	0	0	0	0	0	0	0	0	0	0	0	0	0	0	0	0	0	0	2.33658e-07	2.33658e-07	2.33658e-07	2.33658e-07	2.33658e-07	2.33658e-07	2.33658e-07
4d	0	0	0	0	0	0	0	0	0	0	0	0	0	0	0	0	0	0	0	0	0	0	0	0	0	0	0	0	0	0	0	0	0	0	0	0	0	0	0	0	0	0	0	0	0	0	0	0	0
5d	0	0	0	0	0	0	0	0	0	0	0	0	0	0	0	0	0	0	0	0	0	0	0	0	0	0	0	0	0	0	0	0	0	0	0	0	0	0	0	0	0	0	0	0	0	0	0	0	0
6d	2.04424e-07	2.04424e-07	2.04424e-07	2.04424e-07	2.04424e-07	2.04424e-07	2.04424e-07	2.04424e-07	2.04424e-07	2.04424e-07	2.04424e-07	2.04424e-07	2.04424e-07	2.04424e-07	2.04424e-07	2.04424e-07	0	2.04424e-07	2.04424e-07	2.04424e-07	0	2.04424e-07	2.04424e-07	0	2.04424e-07	0	2.04424e-07	2.04424e-07	2.04424e-07	0	0	0	2.04424e-07	0	2.04424e-07	2.04424e-07	2.04424e-07	0	2.04424e-07	2.04424e-07	2.04424e-07	2.04424e-07	0	2.04424e-07	2.04424e-07	2.04424e-07	0	2.04424e-07	2.04424e-07
7d	2.31653e-07	2.31653e-07	2.31653e-07	2.31653e-07	2.31653e-07	2.31653e-07	2.31653e-07	2.31653e-07	2.31653e-07	2.31653e-07	2.31653e-07	2.31653e-07	2.31653e-07	2.31653e-07	0	0	2.31653e-07	0	0	0	2.31653e-07	0	0	2.31653e-07	0	2.31653e-07	0	2.31653e-07	0	2.31653e-07	2.31653e-07	2.31653e-07	2.31653e-07	2.31653e-07	0	2.31653e-07	0	2.31653e-07	2.31653e-07	0	2.31653e-07	0	2.31653e-07	0	0	0	0	0	0
8d	0	0	0	0	0	0	0	0	0	0	0	0	0	2.32049e-07	2.32049e-07	2.32049e-07	2.32049e-07	2.32049e-07	2.32049e-07	2.32049e-07	2.32049e-07	2.32049e-07	2.32049e-07	2.32049e-07	2.32049e-07	2.32049e-07	2.32049e-07	2.32049e-07	2.32049e-07	2.32049e-07	2.32049e-07	2.32049e-07	2.32049e-07	2.32049e-07	2.32049e-07	2.32049e-07	2.32049e-07	2.32049e-07	2.32049e-07	2.32049e-07	2.32049e-07	2.32049e-07	0	0	0	0	2.32049e-07	0	0
9d	0	0	0	0	0	0	0	0	0	0	0	0	0	0	0	0	0	0	0	0	0	0	0	0	0	0	0	0	0	0	0	0	0	0	0	0	0	0	0	0	0	0	0	0	0	0	0	0	0
10d	0	0	0	0	0	0	0	0	0	0	0	0	0	0	0	0	0	0	0	0	0	0	0	0	0	0	0	0	0	0	0	0	0	0	0	0	0	0	0	0	0	0	0	0	0	0	0	0	0
11d	0	0	0	0	0	0	0	0	0	0	0	0	0	0	0	0	0	0	0	0	0	0	0	0	0	0	0	0	0	0	0	0	0	0	0	0	0	0	0	0	0	0	0	0	0	0	0	0	0
12d	0	0	0	0	0	0	0	0	0	0	0	0	0	0	0	0	0	0	0	0	0	0	0	0	0	0	0	0	0	0	0	0	0	0	0	0	0	0	0	0	0	0	0	0	0	0	0	0	0
13d	0	0	0	0	0	0	0	0	0	0	0	0	0	0	0	0	0	0	0	0	0	0	0	0	0	0	0	0	0	0	0	0	0	0	0	0	0	0	0	0	0	0	0	0	0	0	0	0	0
14d	0	0	0	0	0	0	0	0	0	0	0	0	0	0	0	0	0	0	0	0	0	0	0	0	0	0	0	0	0	0	0	0	0	0	0	0	0	0	0	0	0	0	0	0	0	0	0	0	0
15d	0	0	0	0	0	0	0	0	0	0	0	0	0	0	0	0	0	0	0	0	0	0	0	0	0	0	0	0	0	0	0	0	0	0	0	0	0	0	0	0	0	0	0	0	0	0	0	0	0
b
loess rm1
time	C1	C2	C3	C4	C5
10	-5.52933	-3.77609	-5.83489	-5.39521	-3.60489
11	-5.44644	-3.78665	-5.6297	-5.24412	-3.58127
12	-5.36874	-3.79697	-5.43908	-5.10321	-3.55927
13	-5.29621	-3.80704	-5.26303	-4.97249	-3.5389
14	-5.22886	-3.81687	-5.10155	-4.85195	-3.52015
15	-5.1667	-3.82645	-4.95464	-4.7416	-3.50302
16	-5.10971	-3.83579	-4.82229	-4.64143	-3.48752
17	-5.05791	-3.84488	-4.70452	-4.55144	-3.47364
18	-5.01128	-3.85373	-4.60131	-4.47164	-3.46138
19	-4.96983	-3.86233	-4.51268	-4.40202	-3.45075
20	-4.93357	-3.87069	-4.43861	-4.34259	-3.44174
21	-4.90631	-3.87686	-4.38578	-4.29854	-3.43508
22	-4.89019	-3.87974	-4.35789	-4.27277	-3.43118
23	-4.88266	-3.88064	-4.3505	-4.26181	-3.42955
24	-4.88116	-3.88086	-4.35916	-4.26218	-3.42971
25	-4.88313	-3.88171	-4.37943	-4.27043	-3.43116
26	-4.88603	-3.88448	-4.40686	-4.28309	-3.43343
27	-4.8873	-3.89048	-4.43699	-4.29668	-3.43603
28	-4.88439	-3.901	-4.4654	-4.30774	-3.43848
29	-4.87475	-3.91736	-4.48762	-4.31281	-3.44028
30	-4.85582	-3.94084	-4.49922	-4.30841	-3.44096
31	-4.83164	-3.97752	-4.50732	-4.29746	-3.43936
32	-4.80713	-4.02941	-4.52047	-4.28518	-3.43533
33	-4.78099	-4.09174	-4.53642	-4.27155	-3.42993
34	-4.75195	-4.15975	-4.55287	-4.25655	-3.42418
35	-4.71873	-4.22868	-4.56755	-4.24016	-3.41913
36	-4.68004	-4.29377	-4.57818	-4.22237	-3.41583
37	-4.63461	-4.35024	-4.58249	-4.20316	-3.4153
38	-4.58115	-4.39335	-4.57819	-4.18251	-3.4186
39	-4.51838	-4.41832	-4.56302	-4.1604	-3.42675
40	-4.44503	-4.42039	-4.53469	-4.13682	-3.44081
41	-4.35383	-4.39518	-4.48868	-4.10968	-3.46028
42	-4.24209	-4.3452	-4.42484	-4.07784	-3.48383
43	-4.11535	-4.27602	-4.34746	-4.0427	-3.51119
44	-3.97917	-4.19319	-4.2608	-4.00565	-3.54211
45	-3.83908	-4.10229	-4.16916	-3.96811	-3.57633
46	-3.70064	-4.00889	-4.0768	-3.93147	-3.6136
47	-3.5694	-3.91854	-3.98801	-3.89713	-3.65366
48	-3.45091	-3.83682	-3.90706	-3.86648	-3.69626
49	-3.35072	-3.76928	-3.83824	-3.84094	-3.74112
50	-3.27437	-3.72151	-3.78581	-3.8219	-3.78802
51	-3.22202	-3.69168	-3.7485	-3.80978	-3.84142
52	-3.18799	-3.67302	-3.72117	-3.80336	-3.9041
53	-3.1691	-3.66365	-3.70228	-3.80159	-3.97321
54	-3.16217	-3.66168	-3.69032	-3.8034	-4.04589
55	-3.16401	-3.66522	-3.68376	-3.80774	-4.11929
56	-3.17145	-3.67238	-3.68107	-3.81355	-4.19054
57	-3.18131	-3.68128	-3.68075	-3.81977	-4.25681
58	-3.19039	-3.69004	-3.68126	-3.82535	-4.31523
59	-3.19552	-3.69676	-3.68109	-3.82923	-4.36294
60	-3.19351	-3.69956	-3.6787	-3.83034	-4.39711
61	-3.18704	-3.70046	-3.67595	-3.82925	-4.41668
62	-3.18087	-3.70256	-3.67544	-3.82733	-4.42405
63	-3.17501	-3.70555	-3.67678	-3.82482	-4.4215
64	-3.16943	-3.70912	-3.67959	-3.82195	-4.41129
65	-3.16414	-3.71297	-3.68349	-3.81894	-4.3957
66	-3.15913	-3.71679	-3.68809	-3.816	-4.37701
67	-3.1544	-3.72028	-3.69301	-3.81338	-4.35749
68	-3.14992	-3.72313	-3.69787	-3.81129	-4.33941
69	-3.1457	-3.72503	-3.70228	-3.80995	-4.32506
70	-3.14173	-3.72568	-3.70585	-3.8096	-4.3167
71	-3.13799	-3.72504	-3.70895	-3.81025	-4.31267
72	-3.13448	-3.72338	-3.71215	-3.81165	-4.3097
73	-3.13122	-3.72091	-3.71545	-3.81369	-4.30763
74	-3.12821	-3.71784	-3.71882	-3.81623	-4.3063
75	-3.12549	-3.71437	-3.72223	-3.81914	-4.30555
76	-3.12305	-3.7107	-3.72568	-3.82229	-4.30522
77	-3.12092	-3.70704	-3.72913	-3.82555	-4.30516
78	-3.11911	-3.70358	-3.73257	-3.82879	-4.3052
79	-3.11764	-3.70054	-3.73597	-3.83186	-4.30519
80	-3.11652	-3.69811	-3.73932	-3.83465	-4.30497
81	-3.11583	-3.69619	-3.74281	-3.83755	-4.30455
82	-3.1156	-3.6945	-3.74658	-3.8409	-4.30412
83	-3.11578	-3.69301	-3.75049	-3.84452	-4.30375
84	-3.1163	-3.69168	-3.75444	-3.84822	-4.30352
85	-3.11709	-3.69046	-3.75831	-3.85182	-4.30349
86	-3.11809	-3.68931	-3.76196	-3.85512	-4.30374
87	-3.11923	-3.68819	-3.76529	-3.85794	-4.30435
88	-3.12046	-3.68707	-3.76817	-3.8601	-4.30539
89	-3.1217	-3.6859	-3.77049	-3.8614	-4.30693
90	-3.1229	-3.68464	-3.77212	-3.86165	-4.30905
91	-3.1238	-3.6821	-3.77211	-3.85952	-4.30973
92	-3.12433	-3.67766	-3.77006	-3.85443	-4.30778
93	-3.12469	-3.67214	-3.76668	-3.84741	-4.30449
94	-3.12509	-3.66635	-3.76265	-3.83944	-4.30118
95	-3.12573	-3.66111	-3.75869	-3.83154	-4.29913
96	-3.12681	-3.65723	-3.75548	-3.8247	-4.29967
97	-3.12853	-3.65554	-3.75372	-3.81994	-4.30408
98	-3.1311	-3.65686	-3.75412	-3.81825	-4.31367
99	-3.13471	-3.66199	-3.75737	-3.82063	-4.32974
100	-3.13958	-3.67175	-3.76416	-3.82809	-4.35359
101	-3.14601	-3.68698	-3.77532	-3.84222	-4.38859
102	-3.15395	-3.70729	-3.79056	-3.86284	-4.43524
103	-3.1631	-3.73167	-3.80895	-3.88836	-4.49059
104	-3.17314	-3.75911	-3.82957	-3.91715	-4.55166
105	-3.18374	-3.78861	-3.85149	-3.9476	-4.61551
106	-3.19458	-3.81916	-3.87379	-3.97811	-4.67917
107	-3.20536	-3.84975	-3.89554	-4.00705	-4.73968
108	-3.21576	-3.87938	-3.91581	-4.03282	-4.79408
109	-3.22545	-3.90704	-3.93368	-4.0538	-4.8394
110	-3.23412	-3.93171	-3.94821	-4.06838	-4.87269
111	-3.24202	-3.95627	-3.95449	-4.07726	-4.89223
112	-3.24964	-3.98337	-3.95072	-4.08251	-4.90013
113	-3.25698	-4.01163	-3.94073	-4.08456	-4.89919
114	-3.26403	-4.03972	-3.92829	-4.08383	-4.89219
115	-3.27081	-4.06627	-3.91722	-4.08074	-4.88193
116	-3.2773	-4.08995	-3.91132	-4.07573	-4.87119
117	-3.28353	-4.10938	-3.91438	-4.06922	-4.86277
118	-3.28949	-4.12322	-3.93021	-4.06163	-4.85946
119	-3.29518	-4.13012	-3.96261	-4.0534	-4.86405
120	-3.3006	-4.12873	-4.01538	-4.04494	-4.87933
121	-3.30547	-4.114	-4.10084	-4.03223	-4.90765
122	-3.30961	-4.08454	-4.2219	-4.01256	-4.94744
123	-3.31322	-4.04446	-4.36824	-3.9884	-4.99556
124	-3.3165	-3.99788	-4.52952	-3.96221	-5.04891
125	-3.31964	-3.94889	-4.69541	-3.93644	-5.10435
126	-3.32282	-3.90162	-4.85559	-3.91355	-5.15876
127	-3.32626	-3.86016	-4.99973	-3.89599	-5.20904
128	-3.33013	-3.82864	-5.11749	-3.88623	-5.25205
129	-3.33464	-3.81116	-5.19855	-3.88671	-5.28467
130	-3.33998	-3.81183	-5.23257	-3.89989	-5.30379
131	-3.34672	-3.83317	-5.21201	-3.9299	-5.30901
132	-3.35501	-3.87232	-5.14336	-3.97646	-5.30333
133	-3.36434	-3.92532	-5.03741	-4.03547	-5.28875
134	-3.3742	-3.9882	-4.90493	-4.10283	-5.26729
135	-3.38411	-4.057	-4.75672	-4.17442	-5.24094
136	-3.39357	-4.12776	-4.60353	-4.24613	-5.2117
137	-3.40207	-4.1965	-4.45616	-4.31386	-5.18157
138	-3.40912	-4.25928	-4.32539	-4.3735	-5.15255
139	-3.41423	-4.31211	-4.22198	-4.42094	-5.12665
140	-3.41689	-4.35105	-4.15673	-4.45207	-5.10587
141	-3.41692	-4.37923	-4.1292	-4.46213	-5.08793
142	-3.41474	-4.40249	-4.12796	-4.45274	-5.0695
143	-3.41075	-4.42096	-4.14732	-4.42936	-5.05098
144	-3.40534	-4.43473	-4.18158	-4.39743	-5.03278
145	-3.39892	-4.44393	-4.22505	-4.36242	-5.01529
146	-3.39187	-4.44867	-4.27201	-4.32978	-4.99892
147	-3.38459	-4.44906	-4.31678	-4.30496	-4.98406
148	-3.37749	-4.4452	-4.35365	-4.29343	-4.97112
149	-3.37096	-4.43722	-4.37692	-4.30063	-4.9605
150	-3.36539	-4.42522	-4.38091	-4.33203	-4.95261
151	-3.36012	-4.4065	-4.36521	-4.39791	-4.94792
152	-3.35437	-4.37941	-4.33555	-4.49835	-4.94631
153	-3.34836	-4.34572	-4.29533	-4.62345	-4.94721
154	-3.34232	-4.30718	-4.24798	-4.76331	-4.95009
155	-3.33646	-4.26552	-4.19691	-4.90804	-4.95438
156	-3.33102	-4.22249	-4.14554	-5.04774	-4.95953
157	-3.32621	-4.17985	-4.09728	-5.1725	-4.96501
158	-3.32227	-4.13934	-4.05557	-5.27245	-4.97025
159	-3.31941	-4.10271	-4.02381	-5.33768	-4.97471
160	-3.31786	-4.07171	-4.00542	-5.35829	-4.97783
161	-3.31795	-4.04433	-4.00109	-5.3268	-4.9792
162	-3.31963	-4.01764	-4.00765	-5.24933	-4.97914
163	-3.32255	-3.99201	-4.02274	-5.13634	-4.97825
164	-3.32637	-3.9678	-4.04402	-4.99834	-4.97712
165	-3.33075	-3.94539	-4.06913	-4.8458	-4.97632
166	-3.33534	-3.92514	-4.09571	-4.68922	-4.97646
167	-3.33981	-3.90742	-4.1214	-4.53908	-4.97812
168	-3.34381	-3.89259	-4.14386	-4.40586	-4.98189
169	-3.347	-3.88102	-4.16073	-4.30005	-4.98835
170	-3.34903	-3.87308	-4.16965	-4.23215	-4.99811
171	-3.3502	-3.86846	-4.17259	-4.1934	-5.01066
172	-3.35101	-3.86661	-4.17307	-4.16808	-5.02512
173	-3.35146	-3.86754	-4.1711	-4.15619	-5.0415
174	-3.35156	-3.87124	-4.16668	-4.15773	-5.05979
175	-3.35131	-3.8777	-4.15981	-4.1727	-5.08
176	-3.3507	-3.88694	-4.15048	-4.20111	-5.10212
177	-3.34974	-3.89895	-4.13871	-4.24294	-5.12615
178	-3.34842	-3.91374	-4.12448	-4.2982	-5.1521
179	-3.34674	-3.93129	-4.1078	-4.3669	-5.17996
180	-3.34471	-3.95162	-4.08866	-4.44902	-5.20973
loess rm2
time	C1	C2	C3	C4	C5	C6	C7	C8	C9	C10	C11	C12
20	-4.59118	-5.09708	-4.62907	-3.92482	-3.82137	-4.82931	-4.34258	-4.64043	-4.71917	-3.58412	-4.39257	-3.70965
21	-4.5875	-5.26541	-4.42367	-3.9933	-3.91346	-4.96658	-4.43866	-4.81044	-4.83098	-3.57668	-4.50397	-3.80649
22	-4.58417	-5.41453	-4.24016	-4.05434	-3.99573	-5.0901	-4.52651	-4.96226	-4.92939	-3.5696	-4.6035	-3.89296
23	-4.58121	-5.54446	-4.07854	-4.10792	-4.06818	-5.19986	-4.60614	-5.0959	-5.01442	-3.56288	-4.69115	-3.96904
24	-4.57861	-5.6552	-3.9388	-4.15405	-4.1308	-5.29588	-4.67754	-5.21135	-5.08607	-3.55651	-4.76693	-4.03475
25	-4.57636	-5.74674	-3.82094	-4.19273	-4.1836	-5.37815	-4.74071	-5.30862	-5.14432	-3.55051	-4.83083	-4.09008
26	-4.57448	-5.81908	-3.72497	-4.22397	-4.22658	-5.44667	-4.79565	-5.38771	-5.18919	-3.54486	-4.88286	-4.13502
27	-4.57295	-5.87222	-3.65088	-4.24775	-4.25973	-5.50143	-4.84236	-5.44862	-5.22068	-3.53957	-4.92301	-4.16959
28	-4.57178	-5.90617	-3.59868	-4.26408	-4.28307	-5.54245	-4.88084	-5.49134	-5.23877	-3.53464	-4.95129	-4.19378
29	-4.57097	-5.92092	-3.56836	-4.27297	-4.29658	-5.56972	-4.9111	-5.51588	-5.24348	-3.53007	-4.96769	-4.2076
30	-4.57052	-5.91648	-3.55993	-4.2744	-4.30026	-5.58324	-4.93312	-5.52223	-5.2348	-3.52585	-4.97222	-4.21103
31	-4.57566	-5.88233	-3.59539	-4.25963	-4.28392	-5.57607	-4.94477	-5.49808	-5.20129	-3.51965	-4.95638	-4.19359
32	-4.58928	-5.81263	-3.68699	-4.2238	-4.24187	-5.54438	-4.94483	-5.43656	-5.13658	-3.51015	-4.91545	-4.14944
33	-4.60792	-5.7144	-3.82003	-4.17274	-4.18092	-5.49277	-4.93476	-5.3459	-5.0483	-3.49891	-4.8551	-4.08559
34	-4.62807	-5.59463	-3.97985	-4.11229	-4.10788	-5.42587	-4.91597	-5.23432	-4.94409	-3.48752	-4.78098	-4.00903
35	-4.64626	-5.46034	-4.15177	-4.04827	-4.02955	-5.3483	-4.88992	-5.11004	-4.83159	-3.47752	-4.69876	-3.92676
36	-4.659	-5.31853	-4.32112	-3.98653	-3.95275	-5.26469	-4.85803	-4.98127	-4.71841	-3.4705	-4.61411	-3.84576
37	-4.66281	-5.17621	-4.47322	-3.9329	-3.88427	-5.17964	-4.82174	-4.85623	-4.61221	-3.46801	-4.53268	-3.77304
38	-4.65419	-5.04038	-4.59339	-3.8932	-3.83093	-5.0978	-4.78248	-4.74315	-4.52061	-3.47163	-4.46014	-3.7156
39	-4.62967	-4.91805	-4.66695	-3.87328	-3.79954	-5.02377	-4.74169	-4.65023	-4.45125	-3.48292	-4.40215	-3.68042
40	-4.58577	-4.81623	-4.67925	-3.87897	-3.79689	-4.96218	-4.70081	-4.5857	-4.41175	-3.50344	-4.36438	-3.6745
41	-4.51531	-4.72784	-4.62319	-3.91393	-3.82665	-4.90786	-4.6545	-4.54682	-4.40293	-3.53688	-4.34562	-3.70126
42	-4.41794	-4.64168	-4.51007	-3.97416	-3.88381	-4.85316	-4.59829	-4.52354	-4.4173	-3.58365	-4.33932	-3.75533
43	-4.30037	-4.55858	-4.35277	-4.05396	-3.96212	-4.79894	-4.53495	-4.51311	-4.4501	-3.64043	-4.34314	-3.83054
44	-4.1693	-4.47937	-4.16414	-4.14765	-4.05538	-4.74609	-4.46725	-4.51281	-4.49654	-3.7039	-4.35475	-3.92075
45	-4.03145	-4.40486	-3.95705	-4.24954	-4.15735	-4.69548	-4.39795	-4.5199	-4.55187	-3.77074	-4.3718	-4.0198
46	-3.89352	-4.33589	-3.74438	-4.35396	-4.26182	-4.64798	-4.32981	-4.53163	-4.61129	-3.83762	-4.39194	-4.12152
47	-3.76223	-4.27327	-3.53898	-4.45521	-4.36257	-4.60447	-4.26559	-4.54528	-4.67003	-3.90122	-4.41285	-4.21976
48	-3.64428	-4.21783	-3.35373	-4.54761	-4.45336	-4.56582	-4.20806	-4.55811	-4.72333	-3.95824	-4.43217	-4.30836
49	-3.54637	-4.17039	-3.2015	-4.62548	-4.52798	-4.5329	-4.15998	-4.56738	-4.7664	-4.00533	-4.44756	-4.38115
50	-3.47523	-4.13179	-3.09515	-4.68312	-4.58021	-4.50659	-4.12412	-4.57035	-4.79447	-4.03918	-4.45669	-4.43199
51	-3.4319	-4.10543	-3.03103	-4.72623	-4.6129	-4.49157	-4.10254	-4.57227	-4.8109	-4.06014	-4.46289	-4.46323
52	-3.41	-4.09237	-2.99379	-4.76386	-4.6341	-4.48955	-4.09355	-4.57892	-4.82249	-4.07185	-4.47045	-4.48257
53	-3.40512	-4.08986	-2.97869	-4.79538	-4.64536	-4.49691	-4.09421	-4.5883	-4.82966	-4.07592	-4.47844	-4.49185
54	-3.41281	-4.09517	-2.98102	-4.82016	-4.64823	-4.51004	-4.1016	-4.59843	-4.83283	-4.07396	-4.48594	-4.49292
55	-3.42866	-4.10557	-2.99606	-4.83755	-4.64425	-4.52533	-4.11282	-4.60732	-4.83243	-4.06759	-4.49202	-4.48764
56	-3.44823	-4.1183	-3.0191	-4.84694	-4.63499	-4.53918	-4.12495	-4.613	-4.82887	-4.05841	-4.49575	-4.47786
57	-3.4671	-4.13064	-3.04541	-4.84769	-4.62198	-4.54797	-4.13506	-4.61347	-4.82256	-4.04805	-4.4962	-4.46542
58	-3.48084	-4.13984	-3.07029	-4.83916	-4.60678	-4.54809	-4.14023	-4.60677	-4.81393	-4.03812	-4.49245	-4.45217
59	-3.48502	-4.14318	-3.089	-4.82072	-4.59094	-4.53593	-4.13755	-4.59089	-4.8034	-4.03023	-4.48358	-4.43996
60	-3.47522	-4.13791	-3.09684	-4.79174	-4.57601	-4.50788	-4.12411	-4.56386	-4.79138	-4.02599	-4.46864	-4.43065
61	-3.45239	-4.12748	-3.0974	-4.74659	-4.5607	-4.46104	-4.09941	-4.52271	-4.77932	-4.02404	-4.44719	-4.42305
62	-3.42167	-4.11667	-3.09759	-4.6828	-4.5427	-4.39752	-4.06621	-4.46784	-4.76758	-4.02193	-4.41991	-4.41457
63	-3.38487	-4.10468	-3.09763	-4.60448	-4.522	-4.32128	-4.02647	-4.40234	-4.75496	-4.0197	-4.38765	-4.40499
64	-3.3438	-4.09074	-3.09772	-4.51572	-4.4986	-4.23625	-3.98211	-4.32929	-4.74029	-4.01734	-4.35121	-4.39406
65	-3.3003	-4.07405	-3.09809	-4.42064	-4.47248	-4.1464	-3.93509	-4.25176	-4.72235	-4.01489	-4.31144	-4.38155
66	-3.25617	-4.05383	-3.09895	-4.32333	-4.44364	-4.05565	-3.88735	-4.17286	-4.69997	-4.01236	-4.26914	-4.36723
67	-3.21323	-4.0293	-3.10053	-4.22789	-4.41209	-3.96796	-3.84083	-4.09565	-4.67194	-4.00975	-4.22515	-4.35085
68	-3.1733	-3.99967	-3.10302	-4.13843	-4.3778	-3.88728	-3.79747	-4.02322	-4.63707	-4.0071	-4.18029	-4.33218
69	-3.1382	-3.96416	-3.10666	-4.05906	-4.34078	-3.81755	-3.75922	-3.95866	-4.59418	-4.00441	-4.13538	-4.31099
70	-3.10974	-3.92198	-3.11165	-3.99387	-4.30101	-3.76271	-3.72802	-3.90504	-4.54207	-4.0017	-4.09125	-4.28703
71	-3.08746	-3.86896	-3.11806	-3.94101	-4.25571	-3.72182	-3.7029	-3.86021	-4.47531	-3.99883	-4.04505	-4.2578
72	-3.06919	-3.80359	-3.1257	-3.89518	-4.20331	-3.69028	-3.6813	-3.81977	-4.39214	-3.9957	-3.99435	-4.22216
73	-3.05427	-3.72911	-3.13441	-3.85534	-4.14569	-3.6665	-3.6628	-3.78344	-4.29682	-3.99239	-3.94058	-4.1819
74	-3.04197	-3.64871	-3.14403	-3.82047	-4.08472	-3.64894	-3.64695	-3.75095	-4.19363	-3.98899	-3.88518	-4.13884
75	-3.03162	-3.56562	-3.15438	-3.78951	-4.02227	-3.63602	-3.63334	-3.72204	-4.08686	-3.9856	-3.8296	-4.09476
76	-3.02251	-3.48306	-3.16533	-3.76143	-3.96021	-3.62619	-3.62152	-3.69643	-3.98079	-3.9823	-3.77527	-4.05148
77	-3.01395	-3.40423	-3.1767	-3.7352	-3.90042	-3.61787	-3.61106	-3.67384	-3.87968	-3.97918	-3.72365	-4.01078
78	-3.00524	-3.33236	-3.18833	-3.70977	-3.84475	-3.6095	-3.60154	-3.65402	-3.78782	-3.97632	-3.67616	-3.97448
79	-2.9957	-3.27067	-3.20006	-3.68411	-3.79509	-3.59952	-3.59253	-3.63668	-3.70949	-3.97383	-3.63426	-3.94437
80	-2.98462	-3.22236	-3.21174	-3.65718	-3.75331	-3.58637	-3.58358	-3.62155	-3.64897	-3.97177	-3.59937	-3.92226
81	-2.97276	-3.18562	-3.2241	-3.62833	-3.71746	-3.56961	-3.57408	-3.60871	-3.60303	-3.96414	-3.57034	-3.89931
82	-2.96127	-3.1561	-3.23773	-3.5983	-3.68453	-3.55061	-3.56412	-3.59846	-3.56546	-3.9475	-3.54502	-3.86876
83	-2.95002	-3.13322	-3.25223	-3.56808	-3.65478	-3.53055	-3.55436	-3.59093	-3.53601	-3.92582	-3.52338	-3.83548
84	-2.9389	-3.11643	-3.26717	-3.53867	-3.62845	-3.51057	-3.54546	-3.58621	-3.51446	-3.90305	-3.50542	-3.80436
85	-2.92778	-3.10513	-3.28217	-3.51109	-3.6058	-3.49184	-3.53807	-3.58441	-3.50058	-3.88316	-3.49109	-3.7803
86	-2.91655	-3.09876	-3.29679	-3.48632	-3.58708	-3.47552	-3.53287	-3.58563	-3.49414	-3.87012	-3.48039	-3.76817
87	-2.9051	-3.09675	-3.31065	-3.46539	-3.57254	-3.46276	-3.53049	-3.58998	-3.49491	-3.86788	-3.4733	-3.77286
88	-2.8933	-3.09852	-3.32332	-3.44927	-3.56244	-3.45472	-3.5316	-3.59755	-3.50267	-3.88042	-3.46978	-3.79926
89	-2.88103	-3.10351	-3.33441	-3.43899	-3.55702	-3.45256	-3.53687	-3.60847	-3.51717	-3.91168	-3.46983	-3.85225
90	-2.86818	-3.11113	-3.3435	-3.43555	-3.55653	-3.45744	-3.54694	-3.62282	-3.5382	-3.96565	-3.47341	-3.93672
91	-2.85511	-3.12323	-3.34925	-3.43536	-3.56049	-3.46865	-3.55712	-3.64286	-3.56868	-4.04988	-3.48232	-4.07011
92	-2.84215	-3.14143	-3.35134	-3.4354	-3.56833	-3.48459	-3.5641	-3.66973	-3.6105	-4.16447	-3.49758	-4.25704
93	-2.82912	-3.16483	-3.35089	-3.4375	-3.58026	-3.5051	-3.57065	-3.70188	-3.66181	-4.30218	-3.518	-4.48316
94	-2.81584	-3.1925	-3.34902	-3.44349	-3.59648	-3.52999	-3.57955	-3.73774	-3.72079	-4.45575	-3.5424	-4.73415
95	-2.80213	-3.22354	-3.34686	-3.45519	-3.61717	-3.55911	-3.59357	-3.77576	-3.78561	-4.61794	-3.5696	-4.99565
96	-2.78782	-3.25704	-3.34552	-3.47442	-3.64254	-3.59228	-3.61549	-3.81438	-3.85443	-4.7815	-3.59842	-5.25333
97	-2.77273	-3.29207	-3.34613	-3.50302	-3.67278	-3.62934	-3.64807	-3.85204	-3.92543	-4.93917	-3.62769	-5.49285
98	-2.75668	-3.32774	-3.34981	-3.5428	-3.7081	-3.6701	-3.69409	-3.88718	-3.99678	-5.08372	-3.65621	-5.69987
99	-2.7395	-3.36312	-3.35768	-3.59561	-3.74867	-3.71441	-3.75632	-3.91825	-4.06665	-5.20789	-3.68281	-5.86004
100	-2.721	-3.39731	-3.37086	-3.66325	-3.7947	-3.76209	-3.83753	-3.94368	-4.1332	-5.30443	-3.70631	-5.95904
101	-2.70046	-3.43212	-3.3891	-3.76016	-3.85189	-3.81988	-3.94559	-3.9637	-4.19502	-5.37796	-3.72579	-5.99691
102	-2.67765	-3.4695	-3.41108	-3.89243	-3.92318	-3.8917	-4.08198	-3.98004	-4.25319	-5.43855	-3.74195	-5.98858
103	-2.65315	-3.50875	-3.43637	-4.04945	-4.00469	-3.97314	-4.23992	-3.99342	-4.3097	-5.48715	-3.75607	-5.94197
104	-2.62756	-3.54916	-3.46449	-4.2206	-4.09249	-4.05982	-4.41264	-4.00457	-4.3665	-5.52472	-3.76942	-5.865
105	-2.60147	-3.59004	-3.49502	-4.39524	-4.1827	-4.14734	-4.59335	-4.01419	-4.42558	-5.55222	-3.78327	-5.76558
106	-2.57545	-3.63069	-3.52749	-4.56276	-4.2714	-4.2313	-4.77528	-4.02303	-4.4889	-5.57059	-3.79889	-5.65165
107	-2.55011	-3.6704	-3.56145	-4.71252	-4.3547	-4.30731	-4.95164	-4.03178	-4.55842	-5.58079	-3.81756	-5.53111
108	-2.52602	-3.70848	-3.59645	-4.83391	-4.42868	-4.37097	-5.11566	-4.04118	-4.63613	-5.58378	-3.84054	-5.41189
109	-2.50378	-3.74421	-3.63205	-4.91629	-4.48946	-4.41788	-5.26055	-4.05195	-4.72399	-5.5805	-3.86911	-5.30192
110	-2.48398	-3.77691	-3.66779	-4.94905	-4.53312	-4.44365	-5.37954	-4.06481	-4.82396	-5.5719	-3.90454	-5.20911
111	-2.46615	-3.80662	-3.70593	-4.92356	-4.55522	-4.4416	-5.47799	-4.07759	-4.95027	-5.55388	-3.94806	-5.11695
112	-2.44943	-3.83409	-3.7482	-4.84604	-4.55735	-4.41258	-5.56591	-4.08834	-5.10878	-5.52316	-3.99903	-5.00804
113	-2.43379	-3.8597	-3.79333	-4.72815	-4.54464	-4.36348	-5.64349	-4.0981	-5.28891	-5.48194	-4.05592	-4.889
114	-2.41923	-3.88378	-3.84007	-4.58155	-4.52221	-4.3012	-5.71092	-4.10792	-5.48009	-5.43245	-4.11721	-4.76643
115	-2.40571	-3.90669	-3.88717	-4.41787	-4.49519	-4.23263	-5.76839	-4.11884	-5.67174	-5.37691	-4.18138	-4.64695
116	-2.39323	-3.92879	-3.93337	-4.24878	-4.4687	-4.16467	-5.8161	-4.1319	-5.85329	-5.31752	-4.2469	-4.53718
117	-2.38175	-3.95043	-3.97742	-4.08593	-4.44789	-4.10421	-5.85423	-4.14816	-6.01417	-5.2565	-4.31224	-4.44371
118	-2.37127	-3.97197	-4.01806	-3.94097	-4.43787	-4.05815	-5.88297	-4.16866	-6.1438	-5.19607	-4.37589	-4.37317
119	-2.36175	-3.99375	-4.05403	-3.82556	-4.44377	-4.03338	-5.90251	-4.19443	-6.23161	-5.13845	-4.43631	-4.33216
120	-2.3532	-4.01613	-4.08408	-3.75135	-4.47072	-4.03681	-5.91304	-4.22653	-6.26703	-5.08584	-4.49198	-4.3273
121	-2.3458	-4.03855	-4.1079	-3.7124	-4.52087	-4.07318	-5.90691	-4.26691	-6.24088	-5.03196	-4.54818	-4.36929
122	-2.33969	-4.06031	-4.12661	-3.69335	-4.59011	-4.13798	-5.87965	-4.31556	-6.15901	-4.97102	-4.60944	-4.45724
123	-2.33476	-4.08162	-4.14111	-3.69167	-4.67415	-4.22422	-5.83628	-4.37062	-6.03344	-4.90598	-4.67307	-4.58034
124	-2.33086	-4.10264	-4.15232	-3.70483	-4.76871	-4.32489	-5.78179	-4.43019	-5.87614	-4.8398	-4.7364	-4.72775
125	-2.32788	-4.12355	-4.16115	-3.73033	-4.86949	-4.43299	-5.72118	-4.49239	-5.69912	-4.77544	-4.79676	-4.88867
126	-2.32568	-4.14455	-4.1685	-3.76562	-4.97221	-4.54153	-5.65946	-4.55534	-5.51437	-4.71587	-4.85146	-5.05229
127	-2.32414	-4.1658	-4.17528	-3.8082	-5.07259	-4.6435	-5.60161	-4.61716	-5.33388	-4.66406	-4.89784	-5.20779
128	-2.32313	-4.18748	-4.18239	-3.85554	-5.16634	-4.73191	-5.55265	-4.67597	-5.16964	-4.62295	-4.93322	-5.34435
129	-2.32253	-4.20979	-4.19075	-3.90512	-5.24918	-4.79975	-5.51757	-4.72989	-5.03366	-4.59553	-4.95493	-5.45116
130	-2.3222	-4.2329	-4.20127	-3.95441	-5.31681	-4.84002	-5.50138	-4.77702	-4.93792	-4.58474	-4.96027	-5.5174
131	-2.32271	-4.26087	-4.21262	-4.01153	-5.37717	-4.85234	-5.51241	-4.81544	-4.87779	-4.59149	-4.94505	-5.5444
132	-2.32451	-4.29576	-4.22315	-4.0836	-5.4391	-4.84377	-5.55011	-4.84599	-4.83825	-4.6132	-4.90969	-5.54411
133	-2.32729	-4.33476	-4.23321	-4.1666	-5.49969	-4.81844	-5.60614	-4.87104	-4.81573	-4.64764	-4.8585	-5.52165
134	-2.33074	-4.37508	-4.24318	-4.25654	-5.55605	-4.78049	-5.67217	-4.89292	-4.80666	-4.69255	-4.79575	-5.48216
135	-2.33457	-4.4139	-4.25344	-4.34941	-5.60528	-4.73407	-5.73986	-4.91398	-4.80746	-4.74568	-4.72577	-5.43074
136	-2.33845	-4.44843	-4.26435	-4.44121	-5.64446	-4.68333	-5.80086	-4.93655	-4.81457	-4.80481	-4.65284	-5.37254
137	-2.3421	-4.47587	-4.27629	-4.52793	-5.67071	-4.6324	-5.84684	-4.96299	-4.82442	-4.86767	-4.58125	-5.31268
138	-2.34519	-4.4934	-4.28962	-4.60557	-5.68113	-4.58542	-5.86947	-4.99564	-4.83343	-4.93202	-4.51532	-5.25627
139	-2.34743	-4.49822	-4.30473	-4.67012	-5.6728	-4.54655	-5.8604	-5.03685	-4.83804	-4.99562	-4.45934	-5.20844
140	-2.34851	-4.48754	-4.32197	-4.71757	-5.64283	-4.51992	-5.81129	-5.08895	-4.83466	-5.05622	-4.4176	-5.17433
141	-2.3485	-4.45524	-4.34176	-4.74149	-5.57867	-4.49927	-5.71225	-5.16195	-4.82104	-5.11875	-4.38766	-5.14823
142	-2.34776	-4.40083	-4.36392	-4.74244	-5.47637	-4.47684	-5.56642	-5.25898	-4.79961	-5.18826	-4.36369	-5.12166
143	-2.34641	-4.32996	-4.38799	-4.72695	-5.3459	-4.45449	-5.38504	-5.37206	-4.77387	-5.26272	-4.34494	-5.09558
144	-2.34458	-4.24824	-4.41348	-4.70153	-5.19724	-4.43409	-5.17933	-5.49324	-4.74732	-5.34009	-4.33066	-5.07094
145	-2.34238	-4.1613	-4.43994	-4.67271	-5.04035	-4.41752	-4.96053	-5.61452	-4.72345	-5.41836	-4.32009	-5.04868
146	-2.33993	-4.07478	-4.46688	-4.64702	-4.88521	-4.40664	-4.73988	-5.72794	-4.70577	-5.49548	-4.31249	-5.02975
147	-2.33736	-3.9943	-4.49384	-4.63097	-4.7418	-4.40332	-4.52859	-5.82553	-4.69777	-5.56942	-4.3071	-5.0151
148	-2.33478	-3.9255	-4.52034	-4.63108	-4.62008	-4.40943	-4.33792	-5.89932	-4.70295	-5.63815	-4.30316	-5.00568
149	-2.33231	-3.87399	-4.54591	-4.65389	-4.53004	-4.42684	-4.17908	-5.94132	-4.72481	-5.69964	-4.29992	-5.00244
150	-2.33009	-3.84542	-4.57008	-4.7059	-4.48164	-4.45743	-4.06331	-5.94357	-4.76684	-5.75186	-4.29664	-5.00632
151	-2.32756	-3.84201	-4.59196	-4.79944	-4.47807	-4.5023	-3.97833	-5.89314	-4.83972	-5.79487	-4.29597	-5.01607
152	-2.32433	-3.85917	-4.61153	-4.93458	-4.51075	-4.56014	-3.90566	-5.79109	-4.94574	-5.83081	-4.30017	-5.03002
153	-2.32067	-3.89227	-4.62965	-5.09948	-4.57203	-4.62916	-3.84725	-5.65048	-5.07585	-5.86078	-4.30789	-5.04848
154	-2.31687	-3.93672	-4.64718	-5.28231	-4.65424	-4.70758	-3.80505	-5.48437	-5.22099	-5.88586	-4.31777	-5.07175
155	-2.31322	-3.98788	-4.66499	-5.47125	-4.74971	-4.79362	-3.78102	-5.30582	-5.37211	-5.90713	-4.32845	-5.10013
156	-2.30999	-4.04114	-4.68394	-5.65447	-4.85078	-4.8855	-3.77709	-5.12788	-5.52015	-5.92567	-4.33858	-5.13394
157	-2.30749	-4.09189	-4.70487	-5.82013	-4.94979	-4.98144	-3.79523	-4.96361	-5.65606	-5.94256	-4.34679	-5.17347
158	-2.30598	-4.13552	-4.72867	-5.95641	-5.03907	-5.07967	-3.83738	-4.82606	-5.77078	-5.9589	-4.35174	-5.21904
159	-2.30577	-4.16739	-4.75617	-6.05147	-5.11095	-5.17839	-3.90549	-4.72828	-5.85525	-5.97576	-4.35205	-5.27095
160	-2.30712	-4.18291	-4.78825	-6.09348	-5.15778	-5.27584	-4.00152	-4.68334	-5.90043	-5.99423	-4.34638	-5.3295
161	-2.31037	-4.18143	-4.82669	-6.07545	-5.18463	-5.38778	-4.14859	-4.69457	-5.9024	-6.01657	-4.32569	-5.39933
162	-2.31538	-4.16738	-4.87159	-6.00575	-5.20227	-5.52485	-4.35755	-4.7503	-5.86838	-6.0429	-4.28639	-5.48268
163	-2.32179	-4.14375	-4.92127	-5.89561	-5.21157	-5.67749	-4.61189	-4.84104	-5.80601	-6.07112	-4.23524	-5.5763
164	-2.32922	-4.11353	-4.97409	-5.75629	-5.21341	-5.83619	-4.89508	-4.95731	-5.72293	-6.09912	-4.17902	-5.67694
165	-2.33732	-4.07972	-5.02835	-5.59902	-5.20865	-5.99141	-5.19064	-5.08962	-5.62677	-6.1248	-4.12449	-5.78134
166	-2.34572	-4.0453	-5.08241	-5.43505	-5.19818	-6.13361	-5.48204	-5.22851	-5.52516	-6.14604	-4.07842	-5.88625
167	-2.35404	-4.01327	-5.13458	-5.27561	-5.18286	-6.25327	-5.75277	-5.36448	-5.42574	-6.16074	-4.0476	-5.98842
168	-2.36192	-3.98662	-5.18321	-5.13194	-5.16357	-6.34084	-5.98634	-5.48807	-5.33615	-6.1668	-4.03879	-6.08458
169	-2.36899	-3.96833	-5.22662	-5.01529	-5.14117	-6.38681	-6.16621	-5.58977	-5.26402	-6.1621	-4.05876	-6.17149
170	-2.37488	-3.9614	-5.26315	-4.93691	-5.11655	-6.38162	-6.2759	-5.66013	-5.21698	-6.14455	-4.11429	-6.24588
171	-2.3799	-3.96334	-5.29419	-4.88741	-5.08898	-6.33324	-6.32915	-5.70702	-5.18868	-6.11588	-4.19972	-6.31048
172	-2.38461	-3.96965	-5.32223	-4.84994	-5.05714	-6.25595	-6.35073	-5.74469	-5.16766	-6.07927	-4.30491	-6.37016
173	-2.38899	-3.98035	-5.34729	-4.8245	-5.02103	-6.14976	-6.34063	-5.77312	-5.15392	-6.03472	-4.42985	-6.42493
174	-2.39306	-3.99543	-5.36935	-4.81109	-4.98066	-6.01466	-6.29887	-5.79232	-5.14746	-5.98222	-4.57455	-6.47478
175	-2.3968	-4.01488	-5.38842	-4.8097	-4.93603	-5.85067	-6.22544	-5.80229	-5.14828	-5.92178	-4.739	-6.51971
176	-2.40023	-4.03872	-5.4045	-4.82035	-4.88713	-5.65777	-6.12033	-5.80303	-5.15639	-5.85339	-4.92321	-6.55973
177	-2.40334	-4.06693	-5.41759	-4.84303	-4.83396	-5.43596	-5.98356	-5.79453	-5.17177	-5.77706	-5.12716	-6.59483
178	-2.40613	-4.09953	-5.42768	-4.87773	-4.77654	-5.18526	-5.81511	-5.7768	-5.19444	-5.69279	-5.35087	-6.62501
179	-2.4086	-4.1365	-5.43479	-4.92447	-4.71485	-4.90565	-5.615	-5.74984	-5.22438	-5.60057	-5.59434	-6.65028
180	-2.41076	-4.17786	-5.4389	-4.98323	-4.64889	-4.59714	-5.38321	-5.71364	-5.26161	-5.5004	-5.85756	-6.67063
loess rm3
time	C1	C2	C3	C4	C5	C6	C7	C8
20	-4.71641	-4.79542	-4.64941	-3.9486	-4.93221	-4.07849	-4.07656	-3.21242
21	-4.68736	-4.89126	-4.64631	-3.9629	-4.97606	-4.10476	-4.02992	-3.18664
22	-4.66639	-4.96866	-4.64844	-3.97327	-5.01402	-4.13004	-3.99469	-3.16619
23	-4.65347	-5.02762	-4.6558	-3.9797	-5.04609	-4.15433	-3.97087	-3.15107
24	-4.64862	-5.06815	-4.6684	-3.9822	-5.07227	-4.17765	-3.95847	-3.14128
25	-4.65183	-5.09024	-4.68623	-3.98077	-5.09256	-4.19997	-3.95748	-3.13682
26	-4.6631	-5.0939	-4.70929	-3.9754	-5.10696	-4.22131	-3.9679	-3.13769
27	-4.68244	-5.07912	-4.73759	-3.96611	-5.11548	-4.24167	-3.98973	-3.14389
28	-4.70983	-5.0459	-4.77112	-3.95287	-5.1181	-4.26104	-4.02298	-3.15542
29	-4.74529	-4.99425	-4.80988	-3.93571	-5.11484	-4.27943	-4.06763	-3.17228
30	-4.78882	-4.92416	-4.85388	-3.91461	-5.10569	-4.29683	-4.1237	-3.19447
31	-4.8507	-4.82044	-4.91255	-3.88563	-5.0884	-4.31263	-4.20414	-3.22144
32	-4.93667	-4.67465	-4.99113	-3.84656	-5.06175	-4.32649	-4.31613	-3.25287
33	-5.03986	-4.49691	-5.08332	-3.80004	-5.02722	-4.33882	-4.45104	-3.28914
34	-5.15339	-4.29737	-5.18285	-3.7487	-4.98631	-4.35002	-4.60025	-3.33062
35	-5.27042	-4.08614	-5.28342	-3.6952	-4.9405	-4.36052	-4.75511	-3.37768
36	-5.38406	-3.87335	-5.37874	-3.64215	-4.89129	-4.37071	-4.907	-3.43068
37	-5.48745	-3.66915	-5.46252	-3.59221	-4.84017	-4.38101	-5.04727	-3.49
38	-5.57373	-3.48365	-5.52847	-3.54799	-4.78863	-4.39183	-5.16729	-3.556
39	-5.63604	-3.32699	-5.5703	-3.51215	-4.73816	-4.40357	-5.25843	-3.62906
40	-5.66749	-3.2093	-5.58172	-3.48732	-4.69027	-4.41665	-5.31206	-3.70954
41	-5.66608	-3.12799	-5.55581	-3.47375	-4.63993	-4.43089	-5.32019	-3.80348
42	-5.63779	-3.0711	-5.49522	-3.46885	-4.58283	-4.44575	-5.28736	-3.91384
43	-5.58779	-3.03475	-5.40809	-3.47098	-4.52148	-4.46113	-5.22368	-4.03639
44	-5.52125	-3.01503	-5.30252	-3.47851	-4.45837	-4.47693	-5.13925	-4.16692
45	-5.44332	-3.00803	-5.18662	-3.4898	-4.39602	-4.49304	-5.0442	-4.30119
46	-5.35917	-3.00988	-5.06852	-3.50324	-4.33694	-4.50935	-4.94863	-4.43498
47	-5.27398	-3.01665	-4.95632	-3.51717	-4.28362	-4.52576	-4.86266	-4.56407
48	-5.19289	-3.02447	-4.85815	-3.52997	-4.23858	-4.54217	-4.79641	-4.68423
49	-5.12108	-3.02942	-4.78212	-3.54001	-4.20433	-4.55845	-4.75998	-4.79123
50	-5.0637	-3.02761	-4.73634	-3.54564	-4.18337	-4.57452	-4.76348	-4.88086
51	-5.01756	-3.02333	-4.7255	-3.54784	-4.18005	-4.59417	-4.81781	-4.9588
52	-4.97552	-3.02304	-4.74379	-3.54881	-4.19421	-4.61962	-4.91853	-5.03261
53	-4.93683	-3.02601	-4.78358	-3.54884	-4.22154	-4.6484	-5.05275	-5.10082
54	-4.90078	-3.03156	-4.83723	-3.54818	-4.25774	-4.67803	-5.20761	-5.162
55	-4.86664	-3.03897	-4.89711	-3.54712	-4.29853	-4.70604	-5.37022	-5.21469
56	-4.83366	-3.04755	-4.95558	-3.54593	-4.33958	-4.72995	-5.52772	-5.25744
57	-4.80112	-3.05659	-5.00501	-3.54487	-4.37663	-4.74729	-5.66722	-5.28881
58	-4.76829	-3.06539	-5.03777	-3.54421	-4.40535	-4.75556	-5.77585	-5.30735
59	-4.73444	-3.07325	-5.04622	-3.54424	-4.42146	-4.75231	-5.84074	-5.3116
60	-4.69884	-3.07946	-5.02273	-3.54521	-4.42066	-4.73505	-5.849	-5.30012
61	-4.66047	-3.08464	-4.96291	-3.54702	-4.40163	-4.69928	-5.79306	-5.2656
62	-4.61954	-3.08983	-4.87226	-3.54933	-4.36809	-4.64505	-5.68208	-5.20548
63	-4.57712	-3.09503	-4.75792	-3.55205	-4.32331	-4.57676	-5.52824	-5.12544
64	-4.5343	-3.10023	-4.62707	-3.55512	-4.27056	-4.49878	-5.34375	-5.03116
65	-4.49215	-3.10542	-4.48686	-3.55846	-4.2131	-4.41549	-5.14083	-4.92831
66	-4.45174	-3.11059	-4.34446	-3.56198	-4.1542	-4.33128	-4.93166	-4.82257
67	-4.41417	-3.11572	-4.20703	-3.56561	-4.09713	-4.25051	-4.72846	-4.71963
68	-4.3805	-3.1208	-4.08173	-3.56928	-4.04516	-4.17758	-4.54342	-4.62515
69	-4.35181	-3.12583	-3.97573	-3.5729	-4.00155	-4.11687	-4.38876	-4.54483
70	-4.32919	-3.1308	-3.89618	-3.5764	-3.96956	-4.07275	-4.27668	-4.48433
71	-4.3137	-3.13583	-3.84104	-3.58001	-3.9481	-4.04428	-4.20256	-4.44129
72	-4.30482	-3.14103	-3.80172	-3.58393	-3.93315	-4.02639	-4.15121	-4.40852
73	-4.30123	-3.14631	-3.77562	-3.58806	-3.92364	-4.01728	-4.1189	-4.38444
74	-4.30163	-3.15158	-3.76013	-3.59228	-3.9185	-4.01514	-4.10194	-4.36746
75	-4.30469	-3.15675	-3.75266	-3.59649	-3.91665	-4.01817	-4.0966	-4.356
76	-4.30912	-3.16172	-3.75058	-3.60057	-3.91701	-4.02458	-4.09917	-4.34849
77	-4.3136	-3.16642	-3.7513	-3.60443	-3.9185	-4.03255	-4.10595	-4.34334
78	-4.31681	-3.17075	-3.7522	-3.60796	-3.92005	-4.04028	-4.11322	-4.33897
79	-4.31745	-3.17462	-3.75069	-3.61104	-3.92058	-4.04598	-4.11726	-4.33381
80	-4.31419	-3.17795	-3.74415	-3.61357	-3.91901	-4.04783	-4.11438	-4.32626
81	-4.30824	-3.18067	-3.73555	-3.61518	-3.91681	-4.0478	-4.10907	-4.3179
82	-4.30161	-3.18283	-3.72923	-3.61578	-3.91592	-4.04885	-4.10769	-4.31124
83	-4.29423	-3.18453	-3.72466	-3.61567	-3.91596	-4.05066	-4.1093	-4.3061
84	-4.28605	-3.18585	-3.72132	-3.61517	-3.91654	-4.05294	-4.11295	-4.30233
85	-4.27699	-3.18691	-3.71869	-3.61456	-3.91728	-4.05539	-4.1177	-4.29975
86	-4.26701	-3.18778	-3.71625	-3.61416	-3.9178	-4.05769	-4.1226	-4.29822
87	-4.25603	-3.18856	-3.71346	-3.61428	-3.91771	-4.05955	-4.12673	-4.29755
88	-4.244	-3.18936	-3.70981	-3.61521	-3.91664	-4.06065	-4.12912	-4.2976
89	-4.23085	-3.19025	-3.70476	-3.61727	-3.91419	-4.06071	-4.12884	-4.29818
90	-4.21652	-3.19135	-3.6978	-3.62075	-3.90999	-4.05941	-4.12496	-4.29915
91	-4.19917	-3.19219	-3.68825	-3.62618	-3.90334	-4.04755	-4.1166	-4.30116
92	-4.17784	-3.19246	-3.67629	-3.63351	-3.89425	-4.02034	-4.10429	-4.30476
93	-4.15379	-3.19237	-3.66265	-3.64223	-3.88341	-3.98408	-4.0891	-4.3096
94	-4.12829	-3.19219	-3.64807	-3.65185	-3.87147	-3.94507	-4.07213	-4.31532
95	-4.10259	-3.19214	-3.6333	-3.66183	-3.85913	-3.90961	-4.05449	-4.32156
96	-4.07796	-3.19247	-3.61906	-3.67169	-3.84705	-3.88402	-4.03724	-4.32798
97	-4.05566	-3.19342	-3.6061	-3.68089	-3.83591	-3.87458	-4.0215	-4.33422
98	-4.03694	-3.19523	-3.59517	-3.68894	-3.82638	-3.8876	-4.00836	-4.33992
99	-4.02307	-3.19814	-3.58698	-3.69533	-3.81915	-3.92939	-3.9989	-4.34473
100	-4.01531	-3.20239	-3.5823	-3.69953	-3.81487	-4.00624	-3.99422	-4.3483
101	-4.01862	-3.2082	-3.58151	-3.70057	-3.81357	-4.13957	-3.99539	-4.34941
102	-4.03444	-3.21545	-3.58409	-3.69843	-3.81452	-4.33474	-4.00187	-4.34775
103	-4.05878	-3.22385	-3.58935	-3.69404	-3.81737	-4.57396	-4.01234	-4.34433
104	-4.08762	-3.23313	-3.59661	-3.68836	-3.82173	-4.83947	-4.02548	-4.34016
105	-4.11695	-3.24299	-3.60518	-3.68231	-3.82723	-5.1135	-4.03997	-4.33624
106	-4.14277	-3.25317	-3.61439	-3.67685	-3.8335	-5.37826	-4.05449	-4.33359
107	-4.16107	-3.26338	-3.62356	-3.67291	-3.84015	-5.61598	-4.06771	-4.3332
108	-4.16784	-3.27334	-3.63199	-3.67143	-3.84681	-5.8089	-4.07832	-4.3361
109	-4.15906	-3.28277	-3.63901	-3.67336	-3.85311	-5.93923	-4.08499	-4.34328
110	-4.13074	-3.29139	-3.64394	-3.67963	-3.85867	-5.98921	-4.0864	-4.35576
111	-4.07636	-3.29934	-3.64567	-3.69078	-3.86267	-5.94509	-4.0789	-4.37411
112	-3.99648	-3.30699	-3.6443	-3.70611	-3.86503	-5.81766	-4.06183	-4.39759
113	-3.89765	-3.31441	-3.64094	-3.72475	-3.86653	-5.62596	-4.03835	-4.42526
114	-3.78643	-3.32166	-3.6367	-3.74583	-3.8679	-5.38903	-4.01165	-4.45619
115	-3.6694	-3.32879	-3.63271	-3.76849	-3.86992	-5.12591	-3.98488	-4.48944
116	-3.55311	-3.33586	-3.63007	-3.79183	-3.87334	-4.85563	-3.96122	-4.52407
117	-3.44412	-3.34293	-3.6299	-3.81501	-3.87892	-4.59724	-3.94383	-4.55913
118	-3.34901	-3.35007	-3.63332	-3.83713	-3.88742	-4.36976	-3.9359	-4.59369
119	-3.27434	-3.35732	-3.64143	-3.85733	-3.89959	-4.19224	-3.94059	-4.62681
120	-3.22666	-3.36476	-3.65536	-3.87474	-3.9162	-4.08372	-3.96107	-4.65754
121	-3.2084	-3.37126	-3.67572	-3.89021	-3.93991	-4.03727	-4.00286	-4.68491
122	-3.2141	-3.37612	-3.7017	-3.90514	-3.97142	-4.0293	-4.06575	-4.70933
123	-3.2385	-3.38008	-3.73227	-3.91943	-4.00853	-4.05385	-4.14428	-4.73199
124	-3.27634	-3.38384	-3.7664	-3.93299	-4.04904	-4.10497	-4.23302	-4.75407
125	-3.32235	-3.38811	-3.80305	-3.94573	-4.09075	-4.17669	-4.32653	-4.77674
126	-3.37128	-3.39363	-3.8412	-3.95756	-4.13146	-4.26304	-4.41936	-4.8012
127	-3.41787	-3.40109	-3.8798	-3.9684	-4.16895	-4.35807	-4.50607	-4.82861
128	-3.45685	-3.41123	-3.91782	-3.97815	-4.20104	-4.4558	-4.58121	-4.86016
129	-3.48296	-3.42475	-3.95424	-3.98672	-4.22552	-4.55029	-4.63934	-4.89703
130	-3.49095	-3.44238	-3.98801	-3.99403	-4.24019	-4.63557	-4.67503	-4.94039
131	-3.48118	-3.46653	-4.02131	-3.99799	-4.24468	-4.72587	-4.68736	-4.99785
132	-3.4593	-3.49782	-4.05638	-3.99753	-4.24104	-4.83528	-4.68148	-5.07238
133	-3.42799	-3.53422	-4.09237	-3.9941	-4.23077	-4.95763	-4.66101	-5.15828
134	-3.38994	-3.57373	-4.12843	-3.98913	-4.21533	-5.08674	-4.62959	-5.24983
135	-3.34783	-3.61432	-4.16367	-3.98406	-4.1962	-5.21643	-4.59083	-5.34131
136	-3.30433	-3.65399	-4.19724	-3.98033	-4.17485	-5.34053	-4.54837	-5.42701
137	-3.26213	-3.69071	-4.22828	-3.97939	-4.15277	-5.45285	-4.50583	-5.50122
138	-3.2239	-3.72247	-4.25593	-3.98268	-4.13141	-5.54721	-4.46684	-5.55823
139	-3.19232	-3.74725	-4.27931	-3.99164	-4.11227	-5.61745	-4.43503	-5.59231
140	-3.17008	-3.76304	-4.29756	-4.0077	-4.09682	-5.65738	-4.41403	-5.59776
141	-3.15669	-3.76896	-4.31067	-4.0334	-4.07576	-5.6616	-4.39974	-5.56654
142	-3.14913	-3.76662	-4.31951	-4.06867	-4.0424	-5.63351	-4.38611	-5.50012
143	-3.14622	-3.75772	-4.32458	-4.111	-4.00213	-5.58014	-4.37387	-5.40701
144	-3.14677	-3.74397	-4.32637	-4.15791	-3.96031	-5.50854	-4.36373	-5.29576
145	-3.14963	-3.72706	-4.32538	-4.2069	-3.92231	-5.42573	-4.35641	-5.1749
146	-3.1536	-3.7087	-4.32211	-4.25549	-3.89351	-5.33876	-4.35263	-5.05295
147	-3.15753	-3.69059	-4.31706	-4.30118	-3.87928	-5.25466	-4.35311	-4.93845
148	-3.16024	-3.67444	-4.31071	-4.34148	-3.88499	-5.18046	-4.35856	-4.83993
149	-3.16054	-3.66194	-4.30357	-4.3739	-3.91602	-5.1232	-4.36971	-4.76591
150	-3.15727	-3.65481	-4.29613	-4.39596	-3.97773	-5.08991	-4.38728	-4.72493
151	-3.15066	-3.65172	-4.28601	-4.40681	-4.08742	-5.08026	-4.40816	-4.7184
152	-3.14204	-3.65017	-4.27137	-4.4086	-4.24911	-5.08676	-4.42988	-4.73823
153	-3.13191	-3.6501	-4.25352	-4.40326	-4.44829	-5.10573	-4.45411	-4.77877
154	-3.12079	-3.65144	-4.23378	-4.39271	-4.67047	-5.13348	-4.48252	-4.83434
155	-3.10916	-3.65413	-4.21346	-4.37889	-4.90112	-5.16634	-4.51678	-4.89925
156	-3.09754	-3.65809	-4.19387	-4.36374	-5.12575	-5.20062	-4.55856	-4.96784
157	-3.08643	-3.66326	-4.17633	-4.34919	-5.32983	-5.23264	-4.60953	-5.03442
158	-3.07634	-3.66957	-4.16215	-4.33716	-5.49887	-5.25872	-4.67136	-5.09333
159	-3.06775	-3.67697	-4.15264	-4.3296	-5.61835	-5.27518	-4.74572	-5.13889
160	-3.06118	-3.68538	-4.14912	-4.32844	-5.67377	-5.27833	-4.83427	-5.16542
161	-3.05679	-3.69616	-4.15201	-4.33232	-5.65711	-5.26801	-4.95426	-5.17367
162	-3.05413	-3.71016	-4.16019	-4.33849	-5.57896	-5.24793	-5.11353	-5.16992
163	-3.05282	-3.72648	-4.17264	-4.34678	-5.45273	-5.22026	-5.29966	-5.15684
164	-3.05249	-3.74426	-4.18836	-4.357	-5.29181	-5.18715	-5.50023	-5.13708
165	-3.05274	-3.76263	-4.20632	-4.369	-5.10963	-5.15077	-5.70283	-5.11332
166	-3.0532	-3.7807	-4.22551	-4.3826	-4.91957	-5.11328	-5.89502	-5.08821
167	-3.05348	-3.79762	-4.24492	-4.39763	-4.73505	-5.07684	-6.06439	-5.0644
168	-3.05321	-3.8125	-4.26353	-4.41391	-4.56947	-5.04361	-6.19853	-5.04457
169	-3.05199	-3.82447	-4.28032	-4.43128	-4.43623	-5.01576	-6.285	-5.03136
170	-3.04946	-3.83266	-4.29429	-4.44956	-4.34875	-4.99545	-6.31139	-5.02745
171	-3.04592	-3.83779	-4.30628	-4.4689	-4.29584	-4.98087	-6.28804	-5.03061
172	-3.04195	-3.84118	-4.3178	-4.48955	-4.25741	-4.96878	-6.2336	-5.03685
173	-3.03755	-3.84282	-4.32887	-4.51151	-4.23345	-4.95919	-6.14805	-5.04617
174	-3.03272	-3.84273	-4.33947	-4.53479	-4.22396	-4.95209	-6.03141	-5.05858
175	-3.02746	-3.84088	-4.34962	-4.55938	-4.22894	-4.94748	-5.88366	-5.07407
176	-3.02177	-3.83729	-4.3593	-4.58529	-4.2484	-4.94536	-5.70481	-5.09265
177	-3.01565	-3.83196	-4.36853	-4.61251	-4.28232	-4.94574	-5.49486	-5.1143
178	-3.0091	-3.82489	-4.37729	-4.64104	-4.33072	-4.94861	-5.25381	-5.13904
179	-3.00212	-3.81606	-4.38559	-4.67089	-4.39359	-4.95397	-4.98166	-5.16687
180	-2.99471	-3.8055	-4.39344	-4.70205	-4.47094	-4.96183	-4.67841	-5.19777
loess rm4
time	C1	C2	C3	C4	C5	C6	C7	C8
10	-4.83552	-5.12756	-5.16752	-4.23815	-4.24859	-4.0276	-3.47755	-3.53561
11	-4.83206	-5.1116	-5.16924	-4.21752	-4.23478	-4.02623	-3.47937	-3.53617
12	-4.82865	-5.09691	-5.17023	-4.19868	-4.22259	-4.025	-3.48109	-3.5365
13	-4.8253	-5.08349	-5.1705	-4.18162	-4.21204	-4.02392	-3.48269	-3.53661
14	-4.82201	-5.07133	-5.17004	-4.16634	-4.2031	-4.02299	-3.48419	-3.5365
15	-4.81878	-5.06044	-5.16886	-4.15283	-4.19579	-4.0222	-3.48558	-3.53617
16	-4.8156	-5.05081	-5.16695	-4.14111	-4.19011	-4.02155	-3.48687	-3.53562
17	-4.81248	-5.04245	-5.16432	-4.13117	-4.18606	-4.02104	-3.48804	-3.53486
18	-4.80942	-5.03536	-5.16096	-4.12301	-4.18362	-4.02069	-3.48911	-3.53386
19	-4.80642	-5.02953	-5.15687	-4.11663	-4.18282	-4.02047	-3.49007	-3.53265
20	-4.80348	-5.02497	-5.15206	-4.11203	-4.18364	-4.0204	-3.49092	-3.53122
21	-4.8017	-5.02551	-5.14189	-4.10994	-4.18804	-4.02068	-3.49154	-3.5294
22	-4.80172	-5.03326	-5.12377	-4.11077	-4.19711	-4.02142	-3.49186	-3.52708
23	-4.80279	-5.04569	-5.1008	-4.11404	-4.20955	-4.02249	-3.49197	-3.52438
24	-4.80417	-5.06022	-5.07607	-4.11925	-4.22404	-4.02375	-3.49194	-3.52143
25	-4.8051	-5.07433	-5.05268	-4.12591	-4.2393	-4.02506	-3.49186	-3.51833
26	-4.80485	-5.08545	-5.03373	-4.13354	-4.254	-4.02629	-3.49181	-3.51521
27	-4.80268	-5.09103	-5.02229	-4.14165	-4.26685	-4.02729	-3.49186	-3.51218
28	-4.79784	-5.08852	-5.02147	-4.14974	-4.27655	-4.02794	-3.4921	-3.50935
29	-4.78959	-5.07538	-5.03435	-4.15733	-4.28178	-4.0281	-3.49261	-3.50685
30	-4.77719	-5.04904	-5.06404	-4.16393	-4.28125	-4.02762	-3.49347	-3.50479
31	-4.76317	-5.01078	-5.1163	-4.16318	-4.27657	-4.02678	-3.49229	-3.49862
32	-4.74975	-4.96395	-5.19112	-4.15203	-4.27001	-4.02589	-3.48769	-3.48572
33	-4.73561	-4.90911	-5.28293	-4.13501	-4.26119	-4.02484	-3.48119	-3.46904
34	-4.71949	-4.84685	-5.38619	-4.11664	-4.24977	-4.02351	-3.47434	-3.45154
35	-4.70008	-4.77774	-5.49533	-4.10143	-4.23539	-4.02179	-3.46868	-3.43618
36	-4.67611	-4.70233	-5.60477	-4.0939	-4.2177	-4.01958	-3.46574	-3.42592
37	-4.64629	-4.62122	-5.70897	-4.09856	-4.19634	-4.01676	-3.46707	-3.42372
38	-4.60933	-4.53495	-5.80236	-4.11993	-4.17095	-4.01323	-3.47421	-3.43255
39	-4.56394	-4.44412	-5.87938	-4.16253	-4.14118	-4.00887	-3.4887	-3.45537
40	-4.50883	-4.34929	-5.93447	-4.23088	-4.10668	-4.00357	-3.51208	-3.49512
41	-4.4393	-4.24199	-5.96853	-4.33501	-4.06329	-3.99626	-3.54765	-3.55769
42	-4.35406	-4.11694	-5.98785	-4.47581	-4.00908	-3.98646	-3.59565	-3.64323
43	-4.25697	-3.97946	-5.99491	-4.6441	-3.94701	-3.97493	-3.65303	-3.74622
44	-4.15188	-3.83487	-5.99218	-4.83065	-3.88004	-3.96246	-3.71673	-3.86109
45	-4.04266	-3.6885	-5.98215	-5.02628	-3.81114	-3.94984	-3.78367	-3.9823
46	-3.93314	-3.54566	-5.9673	-5.22177	-3.74328	-3.93783	-3.85082	-4.1043
47	-3.8272	-3.41169	-5.95011	-5.40793	-3.67941	-3.92723	-3.91509	-4.22153
48	-3.72869	-3.2919	-5.93306	-5.57555	-3.62252	-3.91881	-3.97344	-4.32845
49	-3.64146	-3.19162	-5.91863	-5.71544	-3.57555	-3.91336	-4.02281	-4.41951
50	-3.56937	-3.11618	-5.90931	-5.81838	-3.54149	-3.91165	-4.06013	-4.48916
51	-3.50989	-3.06692	-5.9094	-5.89072	-3.52069	-3.91427	-4.08583	-4.53773
52	-3.45762	-3.03907	-5.91876	-5.94551	-3.51029	-3.92074	-4.10333	-4.57117
53	-3.4121	-3.02877	-5.9331	-5.98365	-3.50839	-3.93023	-4.11405	-4.59234
54	-3.37288	-3.03216	-5.94818	-6.00603	-3.51311	-3.94192	-4.11938	-4.60409
55	-3.3395	-3.0454	-5.95973	-6.01352	-3.52254	-3.95499	-4.12076	-4.60928
56	-3.31149	-3.06462	-5.9635	-6.00703	-3.53479	-3.9686	-4.11958	-4.61078
57	-3.28841	-3.08598	-5.95521	-5.98745	-3.54796	-3.98193	-4.11726	-4.61143
58	-3.26978	-3.1056	-5.93062	-5.95565	-3.56015	-3.99416	-4.11521	-4.61411
59	-3.25517	-3.11964	-5.88547	-5.91252	-3.56948	-4.00446	-4.11485	-4.62167
60	-3.24409	-3.12424	-5.81548	-5.85897	-3.57404	-4.012	-4.11759	-4.63697
61	-3.23968	-3.12226	-5.71301	-5.78586	-3.57527	-4.01765	-4.1226	-4.65985
62	-3.24414	-3.11931	-5.5782	-5.68721	-3.57592	-4.02274	-4.12798	-4.68726
63	-3.25564	-3.11561	-5.41853	-5.56859	-3.5761	-4.02715	-4.13348	-4.71772
64	-3.27236	-3.11138	-5.24148	-5.43561	-3.57591	-4.03077	-4.13885	-4.74973
65	-3.29248	-3.10687	-5.05453	-5.29385	-3.57543	-4.03348	-4.14388	-4.78183
66	-3.31418	-3.1023	-4.86516	-5.14889	-3.57479	-4.03518	-4.1483	-4.81252
67	-3.33564	-3.09791	-4.68083	-5.00633	-3.57407	-4.03574	-4.15189	-4.84033
68	-3.35503	-3.09391	-4.50904	-4.87175	-3.57337	-4.03506	-4.1544	-4.86377
69	-3.37053	-3.09056	-4.35726	-4.75074	-3.57281	-4.03301	-4.1556	-4.88135
70	-3.38032	-3.08806	-4.23296	-4.64889	-3.57247	-4.0295	-4.15525	-4.89159
71	-3.38567	-3.0863	-4.13201	-4.56202	-3.57215	-4.02343	-4.15273	-4.89317
72	-3.38919	-3.08495	-4.04436	-4.48202	-3.57163	-4.01434	-4.14795	-4.88688
73	-3.39102	-3.08399	-3.9686	-4.40857	-3.57101	-4.003	-4.14146	-4.87445
74	-3.39134	-3.08336	-3.90335	-4.34135	-3.57035	-3.9902	-4.13379	-4.85756
75	-3.39031	-3.08303	-3.84721	-4.28003	-3.56973	-3.9767	-4.12548	-4.83794
76	-3.3881	-3.08297	-3.79877	-4.2243	-3.56924	-3.9633	-4.11709	-4.81729
77	-3.38486	-3.08313	-3.75665	-4.17383	-3.56896	-3.95076	-4.10914	-4.79732
78	-3.38077	-3.08348	-3.71945	-4.12831	-3.56896	-3.93986	-4.10218	-4.77974
79	-3.37599	-3.08398	-3.68576	-4.08741	-3.56934	-3.93139	-4.09676	-4.76626
80	-3.37068	-3.08459	-3.6542	-4.05082	-3.57015	-3.92612	-4.0934	-4.75859
81	-3.3639	-3.08554	-3.62743	-4.01981	-3.57157	-3.9241	-4.09227	-4.75543
82	-3.35497	-3.08698	-3.60837	-3.99543	-3.57357	-3.92457	-4.09289	-4.75431
83	-3.34441	-3.08881	-3.59603	-3.977	-3.57603	-3.92705	-4.09485	-4.75513
84	-3.33276	-3.09087	-3.5894	-3.96385	-3.57879	-3.93108	-4.09776	-4.7578
85	-3.32055	-3.09305	-3.58749	-3.95531	-3.58172	-3.93618	-4.10121	-4.76223
86	-3.30833	-3.09521	-3.5893	-3.95068	-3.58468	-3.94187	-4.1048	-4.76833
87	-3.29663	-3.09723	-3.59382	-3.94931	-3.58751	-3.9477	-4.10812	-4.77601
88	-3.28597	-3.09898	-3.60006	-3.95051	-3.59008	-3.95318	-4.11079	-4.78517
89	-3.2769	-3.10033	-3.60702	-3.95361	-3.59224	-3.95785	-4.11239	-4.79574
90	-3.26995	-3.10115	-3.6137	-3.95793	-3.59385	-3.96123	-4.11253	-4.8076
91	-3.26561	-3.10134	-3.62251	-3.96546	-3.59485	-3.96406	-4.11111	-4.8191
92	-3.2636	-3.10098	-3.63582	-3.978	-3.59534	-3.96722	-4.1085	-4.82937
93	-3.26328	-3.1002	-3.65259	-3.99461	-3.59544	-3.97049	-4.10498	-4.83961
94	-3.26404	-3.09915	-3.67176	-4.01432	-3.59529	-3.97365	-4.10083	-4.85097
95	-3.26527	-3.09796	-3.69228	-4.03621	-3.59501	-3.97648	-4.09635	-4.86463
96	-3.26633	-3.09678	-3.7131	-4.05932	-3.59472	-3.97875	-4.09182	-4.88176
97	-3.2666	-3.09573	-3.73316	-4.08269	-3.59455	-3.98024	-4.08751	-4.90353
98	-3.26548	-3.09497	-3.75142	-4.1054	-3.59463	-3.98072	-4.08372	-4.93112
99	-3.26232	-3.09462	-3.76683	-4.12648	-3.59508	-3.97998	-4.08074	-4.96569
100	-3.25652	-3.09483	-3.77832	-4.14499	-3.59604	-3.97778	-4.07884	-5.00841
101	-3.24862	-3.09534	-3.78611	-4.16272	-3.59724	-3.97244	-4.07576	-5.06552
102	-3.23958	-3.09584	-3.79139	-4.18167	-3.59843	-3.96323	-4.06996	-5.13927
103	-3.22937	-3.09644	-3.79462	-4.20114	-3.5997	-3.9514	-4.06279	-5.22485
104	-3.21796	-3.09725	-3.79624	-4.22049	-3.60114	-3.93823	-4.05559	-5.31745
105	-3.20535	-3.09835	-3.79671	-4.23902	-3.60285	-3.92497	-4.04971	-5.41227
106	-3.1915	-3.09986	-3.79648	-4.25608	-3.60493	-3.91288	-4.04649	-5.50451
107	-3.17639	-3.10186	-3.79599	-4.27099	-3.60747	-3.90321	-4.04729	-5.58935
108	-3.16001	-3.10446	-3.7957	-4.28308	-3.61056	-3.89723	-4.05346	-5.662
109	-3.14232	-3.10776	-3.79606	-4.29168	-3.6143	-3.89619	-4.06633	-5.71765
110	-3.12332	-3.11186	-3.79752	-4.29611	-3.61878	-3.90135	-4.08727	-5.75149
111	-3.10272	-3.1164	-3.80042	-4.29648	-3.62373	-3.91309	-4.11916	-5.76173
112	-3.08041	-3.1211	-3.80447	-4.29352	-3.62887	-3.93032	-4.16224	-5.75237
113	-3.05656	-3.12613	-3.80921	-4.28756	-3.63436	-3.95209	-4.21381	-5.72727
114	-3.03139	-3.13166	-3.81416	-4.27889	-3.64033	-3.97744	-4.2712	-5.69028
115	-3.00507	-3.13788	-3.81884	-4.26783	-3.6469	-4.00542	-4.3317	-5.64528
116	-2.9778	-3.14496	-3.82276	-4.2547	-3.65424	-4.03507	-4.39264	-5.59611
117	-2.94977	-3.15307	-3.82547	-4.2398	-3.66246	-4.06545	-4.45134	-5.54666
118	-2.92117	-3.1624	-3.82647	-4.22344	-3.6717	-4.09559	-4.5051	-5.50077
119	-2.89219	-3.17311	-3.8253	-4.20594	-3.68211	-4.12455	-4.55124	-5.46231
120	-2.86303	-3.1854	-3.82147	-4.18761	-3.69383	-4.15137	-4.58707	-5.43515
121	-2.83229	-3.19913	-3.81291	-4.16424	-3.70676	-4.17176	-4.61286	-5.41636
122	-2.799	-3.21406	-3.79898	-4.13321	-3.72073	-4.1843	-4.63153	-5.40033
123	-2.76399	-3.23017	-3.78131	-4.09712	-3.73571	-4.19241	-4.64439	-5.38685
124	-2.72807	-3.24745	-3.76155	-4.05859	-3.75168	-4.19947	-4.65278	-5.37572
125	-2.69206	-3.26586	-3.74135	-4.02025	-3.76862	-4.20888	-4.65801	-5.36673
126	-2.65679	-3.2854	-3.72235	-3.98472	-3.7865	-4.22404	-4.6614	-5.35969
127	-2.62307	-3.30603	-3.70618	-3.95463	-3.80529	-4.24833	-4.66428	-5.35439
128	-2.59173	-3.32774	-3.69451	-3.93258	-3.82498	-4.28516	-4.66796	-5.35062
129	-2.56358	-3.35051	-3.68897	-3.92121	-3.84554	-4.33792	-4.67376	-5.3482
130	-2.53944	-3.37432	-3.69121	-3.92313	-3.86695	-4.41001	-4.68301	-5.34691
131	-2.51932	-3.40008	-3.70222	-3.94	-3.88836	-4.51267	-4.69257	-5.3471
132	-2.5024	-3.42833	-3.72084	-3.97002	-3.90934	-4.64863	-4.69933	-5.34918
133	-2.48819	-3.45847	-3.74551	-4.01062	-3.93046	-4.80851	-4.70464	-5.35301
134	-2.47623	-3.48989	-3.77465	-4.05925	-3.95229	-4.98293	-4.70986	-5.3585
135	-2.46607	-3.52199	-3.80668	-4.11336	-3.9754	-5.16249	-4.71635	-5.36551
136	-2.45723	-3.55419	-3.84001	-4.17038	-4.00037	-5.33781	-4.72547	-5.37394
137	-2.44925	-3.58586	-3.87309	-4.22777	-4.02777	-5.4995	-4.73856	-5.38365
138	-2.44167	-3.61642	-3.90432	-4.28295	-4.05817	-5.63819	-4.757	-5.39453
139	-2.43402	-3.64527	-3.93213	-4.33338	-4.09215	-5.74447	-4.78214	-5.40647
140	-2.42584	-3.67179	-3.95494	-4.37649	-4.13027	-5.80897	-4.81533	-5.41935
141	-2.41742	-3.69604	-3.9718	-4.41463	-4.17324	-5.82654	-4.85934	-5.4327
142	-2.40941	-3.71864	-3.98381	-4.45174	-4.22083	-5.80404	-4.9143	-5.44641
143	-2.40187	-3.73992	-3.99248	-4.48769	-4.27227	-5.75012	-4.97761	-5.46085
144	-2.39487	-3.76017	-3.99932	-4.52233	-4.32678	-5.67344	-5.04668	-5.47637
145	-2.38845	-3.77972	-4.00586	-4.55554	-4.38358	-5.58264	-5.1189	-5.49335
146	-2.38269	-3.79887	-4.01361	-4.58718	-4.4419	-5.48638	-5.19168	-5.51215
147	-2.37764	-3.81793	-4.02409	-4.6171	-4.50095	-5.3933	-5.26242	-5.53314
148	-2.37337	-3.83722	-4.03881	-4.64518	-4.55996	-5.31205	-5.32851	-5.5567
149	-2.36993	-3.85704	-4.0593	-4.67127	-4.61814	-5.25129	-5.38737	-5.58318
150	-2.3674	-3.87771	-4.08705	-4.69525	-4.67472	-5.21966	-5.43638	-5.61295
151	-2.36615	-3.8985	-4.12857	-4.72066	-4.73274	-5.21425	-5.47762	-5.64963
152	-2.36636	-3.91869	-4.18588	-4.74962	-4.79467	-5.22449	-5.51493	-5.69485
153	-2.36771	-3.93858	-4.25381	-4.77983	-4.85893	-5.2475	-5.54839	-5.74598
154	-2.36992	-3.95849	-4.3272	-4.80901	-4.92393	-5.28042	-5.57805	-5.80042
155	-2.37269	-3.97873	-4.40089	-4.83486	-4.9881	-5.32038	-5.60397	-5.85555
156	-2.37572	-3.9996	-4.46971	-4.85508	-5.04983	-5.36451	-5.62623	-5.90877
157	-2.37872	-4.02142	-4.52849	-4.86739	-5.10755	-5.40994	-5.64488	-5.95746
158	-2.38138	-4.0445	-4.57207	-4.86948	-5.15967	-5.45381	-5.65998	-5.999
159	-2.38341	-4.06914	-4.59528	-4.85907	-5.2046	-5.49325	-5.67162	-6.0308
160	-2.38452	-4.09567	-4.59296	-4.83387	-5.24075	-5.5254	-5.67984	-6.05023
161	-2.38472	-4.12544	-4.55711	-4.78282	-5.26661	-5.55339	-5.68023	-6.05522
162	-2.38434	-4.15891	-4.48866	-4.70218	-5.28301	-5.58194	-5.67027	-6.04734
163	-2.38351	-4.19498	-4.39579	-4.60058	-5.29182	-5.61055	-5.65287	-6.0294
164	-2.3824	-4.23258	-4.28671	-4.48666	-5.29493	-5.63873	-5.63094	-6.00426
165	-2.38116	-4.27059	-4.16962	-4.36904	-5.29423	-5.66596	-5.60738	-5.97473
166	-2.37995	-4.30795	-4.05271	-4.25637	-5.29159	-5.69175	-5.58511	-5.94365
167	-2.3789	-4.34356	-3.94418	-4.15728	-5.28889	-5.7156	-5.56704	-5.91386
168	-2.37819	-4.37632	-3.85224	-4.0804	-5.28804	-5.73701	-5.55607	-5.88817
169	-2.37796	-4.40515	-3.78507	-4.03438	-5.2909	-5.75547	-5.55511	-5.86943
170	-2.37837	-4.42897	-3.75089	-4.02783	-5.29937	-5.77049	-5.56707	-5.86046
171	-2.37929	-4.44867	-3.74285	-4.05357	-5.31187	-5.78248	-5.58953	-5.85891
172	-2.38048	-4.46589	-3.74865	-4.09865	-5.32558	-5.79219	-5.61812	-5.86052
173	-2.38195	-4.48064	-3.76831	-4.16307	-5.3405	-5.79963	-5.65285	-5.86531
174	-2.3837	-4.4929	-3.80181	-4.24682	-5.35662	-5.8048	-5.69371	-5.87326
175	-2.38573	-4.50269	-3.84916	-4.3499	-5.37395	-5.80769	-5.7407	-5.88438
176	-2.38804	-4.51	-3.91036	-4.47232	-5.39249	-5.8083	-5.79383	-5.89867
177	-2.39062	-4.51484	-3.98541	-4.61408	-5.41223	-5.80664	-5.85309	-5.91612
178	-2.39348	-4.51719	-4.0743	-4.77517	-5.43319	-5.8027	-5.91848	-5.93675
179	-2.39662	-4.51707	-4.17705	-4.9556	-5.45534	-5.79648	-5.99001	-5.96054
180	-2.40004	-4.51447	-4.29364	-5.15536	-5.47871	-5.78799	-6.06767	-5.9875
c
16S log scale rm1
Time	Acholeplasmataceae	Akkermansiaceae	Bacillaceae	Bacteroidaceae	Beijerinckiaceae	Burkholderiaceae	Chitinophagaceae	Clostridiaceae	Comamonadaceae	Enterobacteriaceae	Enterococcaceae	Erysipelotrichaceae	Lachnospiraceae	Lactobacillaceae	Marinifilaceae	Muribaculaceae	Oscillospiraceae	Paenibacillaceae	Prevotellaceae	Rhizobiaceae	Rikenellaceae	Ruminococcaceae	Streptococcaceae	Sutterellaceae	[Eubacterium] coprostanoligenes group
3h	-0.301534	-4.21565	-6	-6	-6	-6	-6	-6	-6	-0.540303	-6	-6	-6	-1.89159	-6	-6	-6	-6	-3.96356	-6	-6	-6	-6	-0.700322	-6
6h	-0.278395	-4.10261	-6	-6	-6	-6	-6	-6	-6	-0.547756	-6	-6	-6	-1.69106	-6	-3.89387	-6	-6	-4.15981	-6	-6	-6	-6	-0.771305	-6
12h	-0.35215	-4.0288	-6	-6	-6	-6	-6	-6	-6	-0.523939	-6	-6	-6	-1.23206	-6	-3.92069	-6	-6	-6	-6	-4.26838	-6	-6	-0.70468	-6
1d	-0.335583	-3.78772	-6	-4.35448	-6	-6	-6	-6	-6	-0.522043	-6	-6	-4.18168	-1.44415	-6	-3.84945	-6	-6	-3.84945	-6	-4.47616	-6	-6	-0.696544	-6
2d	-0.290372	-3.80705	-4.49502	-6	-6	-6	-6	-6	-6	-0.527521	-3.77919	-6	-3.83681	-1.93282	-6	-3.90326	-6	-6	-4.07762	-6	-6	-6	-6	-0.748614	-6
3d	-0.475229	-6	-4.49558	-4.49558	-6	-6	-6	-6	-6	-0.483333	-2.25163	-6	-2.45747	-1.29374	-4.66493	-3.94131	-4.2792	-2.5502	-4.07819	-6	-6	-6	-4.49558	-0.563035	-6
4d	-0.555363	-4.12229	-6	-6	-6	-6	-6	-6	-6	-0.562507	-2.44974	-6	-0.77906	-1.33849	-6	-4.12229	-4.29551	-2.23591	-6	-6	-6	-6	-6	-0.645802	-6
5d	-0.507326	-6	-6	-6	-6	-6	-6	-6	-6	-0.586399	-2.20159	-6	-0.845731	-1.32869	-6	-4.63506	-3.16927	-2.90957	-4.17061	-6	-6	-6	-6	-0.634432	-6
6d	-0.602245	-4.42091	-6	-6	-6	-6	-6	-6	-6	-0.547643	-2.41676	-6	-0.730945	-1.54133	-6	-4.59132	-2.00542	-3.79299	-4.42091	-6	-6	-6	-6	-0.623021	-6
7d	-0.843352	-6	-6	-6	-6	-6	-6	-6	-6	-0.721505	-2.71225	-6	-0.677356	-1.84694	-6	-4.3099	-1.23355	-3.83872	-6	-6	-6	-6	-6	-0.418254	-6
8d	-0.552973	-6	-6	-6	-6	-6	-6	-6	-6	-1.28038	-3.01289	-3.17406	-0.620961	-2.03478	-6	-6	-1.14857	-2.68783	-6	-6	-6	-6	-6	-0.462994	-6
9d	-0.65959	-6	-6	-6	-4.28501	-6	-4.50131	-6	-3.52857	-1.20299	-3.14673	-2.3479	-0.637	-2.07698	-6	-6	-1.15756	-3.1168	-6	-4.37983	-6	-2.71346	-6	-0.396397	-6
10d	-0.520147	-6	-6	-6	-6	-6	-6	-6	-6	-1.51479	-3.33316	-3.2528	-0.439865	-2.30523	-6	-6	-1.22344	-6	-6	-6	-6	-1.88234	-6	-0.646916	-6
11d	-0.68933	-6	-6	-6	-6	-6	-4.44883	-6	-6	-1.47878	-3.57497	-3.47464	-0.369698	-2.71539	-6	-4.44883	-1.05088	-6	-6	-6	-6	-1.77664	-6	-0.643646	-6
12d	-0.532619	-6	-6	-6	-6	-4.73351	-4.34991	-3.52578	-6	-1.47122	-3.155	-2.66758	-0.517421	-2.4642	-6	-6	-1.17493	-6	-6	-6	-6	-2.08739	-6	-0.541491	-6
13d	-0.477226	-6	-6	-6	-6	-6	-6	-2.92615	-6	-1.5459	-3.20837	-2.59788	-0.508201	-2.10421	-6	-6	-1.20099	-6	-6	-6	-6	-2.07402	-6	-0.611874	-6
14d	-0.503519	-6	-6	-6	-6	-6	-6	-2.74772	-6	-1.65972	-3.18303	-2.45411	-0.474222	-2.34417	-6	-3.51246	-1.24677	-6	-6	-6	-6	-1.94434	-6	-0.609027	-2.39338
15d
16S log scale rm2
Time	Acholeplasmataceae	Bacillaceae	Bacteroidaceae	Beijerinckiaceae	Chitinophagaceae	Clostridiaceae	Comamonadaceae	Desulfovibrionaceae	Enterobacteriaceae	Enterococcaceae	Erysipelotrichaceae	Lachnospiraceae	Lactobacillaceae	Marinifilaceae	Microbacteriaceae	Muribaculaceae	Oscillospiraceae	Oxalobacteraceae	Paenibacillaceae	Prevotellaceae	Propionibacteriaceae	Reyranellaceae	Rhizobiaceae	Rikenellaceae	Ruminococcaceae	Sutterellaceae	[Eubacterium] coprostanoligenes group
3h	-1.94343	-6	-4.42043	-6	-6	-6	-6	-6	-0.332303	-6	-6	-3.42015	-1.02276	-4.54157	-6	-3.00022	-6	-6	-6	-4.71017	-6	-6	-6	-4.24817	-6	-0.369633	-6
6h	-1.98539	-6	-6	-6	-6	-6	-6	-6	-0.296235	-6	-6	-3.56313	-1.01941	-4.43728	-6	-3.39389	-4.60747	-6	-6	-6	-6	-6	-6	-4.31532	-6	-0.411503	-6
12h	-0.363874	-6	-6	-6	-6	-6	-6	-6	-0.466438	-6	-6	-4.08927	-1.48999	-6	-6	-6	-6	-6	-6	-6	-6	-6	-6	-6	-6	-0.713791	-6
1d	-0.691178	-4.93488	-6	-6	-6	-6	-6	-6	-0.438241	-6	-6	-3.69307	-0.771754	-6	-6	-6	-6	-6	-6	-6	-6	-4.65296	-6	-6	-6	-0.58094	-6
2d	-0.49686	-6	-6	-6	-6	-6	-6	-6	-0.484167	-4.36292	-6	-4.01633	-0.990578	-6	-6	-6	-6	-6	-6	-6	-6	-6	-6	-6	-6	-0.600012	-6
3d	-0.479999	-6	-6	-6	-6	-6	-6	-6	-0.475004	-1.94389	-6	-6	-1.06704	-6	-6	-6	-6	-6	-6	-6	-6	-6	-6	-6	-6	-0.625554	-6
4d	-0.473606	-6	-6	-6	-6	-6	-6	-6	-0.441799	-2.26006	-6	-1.80939	-1.217	-6	-6	-6	-6	-6	-2.9227	-6	-6	-6	-6	-6	-6	-0.658538	-6
5d	-0.48247	-6	-6	-6	-6	-6	-3.87462	-6	-0.556112	-2.28674	-6	-0.813923	-1.46569	-6	-4.6368	-6	-6	-4.6368	-2.2246	-6	-6	-6	-4.46702	-6	-6	-0.712638	-6
6d	-0.574688	-6	-6	-6	-6	-6	-4.68207	-6	-0.606182	-2.40125	-3.1843	-0.668585	-1.76493	-6	-6	-6	-3.60481	-6	-3.58785	-6	-6	-6	-6	-6	-6	-0.603311	-6
7d	-0.757777	-6	-6	-4.46775	-6	-6	-6	-6	-0.61945	-2.70232	-3.03306	-0.637369	-1.93617	-6	-6	-6	-1.68571	-6	-2.8783	-6	-4.63751	-6	-6	-6	-6	-0.49733	-6
8d	-0.604466	-6	-6	-6	-6	-6	-6	-6	-0.814446	-2.78689	-2.75854	-0.527988	-2.13834	-6	-6	-6	-1.9583	-6	-2.96551	-6	-6	-6	-6	-6	-6	-0.554622	-6
9d	-0.667557	-6	-6	-3.98975	-3.98975	-6	-3.58485	-6	-0.847947	-2.61969	-2.68322	-0.500689	-2.06171	-6	-6	-6	-2.63	-6	-2.90258	-6	-6	-6	-4.16372	-6	-3.39088	-0.509091	-6
10d	-0.55007	-6	-6	-3.84278	-3.57533	-6	-3.12803	-6	-0.984742	-2.54774	-2.30432	-0.456872	-2.00023	-6	-6	-6	-3.9877	-6	-2.65528	-6	-6	-6	-3.87473	-6	-2.22323	-0.623371	-6
11d	-0.60993	-6	-6	-6	-4.41828	-3.58304	-6	-6	-0.814536	-2.82745	-2.43625	-0.534975	-2.32506	-6	-6	-6	-4.41828	-6	-2.54884	-6	-6	-6	-6	-6	-1.84206	-0.549776	-4.24599
12d	-0.812763	-6	-6	-6	-6	-3.61604	-6	-6	-0.886425	-3.14673	-2.93458	-0.518482	-2.73471	-6	-6	-6	-2.3581	-6	-2.94703	-6	-6	-6	-6	-6	-0.899367	-0.568702	-2.11572
13d	-0.594782	-6	-6	-6	-4.44159	-3.23993	-6	-6	-0.940718	-2.84068	-2.56899	-0.658598	-2.20572	-6	-6	-6	-1.91215	-6	-3.00616	-6	-6	-6	-4.31966	-6	-0.909277	-0.607835	-1.75709
14d	-0.647145	-6	-6	-6	-6	-3.01326	-6	-6	-0.960904	-2.99123	-2.52601	-0.656047	-2.34752	-6	-6	-6	-1.93336	-6	-3.14411	-6	-6	-6	-6	-6	-1.04746	-0.521162	-1.49765
15d	-0.586044	-6	-6	-6	-6	-2.72399	-6	-4.49111	-1.06041	-3.3788	-2.44396	-0.591895	-2.30511	-6	-6	-3.93673	-1.87772	-6	-3.8328	-6	-6	-6	-6	-6	-1.19956	-0.558484	-1.47187
16S log scale rm3
Time	Acholeplasmataceae	Bacillaceae	Beijerinckiaceae	Chitinophagaceae	Clostridiaceae	Comamonadaceae	Enterobacteriaceae	Enterococcaceae	Erysipelotrichaceae	Hyphomicrobiaceae	Lachnospiraceae	Lactobacillaceae	Oscillospiraceae	Paenibacillaceae	Rhizobiaceae	Ruminococcaceae	Sutterellaceae	[Eubacterium] coprostanoligenes group
3h	-0.531449	-6	-6	-6	-6	-6	-0.401454	-6	-6	-6	-4.08049	-1.19548	-6	-6	-6	-6	-0.610388	-6
6h	-0.298828	-6	-6	-6	-6	-6	-0.542748	-6	-6	-6	-4.2123	-1.35126	-6	-6	-6	-6	-0.779161	-6
12h	-1.1301	-6	-6	-6	-6	-6	-0.35084	-6	-6	-6	-3.82708	-0.76618	-6	-6	-6	-6	-0.51061	-6
1d	-0.540069	-6	-4.7197	-6	-6	-6	-0.414322	-6	-6	-6	-4.03934	-1.09438	-6	-6	-6	-6	-0.609278	-6
2d	-0.476443	-6	-6	-6	-6	-6	-0.443417	-6	-6	-6	-2.48091	-1.31983	-6	-6	-6	-6	-0.593916	-6
3d	-0.512891	-6	-6	-6	-6	-6	-0.438917	-2.44892	-6	-6	-1.45409	-1.34326	-6	-6	-6	-6	-0.610888	-6
4d	-0.791454	-6	-6	-6	-6	-6	-0.610807	-2.59743	-6	-4.2923	-0.402456	-1.57354	-6	-6	-6	-6	-0.774133	-6
5d	-0.766727	-3.33019	-4.60691	-6	-6	-4.19207	-0.390209	-2.59937	-6	-6	-0.794896	-1.37482	-2.40637	-4.31476	-6	-4.77431	-0.673441	-6
6d	-0.716767	-3.51938	-6	-6	-6	-6	-0.570792	-2.48621	-3.55875	-6	-0.514333	-1.76758	-1.74013	-2.51505	-6	-3.11113	-0.72016	-6
7d	-0.616105	-3.95948	-6	-6	-6	-6	-0.641232	-2.70595	-2.70595	-6	-0.594715	-2.12982	-1.92799	-2.71403	-6	-2.16062	-0.614109	-6
8d	-0.64819	-4.34687	-6	-6	-4.73057	-6	-0.764695	-2.72293	-2.53825	-6	-0.530035	-2.1828	-2.92813	-2.76309	-6	-1.80418	-0.555678	-6
9d	-0.708104	-6	-6	-4.33943	-6	-3.8147	-0.746702	-2.84629	-2.95418	-6	-0.596437	-2.2778	-3.03469	-2.77822	-4.72337	-1.61357	-0.472667	-6
10d	-0.844896	-6	-6	-4.3506	-6	-3.78376	-0.79681	-3.14235	-2.80689	-6	-0.532813	-2.60249	-1.86487	-2.62988	-6	-1.51891	-0.452278	-6
11d	-1.24412	-6	-6	-6	-4.53657	-6	-1.08663	-3.35581	-2.90144	-6	-0.412132	-3.13068	-0.898491	-2.8085	-6	-1.28694	-0.534681	-6
12d	-0.966483	-6	-6	-6	-3.72809	-6	-0.916126	-3.77895	-2.8455	-6	-0.567152	-2.98527	-1.31907	-3.09865	-6	-0.992864	-0.460265	-6
13d	-0.924408	-6	-6	-6	-3.67327	-6	-1.06522	-3.88029	-2.97594	-6	-0.53356	-3.20446	-1.3061	-3.49105	-6	-1.16868	-0.479911	-1.2886
14d	-0.88247	-6	-6	-6	-2.98137	-6	-1.09275	-3.78079	-2.62287	-6	-0.547522	-2.41286	-1.60905	-4.17482	-6	-1.21859	-0.438074	-1.32382
15d	-1.06277	-6	-6	-6	-3.20949	-6	-1.04057	-3.5245	-2.70033	-6	-0.470084	-2.41421	-1.66673	-3.80945	-6	-1.29957	-0.428908	-1.48796
16S log scale rm4
Time	Acholeplasmataceae	Akkermansiaceae	Bacillaceae	Bacteroidaceae	Beijerinckiaceae	Candidatus Jidaibacter	Clostridiaceae	Comamonadaceae	Corynebacteriaceae	Enterobacteriaceae	Enterococcaceae	Erysipelotrichaceae	Lachnospiraceae	Lactobacillaceae	Marinifilaceae	Micrococcaceae	Muribaculaceae	Oscillospiraceae	Paenibacillaceae	Prevotellaceae	Reyranellaceae	Rhizobiaceae	Ruminococcaceae	Sphingomonadaceae	Sutterellaceae	Xanthobacteraceae	[Eubacterium] coprostanoligenes group
3h	-3.40686	-3.92716	-6	-6	-6	-4.61168	-6	-6	-6	-0.305778	-4.61168	-6	-3.89936	-1.05243	-6	-6	-3.70678	-6	-6	-6	-4.77898	-6	-6	-6	-0.38099	-6	-6
6h	-3.36801	-3.96704	-6	-6	-6	-6	-6	-6	-4.68966	-0.276767	-6	-6	-6	-1.37809	-6	-6	-4.22694	-6	-6	-6	-6	-6	-6	-6	-0.367754	-6	-6
12h	-3.61276	-4.08633	-4.08633	-6	-6	-6	-6	-6	-6	-0.176122	-4.25978	-6	-6	-1.23587	-6	-6	-3.70129	-6	-4.55298	-4.72139	-6	-6	-6	-6	-0.561376	-4.43194	-6
1d	-2.5148	-4.27459	-3.02232	-6	-6	-6	-6	-4.49103	-6	-0.292789	-3.47536	-6	-4.13081	-0.974233	-6	-4.66044	-4.07355	-6	-6	-6	-6	-6	-6	-6	-0.420545	-6	-6
2d	-0.768685	-3.75546	-6	-6	-6	-6	-6	-6	-6	-0.400321	-6	-6	-3.8063	-1.0392	-6	-6	-4.16177	-6	-6	-4.30538	-6	-6	-6	-6	-0.468473	-6	-6
3d	-0.7018	-4.29693	-6	-6	-6	-6	-6	-6	-6	-0.450001	-2.43744	-6	-1.27769	-1.26288	-6	-6	-4.39169	-6	-6	-6	-6	-6	-6	-6	-0.474438	-6	-6
4d	-0.608119	-6	-6	-6	-6	-6	-6	-6	-6	-0.562891	-2.33531	-6	-0.626441	-1.50053	-6	-6	-6	-6	-6	-6	-6	-6	-6	-6	-0.683363	-6	-6
5d	-0.763915	-4.58543	-6	-6	-6	-6	-6	-4.1196	-6	-0.449796	-2.51421	-6	-0.800665	-1.3628	-6	-6	-6	-6	-6	-6	-6	-6	-6	-6	-0.571821	-6	-6
6d	-0.514613	-6	-6	-6	-6	-6	-6	-6	-6	-0.592353	-2.11655	-3.47037	-0.901927	-1.36123	-6	-6	-6	-6	-6	-6	-6	-6	-6	-6	-0.582122	-6	-6
7d	-0.592018	-6	-6	-6	-6	-6	-6	-6	-6	-0.521474	-2.40253	-3.33035	-0.989092	-1.55509	-6	-6	-6	-6	-6	-6	-6	-6	-6	-6	-0.510938	-6	-6
8d	-0.610934	-6	-6	-6	-6	-6	-6	-6	-6	-0.568409	-2.44205	-2.7771	-0.821447	-1.85055	-6	-6	-6	-4.50364	-3.05483	-6	-6	-6	-6	-6	-0.503463	-6	-6
9d	-0.888022	-6	-6	-6	-6	-6	-6	-3.83764	-6	-0.537602	-2.82866	-3.06861	-0.629665	-1.99494	-6	-6	-6	-4.03223	-2.57224	-6	-6	-6	-4.39402	-6	-0.480719	-6	-6
10d	-1.10125	-6	-4.56589	-6	-4.15003	-6	-6	-3.47821	-6	-0.536475	-2.79658	-2.82856	-0.555288	-1.91004	-6	-6	-6	-1.8113	-2.6717	-6	-6	-4.35048	-3.75579	-6	-0.497611	-6	-6
11d	-0.645117	-6	-6	-6	-6	-6	-4.488	-6	-6	-0.652063	-2.57369	-2.67099	-0.796898	-1.66543	-6	-6	-6	-1.52689	-2.6056	-6	-6	-6	-2.50143	-6	-0.48231	-6	-6
12d	-0.934101	-6	-4.20399	-6	-6	-6	-4.40397	-4.49813	-6	-0.924986	-3.3727	-3.184	-0.395377	-2.26214	-6	-6	-6	-1.71752	-3.335	-6	-6	-6	-1.54622	-4.7857	-0.511939	-6	-6
13d	-0.676181	-6	-3.9334	-6	-6	-6	-3.44456	-6	-6	-1.00634	-3.03358	-2.57525	-0.614316	-2.03618	-6	-6	-6	-1.48137	-6	-6	-6	-4.44767	-1.27778	-6	-0.457819	-6	-3.97874
14d	-0.680317	-3.62907	-3.96928	-4.12246	-6	-6	-2.49321	-6	-6	-1.15347	-2.80281	-2.30674	-0.538508	-2.06321	-6	-6	-3.15981	-1.50381	-6	-4.06518	-6	-6	-1.41535	-6	-0.537599	-6	-1.28173
15d	-0.699869	-3.5143	-4.08761	-6	-6	-6	-3.19526	-6	-6	-1.3788	-3.10217	-2.8216	-0.448781	-2.29277	-4.55423	-6	-3.07356	-1.28242	-6	-4.00143	-6	-6	-1.37251	-6	-0.590287	-6	-1.37825
d
gf1 freq
time	21089	97286	101096	113893	127613	136649	142195	142381	143790	190924	202562	7364	42301	55756	111944	133137	142053	167873	221475	17545	33835	42118	113203	141629	191030	231127	959	10762	33172	34915	35842	39962	41844	44872	47296	57276	70316	71374	87735	103001	104648	122775	126024	128183	133436	134768	141442	148696	149380
3h	0	0	0	0	0	0	0	0	0	0	0	0	0	0	0	0	0	0	0	0	0	0	0	0	0	0	0	0	0	0	0	0	0	0	0	0	0	0	0	0	0	0	0	0	0	0	0	0	0
6h	0	0	0	0	0	0	0	0	0	0	0	0	0	0	0	0	0	0	0	0	0	0	0	0	0	0	0	0	0	0	0	0	0	0	0	0	0	0	0	0	0	0	0	0	0	0	0	0	0
2d	1.78306e-07	1.78306e-07	1.78306e-07	1.78306e-07	1.78306e-07	1.78306e-07	1.78306e-07	1.78306e-07	1.78306e-07	1.78306e-07	1.78306e-07	0	0	0	0	0	0	0	1.78306e-07	0	1.78306e-07	0	0	1.78306e-07	1.78306e-07	0	1.78306e-07	0	0	1.78306e-07	0	1.78306e-07	0	0	0	0	1.78306e-07	0	1.78306e-07	0	0	1.78306e-07	0	0	1.78306e-07	1.78306e-07	0	0	1.78306e-07
3d	0	0	0	0	0	0	0	0	0	0	0	0	0	0	0	0	0	0	0	0	0	0	0	0	0	0	0	0	0	0	0	0	0	0	0	0	0	0	0	0	0	0	0	0	0	0	0	0	0
4d	0	0	0	0	0	0	0	0	0	0	0	0	0	0	0	0	0	0	0	0	0	0	0	0	0	0	0	0	0	0	0	0	0	0	0	0	0	0	0	0	0	0	0	0	0	0	0	0	0
5d	0	0	0	0	0	0	0	0	0	0	0	0	0	0	0	0	0	0	0	0	0	0	0	0	0	0	1.95568e-07	1.95568e-07	1.95568e-07	1.95568e-07	1.95568e-07	1.95568e-07	1.95568e-07	1.95568e-07	1.95568e-07	1.95568e-07	1.95568e-07	1.95568e-07	1.95568e-07	1.95568e-07	1.95568e-07	1.95568e-07	1.95568e-07	1.95568e-07	1.95568e-07	1.95568e-07	1.95568e-07	1.95568e-07	1.95568e-07
6d	1.87119e-07	1.87119e-07	1.87119e-07	1.87119e-07	1.87119e-07	1.87119e-07	1.87119e-07	1.87119e-07	1.87119e-07	1.87119e-07	1.87119e-07	1.87119e-07	1.87119e-07	1.87119e-07	1.87119e-07	1.87119e-07	1.87119e-07	1.87119e-07	0	1.87119e-07	0	0	1.87119e-07	0	0	0	0	1.87119e-07	1.87119e-07	0	1.87119e-07	0	1.87119e-07	1.87119e-07	1.87119e-07	1.87119e-07	0	1.87119e-07	0	1.87119e-07	1.87119e-07	0	0	0	0	0	0	1.87119e-07	0
7d	0	0	0	0	0	0	0	0	0	0	0	0	0	0	0	0	0	0	0	0	0	0	0	0	0	0	0	0	0	0	0	0	0	0	0	0	0	0	0	0	0	0	0	0	0	0	0	0	0
8d	0	0	0	0	0	0	0	0	0	0	0	0	0	0	0	0	0	0	0	0	0	0	0	0	0	0	0	0	0	0	0	0	0	0	0	0	0	0	0	0	0	0	0	0	0	0	0	0	0
9d	0	0	0	0	0	0	0	0	0	0	0	1.90114e-07	1.90114e-07	1.90114e-07	1.90114e-07	1.90114e-07	1.90114e-07	1.90114e-07	1.90114e-07	0	0	1.90114e-07	0	0	0	1.90114e-07	0	0	0	0	0	0	0	0	0	0	0	1.90114e-07	0	0	0	0	1.90114e-07	1.90114e-07	0	0	1.90114e-07	0	0
10d	0	0	0	0	0	0	0	0	0	0	0	0	0	0	0	0	0	0	0	0	0	0	0	0	0	0	0	0	0	0	0	0	0	0	0	0	0	0	0	0	0	0	0	0	0	0	0	0	0
11d	0	0	0	0	0	0	0	0	0	0	0	0	0	0	0	0	0	0	0	0	0	0	0	0	0	0	0	0	0	0	0	0	0	0	0	0	0	0	0	0	0	0	0	0	0	0	0	0	0
12d	0	0	0	0	0	0	0	0	0	0	0	0	0	0	0	0	0	0	0	1.93656e-07	1.93656e-07	1.93656e-07	1.93656e-07	1.93656e-07	1.93656e-07	1.93656e-07	0	0	0	0	0	0	0	0	0	0	1.93656e-07	0	0	0	0	0	0	0	0	0	0	0	0
13d	0	0	0	0	0	0	0	0	0	0	0	0	0	0	0	0	0	0	0	0	0	0	0	0	0	0	0	0	0	0	0	0	0	0	0	0	0	0	0	0	0	0	0	0	0	0	0	0	0
14d	0	0	0	0	0	0	0	0	0	0	0	0	0	0	0	0	0	0	0	0	0	0	0	0	0	0	0	0	0	0	0	0	0	0	0	0	0	0	0	0	0	0	0	0	0	0	0	0	0
gf2 freq
time	14714	31054	56575	65818	72841	75283	98922	121603	133063	140879	156403	158692	161781	168925	203373	204167	222392	224948	228527	26211	30144	31324	32798	33942	51540	70824	74604	76606	81452	83606	86939	87397	87518	109600	111246	116647	121345	134621	136978	141236	141454	141537	146098	148403	156398	173508	181271	186433	191559
3h	0	0	0	0	0	0	0	0	0	0	0	0	0	0	0	0	0	0	0	0	0	0	0	0	0	0	0	0	0	0	0	0	0	0	0	0	0	0	0	0	0	0	0	0	0	0	0	0	0
6h	1.55294e-07	1.55294e-07	1.55294e-07	1.55294e-07	1.55294e-07	1.55294e-07	1.55294e-07	1.55294e-07	1.55294e-07	1.55294e-07	1.55294e-07	1.55294e-07	1.55294e-07	1.55294e-07	1.55294e-07	1.55294e-07	1.55294e-07	1.55294e-07	1.55294e-07	0	0	0	1.55294e-07	1.55294e-07	1.55294e-07	0	0	1.55294e-07	1.55294e-07	1.55294e-07	0	1.55294e-07	1.55294e-07	1.55294e-07	1.55294e-07	1.55294e-07	1.55294e-07	1.55294e-07	1.55294e-07	0	0	1.55294e-07	0	1.55294e-07	0	1.55294e-07	1.55294e-07	1.55294e-07	1.55294e-07
2d	1.49955e-07	1.49955e-07	1.49955e-07	1.49955e-07	1.49955e-07	1.49955e-07	1.49955e-07	1.49955e-07	1.49955e-07	1.49955e-07	1.49955e-07	1.49955e-07	1.49955e-07	1.49955e-07	1.49955e-07	1.49955e-07	1.49955e-07	1.49955e-07	1.49955e-07	1.49955e-07	1.49955e-07	1.49955e-07	0	0	0	1.49955e-07	1.49955e-07	0	0	0	1.49955e-07	0	0	0	1.49955e-07	0	0	0	1.49955e-07	1.49955e-07	1.49955e-07	0	1.49955e-07	0	1.49955e-07	0	0	0	0
3d	0	0	0	0	0	0	0	0	0	0	0	0	0	0	0	0	0	0	0	0	0	0	0	0	0	0	0	0	0	0	0	0	0	0	0	0	0	0	0	0	0	0	0	0	0	0	0	0	0
4d	0	0	0	0	0	0	0	0	0	0	0	0	0	0	0	0	0	0	0	0	0	0	0	0	0	0	0	0	0	0	0	0	0	0	0	0	0	0	0	0	0	0	0	0	0	0	0	0	0
5d	0	0	0	0	0	0	0	0	0	0	0	0	0	0	0	0	0	0	0	0	0	0	0	0	0	0	0	0	0	0	0	0	0	0	0	0	0	0	0	0	0	0	0	0	0	0	0	0	0
6d	0	0	0	0	0	0	0	0	0	0	0	0	0	0	0	0	0	0	0	1.69386e-07	1.69386e-07	1.69386e-07	1.69386e-07	1.69386e-07	1.69386e-07	1.69386e-07	1.69386e-07	1.69386e-07	1.69386e-07	1.69386e-07	1.69386e-07	1.69386e-07	1.69386e-07	1.69386e-07	1.69386e-07	1.69386e-07	1.69386e-07	1.69386e-07	1.69386e-07	1.69386e-07	1.69386e-07	1.69386e-07	1.69386e-07	1.69386e-07	1.69386e-07	1.69386e-07	1.69386e-07	1.69386e-07	1.69386e-07
7d	0	0	0	0	0	0	0	0	0	0	0	0	0	0	0	0	0	0	0	0	0	0	0	0	0	0	0	0	0	0	0	0	0	0	0	0	0	0	0	0	0	0	0	0	0	0	0	0	0
8d	0	0	0	0	0	0	0	0	0	0	0	0	0	0	0	0	0	0	0	0	0	0	0	0	0	0	0	0	0	0	0	0	0	0	0	0	0	0	0	0	0	0	0	0	0	0	0	0	0
9d	0	0	0	0	0	0	0	0	0	0	0	0	0	0	0	0	0	0	0	0	0	0	0	0	0	0	0	0	0	0	0	0	0	0	0	0	0	0	0	0	0	0	0	0	0	0	0	0	0
10d	0	0	0	0	0	0	0	0	0	0	0	0	0	0	0	0	0	0	0	0	0	0	0	0	0	0	0	0	0	0	0	0	0	0	0	0	0	0	0	0	0	0	0	0	0	0	0	0	0
11d	0	0	0	0	0	0	0	0	0	0	0	0	0	0	0	0	0	0	0	0	0	0	0	0	0	0	0	0	0	0	0	0	0	0	0	0	0	0	0	0	0	0	0	0	0	0	0	0	0
12d	0	0	0	0	0	0	0	0	0	0	0	0	0	0	0	0	0	0	0	0	0	0	0	0	0	0	0	0	0	0	0	0	0	0	0	0	0	0	0	0	0	0	0	0	0	0	0	0	0
13d	0	0	0	0	0	0	0	0	0	0	0	0	0	0	0	0	0	0	0	0	0	0	0	0	0	0	0	0	0	0	0	0	0	0	0	0	0	0	0	0	0	0	0	0	0	0	0	0	0
14d	0	0	0	0	0	0	0	0	0	0	0	0	0	0	0	0	0	0	0	0	0	0	0	0	0	0	0	0	0	0	0	0	0	0	0	0	0	0	0	0	0	0	0	0	0	0	0	0	0
gf3 freq
time	8322	8576	11421	32104	49584	67477	80835	98930	107046	112494	145061	147720	156833	164490	723	7242	13505	17782	22888	30744	42593	59991	66289	72773	75178	79210	85856	97716	99909	101920	101969	108068	110114	111027	120933	130115	130282	142671	144415	166414	171486	174057	657	659	842	3116	3496	5877	9510
3h	0	0	0	0	0	0	0	0	0	0	0	0	0	0	0	0	0	0	0	0	0	0	0	0	0	0	0	0	0	0	0	0	0	0	0	0	0	0	0	0	0	0	0	0	0	0	0	0	0
6h	1.58897e-07	1.58897e-07	1.58897e-07	1.58897e-07	1.58897e-07	1.58897e-07	1.58897e-07	1.58897e-07	1.58897e-07	1.58897e-07	1.58897e-07	1.58897e-07	1.58897e-07	1.58897e-07	1.58897e-07	0	0	1.58897e-07	1.58897e-07	1.58897e-07	0	0	0	0	0	0	1.58897e-07	0	0	1.58897e-07	1.58897e-07	0	1.58897e-07	0	0	0	0	1.58897e-07	0	0	1.58897e-07	1.58897e-07	1.58897e-07	0	0	0	0	0	1.58897e-07
2d	1.57245e-07	1.57245e-07	1.57245e-07	1.57245e-07	1.57245e-07	1.57245e-07	1.57245e-07	1.57245e-07	1.57245e-07	1.57245e-07	1.57245e-07	1.57245e-07	1.57245e-07	1.57245e-07	1.57245e-07	1.57245e-07	1.57245e-07	1.57245e-07	0	0	1.57245e-07	1.57245e-07	1.57245e-07	1.57245e-07	1.57245e-07	1.57245e-07	0	1.57245e-07	1.57245e-07	0	0	1.57245e-07	0	1.57245e-07	1.57245e-07	1.57245e-07	1.57245e-07	0	1.57245e-07	1.57245e-07	0	1.57245e-07	0	0	0	1.57245e-07	1.57245e-07	1.57245e-07	0
3d	0	0	0	0	0	0	0	0	0	0	0	0	0	0	1.60998e-07	1.60998e-07	1.60998e-07	1.60998e-07	1.60998e-07	1.60998e-07	1.60998e-07	1.60998e-07	1.60998e-07	1.60998e-07	1.60998e-07	1.60998e-07	1.60998e-07	1.60998e-07	1.60998e-07	1.60998e-07	1.60998e-07	1.60998e-07	1.60998e-07	1.60998e-07	1.60998e-07	1.60998e-07	1.60998e-07	1.60998e-07	1.60998e-07	1.60998e-07	1.60998e-07	1.60998e-07	0	1.60998e-07	1.60998e-07	0	0	0	0
4d	0	0	0	0	0	0	0	0	0	0	0	0	0	0	0	0	0	0	0	0	0	0	0	0	0	0	0	0	0	0	0	0	0	0	0	0	0	0	0	0	0	0	1.6907e-07	1.6907e-07	1.6907e-07	1.6907e-07	1.6907e-07	1.6907e-07	1.6907e-07
5d	0	0	0	0	0	0	0	0	0	0	0	0	0	0	0	0	0	0	0	0	0	0	0	0	0	0	0	0	0	0	0	0	0	0	0	0	0	0	0	0	0	0	0	0	0	0	0	0	0
6d	0	0	0	0	0	0	0	0	0	0	0	0	0	0	0	0	0	0	0	0	0	0	0	0	0	0	0	0	0	0	0	0	0	0	0	0	0	0	0	0	0	0	0	0	0	0	0	0	0
7d	0	0	0	0	0	0	0	0	0	0	0	0	0	0	0	0	0	0	0	0	0	0	0	0	0	0	0	0	0	0	0	0	0	0	0	0	0	0	0	0	0	0	0	0	0	0	0	0	0
8d	0	0	0	0	0	0	0	0	0	0	0	0	0	0	0	0	0	0	0	0	0	0	0	0	0	0	0	0	0	0	0	0	0	0	0	0	0	0	0	0	0	0	0	0	0	0	0	0	0
9d	0	0	0	0	0	0	0	0	0	0	0	0	0	0	0	0	0	0	0	0	0	0	0	0	0	0	0	0	0	0	0	0	0	0	0	0	0	0	0	0	0	0	0	0	0	0	0	0	0
10d	0	0	0	0	0	0	0	0	0	0	0	0	0	0	0	0	0	0	0	0	0	0	0	0	0	0	0	0	0	0	0	0	0	0	0	0	0	0	0	0	0	0	0	0	0	0	0	0	0
11d	0	0	0	0	0	0	0	0	0	0	0	0	0	0	0	0	0	0	0	0	0	0	0	0	0	0	0	0	0	0	0	0	0	0	0	0	0	0	0	0	0	0	0	0	0	0	0	0	0
12d	0	0	0	0	0	0	0	0	0	0	0	0	0	0	0	0	0	0	0	0	0	0	0	0	0	0	0	0	0	0	0	0	0	0	0	0	0	0	0	0	0	0	0	0	0	0	0	0	0
13d	0	0	0	0	0	0	0	0	0	0	0	0	0	0	0	0	0	0	0	0	0	0	0	0	0	0	0	0	0	0	0	0	0	0	0	0	0	0	0	0	0	0	0	0	0	0	0	0	0
14d	0	0	0	0	0	0	0	0	0	0	0	0	0	0	0	0	0	0	0	0	0	0	0	0	0	0	0	0	0	0	0	0	0	0	0	0	0	0	0	0	0	0	0	0	0	0	0	0	0
gf4 freq
time	31566	44313	49431	123866	136238	138981	139478	141072	144664	151414	163814	165130	174307	181168	183351	187262	188907	198578	207302	222444	225119	719	9667	10183	16284	17520	17923	29733	35314	39663	45410	46308	48834	59870	59989	64161	66747	69434	69915	87232	108462	112471	124644	126510	130901	136675	152719	155968	173368
3h	0	0	0	0	0	0	0	0	0	0	0	1.75914e-07	0	0	0	0	0	0	0	0	0	0	0	0	0	0	0	0	0	0	0	0	0	0	0	0	0	0	0	0	0	0	0	0	0	0	0	0	0
6h	0	0	0	0	0	0	0	0	0	0	0	0	0	0	0	0	0	0	0	0	0	0	0	0	0	0	0	0	0	0	0	0	0	0	0	0	0	0	0	0	0	0	0	0	0	0	0	0	0
2d	0	0	0	0	0	0	0	0	0	0	0	0	0	0	0	0	0	0	0	0	0	1.96859e-07	1.96859e-07	1.96859e-07	1.96859e-07	1.96859e-07	1.96859e-07	1.96859e-07	1.96859e-07	1.96859e-07	1.96859e-07	1.96859e-07	1.96859e-07	1.96859e-07	1.96859e-07	1.96859e-07	1.96859e-07	1.96859e-07	1.96859e-07	1.96859e-07	1.96859e-07	1.96859e-07	1.96859e-07	1.96859e-07	1.96859e-07	1.96859e-07	1.96859e-07	1.96859e-07	1.96859e-07
3d	1.92564e-07	1.92564e-07	1.92564e-07	1.92564e-07	1.92564e-07	1.92564e-07	1.92564e-07	1.92564e-07	1.92564e-07	1.92564e-07	1.92564e-07	1.92564e-07	1.92564e-07	1.92564e-07	1.92564e-07	1.92564e-07	1.92564e-07	1.92564e-07	1.92564e-07	1.92564e-07	1.92564e-07	1.92564e-07	1.92564e-07	1.92564e-07	1.92564e-07	0	0	1.92564e-07	1.92564e-07	1.92564e-07	1.92564e-07	1.92564e-07	0	1.92564e-07	1.92564e-07	1.92564e-07	1.92564e-07	0	0	0	0	1.92564e-07	1.92564e-07	1.92564e-07	0	1.92564e-07	1.92564e-07	0	1.92564e-07
4d	0	0	0	0	0	0	0	0	0	0	0	0	0	0	0	0	0	0	0	0	0	0	0	0	0	0	0	0	0	0	0	0	0	0	0	0	0	0	0	0	0	0	0	0	0	0	0	0	0
5d	1.86755e-07	1.86755e-07	1.86755e-07	1.86755e-07	1.86755e-07	1.86755e-07	1.86755e-07	1.86755e-07	1.86755e-07	1.86755e-07	1.86755e-07	0	1.86755e-07	1.86755e-07	1.86755e-07	1.86755e-07	1.86755e-07	1.86755e-07	1.86755e-07	1.86755e-07	1.86755e-07	0	0	0	0	1.86755e-07	1.86755e-07	0	0	0	0	0	1.86755e-07	0	0	1.86755e-07	0	1.86755e-07	1.86755e-07	1.86755e-07	1.86755e-07	0	0	1.86755e-07	1.86755e-07	0	0	1.86755e-07	0
6d	0	0	0	0	0	0	0	0	0	0	0	0	0	0	0	0	0	0	0	0	0	0	0	0	0	0	0	0	0	0	0	0	0	0	0	0	0	0	0	0	0	0	0	0	0	0	0	0	0
7d	0	0	0	0	0	0	0	0	0	0	0	0	0	0	0	0	0	0	0	0	0	0	0	0	0	0	0	0	0	0	0	0	0	0	0	0	0	0	0	0	0	0	0	0	0	0	0	0	0
8d	0	0	0	0	0	0	0	0	0	0	0	0	0	0	0	0	0	0	0	0	0	0	0	0	0	0	0	0	0	0	0	0	0	0	0	0	0	0	0	0	0	0	0	0	0	0	0	0	0
9d	0	0	0	0	0	0	0	0	0	0	0	0	0	0	0	0	0	0	0	0	0	0	0	0	0	0	0	0	0	0	0	0	0	0	0	0	0	0	0	0	0	0	0	0	0	0	0	0	0
10d	0	0	0	0	0	0	0	0	0	0	0	0	0	0	0	0	0	0	0	0	0	0	0	0	0	0	0	0	0	0	0	0	0	0	0	0	0	0	0	0	0	0	0	0	0	0	0	0	0
11d	0	0	0	0	0	0	0	0	0	0	0	0	0	0	0	0	0	0	0	0	0	0	0	0	0	0	0	0	0	0	0	0	0	0	0	0	0	0	0	0	0	0	0	0	0	0	0	0	0
12d	0	0	0	0	0	0	0	0	0	0	0	0	0	0	0	0	0	0	0	0	0	0	0	0	0	0	0	0	0	0	0	0	0	0	0	0	0	0	0	0	0	0	0	0	0	0	0	0	0
13d	0	0	0	0	0	0	0	0	0	0	0	0	0	0	0	0	0	0	0	0	0	0	0	0	0	0	0	0	0	0	0	0	0	0	0	0	0	0	0	0	0	0	0	0	0	0	0	0	0
14d	0	0	0	0	0	0	0	0	0	0	0	0	0	0	0	0	0	0	0	0	0	0	0	0	0	0	0	0	0	0	0	0	0	0	0	0	0	0	0	0	0	0	0	0	0	0	0	0	0
e
loess gf1
time	C1	C2	C3	C4	C5	C6	C7	C8
10	-6.53462	-6.78393	-6.92699	-6.9651	-7	-7	-6.88169	-1.50281
11	-6.43277	-6.63984	-6.77205	-6.79887	-6.83067	-6.8967	-6.68136	-1.67897
12	-6.29272	-6.44173	-6.55899	-6.57029	-6.59784	-6.75466	-6.4059	-1.92118
13	-6.12403	-6.2031	-6.30236	-6.29496	-6.31738	-6.58357	-6.07409	-2.21293
14	-5.93624	-5.93745	-6.01668	-5.98846	-6.00518	-6.3931	-5.70472	-2.53771
15	-5.7389	-5.65829	-5.71647	-5.66638	-5.67709	-6.19296	-5.31657	-2.879
16	-5.54156	-5.37913	-5.41626	-5.34429	-5.34901	-5.99281	-4.92842	-3.2203
17	-5.35377	-5.11348	-5.13057	-5.03779	-5.03681	-5.80235	-4.55905	-3.54508
18	-5.18507	-4.87484	-4.87394	-4.76246	-4.75635	-5.63126	-4.22724	-3.83683
19	-5.04503	-4.67673	-4.66089	-4.53389	-4.52352	-5.48922	-3.95178	-4.07904
20	-4.94317	-4.53265	-4.50594	-4.36765	-4.35419	-5.38592	-3.75144	-4.25519
21	-4.87462	-4.42711	-4.39247	-4.24546	-4.23092	-5.31383	-3.60517	-4.38377
22	-4.82712	-4.33515	-4.29365	-4.13813	-4.12505	-5.25817	-3.47871	-4.49491
23	-4.79917	-4.25606	-4.20875	-4.04489	-4.03565	-5.21771	-3.371	-4.58952
24	-4.78929	-4.18913	-4.13704	-3.96497	-3.96177	-5.19123	-3.28102	-4.66853
25	-4.79599	-4.13363	-4.07777	-3.89762	-3.90246	-5.17751	-3.20771	-4.73286
26	-4.81777	-4.08886	-4.03021	-3.84207	-3.85679	-5.17532	-3.15003	-4.78345
27	-4.85315	-4.05412	-3.99361	-3.79755	-3.8238	-5.18346	-3.10695	-4.82121
28	-4.90063	-4.02867	-3.96725	-3.7633	-3.80256	-5.20069	-3.07742	-4.84708
29	-4.95873	-4.01182	-3.95039	-3.73856	-3.79212	-5.22579	-3.0604	-4.86197
30	-5.02595	-4.00284	-3.94228	-3.72255	-3.79154	-5.25755	-3.05485	-4.86682
31	-5.10081	-4.00104	-3.94218	-3.71453	-3.79987	-5.29474	-3.05972	-4.86255
32	-5.18181	-4.00568	-3.94937	-3.71371	-3.81617	-5.33614	-3.07399	-4.85008
33	-5.26746	-4.01607	-3.9631	-3.71934	-3.8395	-5.38054	-3.0966	-4.83034
34	-5.35628	-4.03149	-3.98263	-3.73065	-3.8689	-5.4267	-3.12651	-4.80426
35	-5.44677	-4.05123	-4.00723	-3.74689	-3.90345	-5.4734	-3.16269	-4.77277
36	-5.53744	-4.07457	-4.03616	-3.76727	-3.94219	-5.51944	-3.20408	-4.73677
37	-5.6268	-4.1008	-4.06867	-3.79105	-3.98418	-5.56357	-3.24966	-4.69722
38	-5.71336	-4.12921	-4.10404	-3.81745	-4.02848	-5.6046	-3.29838	-4.65502
39	-5.79563	-4.15909	-4.14153	-3.84571	-4.07414	-5.64128	-3.34919	-4.6111
40	-5.87212	-4.18972	-4.18039	-3.87507	-4.12022	-5.67241	-3.40105	-4.56639
41	-5.94134	-4.2204	-4.21989	-3.90475	-4.16577	-5.69675	-3.45294	-4.52182
42	-6.0018	-4.2504	-4.25929	-3.93401	-4.20986	-5.7131	-3.50379	-4.47831
43	-6.05201	-4.27902	-4.29785	-3.96206	-4.25153	-5.72022	-3.55257	-4.43679
44	-6.09048	-4.30555	-4.33484	-3.98816	-4.28985	-5.7169	-3.59825	-4.39818
45	-6.11572	-4.32927	-4.36952	-4.01153	-4.32387	-5.70192	-3.63977	-4.36341
46	-6.12623	-4.34947	-4.40115	-4.03141	-4.35264	-5.67405	-3.6761	-4.3334
47	-6.12053	-4.36544	-4.42898	-4.04703	-4.37523	-5.63207	-3.7062	-4.30907
48	-6.09712	-4.37646	-4.45229	-4.05763	-4.39068	-5.57476	-3.72902	-4.29137
49	-6.05453	-4.38182	-4.47034	-4.06245	-4.39807	-5.50091	-3.74352	-4.2812
50	-5.99124	-4.38082	-4.48239	-4.06072	-4.39643	-5.40928	-3.74866	-4.2795
51	-5.8897	-4.37475	-4.49444	-4.05351	-4.38758	-5.27102	-3.74883	-4.28339
52	-5.7422	-4.36593	-4.51194	-4.04304	-4.37472	-5.0702	-3.74906	-4.28904
53	-5.56208	-4.35517	-4.53332	-4.03026	-4.35902	-4.82496	-3.74935	-4.29593
54	-5.3627	-4.34326	-4.55699	-4.01611	-4.34163	-4.55349	-3.74966	-4.30357
55	-5.15738	-4.33099	-4.58135	-4.00154	-4.32374	-4.27395	-3.74999	-4.31144
56	-4.95948	-4.31917	-4.60484	-3.9875	-4.30648	-4.0045	-3.7503	-4.31902
57	-4.78233	-4.30858	-4.62587	-3.97492	-4.29104	-3.7633	-3.75059	-4.3258
58	-4.63927	-4.30004	-4.64284	-3.96477	-4.27857	-3.56853	-3.75081	-4.33128
59	-4.54365	-4.29432	-4.65419	-3.95799	-4.27023	-3.43834	-3.75097	-4.33494
60	-4.50882	-4.29224	-4.65833	-3.95551	-4.2672	-3.39091	-3.75102	-4.33628
61	-4.51167	-4.27469	-4.65303	-3.95157	-4.26227	-3.39338	-3.75156	-4.33263
62	-4.5194	-4.22706	-4.63864	-3.94088	-4.24891	-3.40007	-3.75301	-4.32272
63	-4.53079	-4.15687	-4.61743	-3.92511	-4.22922	-3.40994	-3.75516	-4.30813
64	-4.54463	-4.07164	-4.59168	-3.90597	-4.2053	-3.42192	-3.75777	-4.2904
65	-4.55969	-3.97888	-4.56366	-3.88514	-4.17928	-3.43496	-3.7606	-4.27111
66	-4.57474	-3.88613	-4.53564	-3.86431	-4.15326	-3.448	-3.76344	-4.25183
67	-4.58858	-3.80089	-4.50989	-3.84517	-4.12934	-3.45998	-3.76604	-4.2341
68	-4.59998	-3.7307	-4.48869	-3.8294	-4.10965	-3.46985	-3.76819	-4.2195
69	-4.60771	-3.68307	-4.4743	-3.81871	-4.09629	-3.47655	-3.76964	-4.2096
70	-4.61056	-3.66552	-4.469	-3.81477	-4.09136	-3.47901	-3.77018	-4.20595
71	-4.60244	-3.65657	-4.4667	-3.81134	-4.08539	-3.47923	-3.77074	-4.20202
72	-4.5804	-3.63228	-4.46044	-3.80205	-4.06917	-3.47981	-3.77225	-4.19137
73	-4.54792	-3.59648	-4.45123	-3.78836	-4.04527	-3.48068	-3.77448	-4.17567
74	-4.50849	-3.553	-4.44004	-3.77173	-4.01624	-3.48172	-3.77718	-4.15661
75	-4.46558	-3.50569	-4.42787	-3.75364	-3.98465	-3.48287	-3.78013	-4.13587
76	-4.42266	-3.45838	-4.4157	-3.73554	-3.95307	-3.48401	-3.78307	-4.11512
77	-4.38323	-3.41491	-4.40451	-3.71892	-3.92404	-3.48505	-3.78577	-4.09606
78	-4.35075	-3.3791	-4.3953	-3.70522	-3.90014	-3.48592	-3.788	-4.08036
79	-4.32872	-3.35481	-4.38905	-3.69593	-3.88392	-3.4865	-3.78951	-4.06971
80	-4.3206	-3.34586	-4.38674	-3.69251	-3.87795	-3.48672	-3.79007	-4.06579
81	-4.31468	-3.34108	-4.38414	-3.68872	-3.87422	-3.49094	-3.793	-4.0737
82	-4.29862	-3.3281	-4.37708	-3.67844	-3.86409	-3.50239	-3.80095	-4.09519
83	-4.27495	-3.30898	-4.36667	-3.66328	-3.84918	-3.51927	-3.81267	-4.12687
84	-4.2462	-3.28576	-4.35403	-3.64488	-3.83106	-3.53977	-3.8269	-4.16532
85	-4.21492	-3.26049	-4.34028	-3.62485	-3.81135	-3.56208	-3.84239	-4.20717
86	-4.18365	-3.23522	-4.32653	-3.60482	-3.79164	-3.58439	-3.85787	-4.24903
87	-4.1549	-3.212	-4.31389	-3.58642	-3.77352	-3.60488	-3.8721	-4.28748
88	-4.13123	-3.19288	-4.30348	-3.57126	-3.75861	-3.62176	-3.88382	-4.31915
89	-4.11517	-3.17991	-4.29642	-3.56097	-3.74848	-3.63322	-3.89177	-4.34065
90	-4.10925	-3.17512	-4.29381	-3.55719	-3.74475	-3.63744	-3.8947	-4.34856
91	-4.09641	-3.17147	-4.28315	-3.55832	-3.74132	-3.64193	-3.9005	-4.35357
92	-4.06154	-3.16156	-4.2542	-3.56141	-3.73202	-3.65412	-3.91626	-4.36715
93	-4.01017	-3.14695	-4.21154	-3.56596	-3.7183	-3.67209	-3.93947	-4.38718
94	-3.94778	-3.12922	-4.15973	-3.57149	-3.70164	-3.69391	-3.96766	-4.41149
95	-3.87989	-3.10992	-4.10336	-3.5775	-3.68351	-3.71765	-3.99833	-4.43794
96	-3.81199	-3.09061	-4.04698	-3.58352	-3.66539	-3.74139	-4.029	-4.4644
97	-3.74961	-3.07288	-3.99518	-3.58905	-3.64873	-3.76321	-4.05719	-4.48871
98	-3.69823	-3.05827	-3.95252	-3.5936	-3.63501	-3.78118	-4.0804	-4.50873
99	-3.66336	-3.04836	-3.92357	-3.59669	-3.6257	-3.79337	-4.09615	-4.52232
100	-3.65052	-3.04471	-3.9129	-3.59782	-3.62227	-3.79786	-4.10196	-4.52732
101	-3.63961	-3.04564	-3.90181	-3.59999	-3.62508	-3.80377	-4.10553	-4.5309
102	-3.60998	-3.04817	-3.87169	-3.60586	-3.6327	-3.81981	-4.11523	-4.5406
103	-3.56633	-3.0519	-3.8273	-3.61451	-3.64393	-3.84345	-4.12952	-4.5549
104	-3.51332	-3.05642	-3.7734	-3.62502	-3.65756	-3.87216	-4.14687	-4.57227
105	-3.45564	-3.06135	-3.71474	-3.63645	-3.6724	-3.90339	-4.16576	-4.59117
106	-3.39795	-3.06627	-3.65609	-3.64788	-3.68724	-3.93463	-4.18465	-4.61006
107	-3.34494	-3.0708	-3.60219	-3.65839	-3.70088	-3.96333	-4.202	-4.62743
108	-3.30129	-3.07452	-3.5578	-3.66704	-3.71211	-3.98697	-4.21629	-4.64173
109	-3.27167	-3.07705	-3.52768	-3.67291	-3.71973	-4.00301	-4.22599	-4.65144
110	-3.26075	-3.07798	-3.51658	-3.67507	-3.72253	-4.00892	-4.22956	-4.65501
111	-3.25973	-3.08108	-3.51487	-3.67753	-3.72658	-4.01147	-4.23387	-4.66309
112	-3.25695	-3.08947	-3.51023	-3.6842	-3.73756	-4.01837	-4.24557	-4.68502
113	-3.25286	-3.10184	-3.50339	-3.69402	-3.75375	-4.02854	-4.2628	-4.71734
114	-3.24789	-3.11686	-3.49508	-3.70595	-3.77341	-4.04089	-4.28372	-4.75659
115	-3.24248	-3.13321	-3.48604	-3.71893	-3.7948	-4.05433	-4.3065	-4.79929
116	-3.23707	-3.14955	-3.477	-3.73191	-3.81619	-4.06777	-4.32927	-4.842
117	-3.2321	-3.16457	-3.46869	-3.74384	-3.83585	-4.08012	-4.35019	-4.88124
118	-3.228	-3.17694	-3.46185	-3.75366	-3.85204	-4.09029	-4.36742	-4.91356
119	-3.22522	-3.18533	-3.4572	-3.76033	-3.86302	-4.09719	-4.37912	-4.93549
120	-3.2242	-3.18843	-3.45549	-3.76279	-3.86707	-4.09974	-4.38343	-4.94357
121	-3.22143	-3.18867	-3.45256	-3.76588	-3.86725	-4.10394	-4.38595	-4.9437
122	-3.21391	-3.18935	-3.4446	-3.77428	-3.86776	-4.11535	-4.39281	-4.94406
123	-3.20282	-3.19034	-3.43286	-3.78666	-3.8685	-4.13217	-4.40292	-4.94457
124	-3.18937	-3.19155	-3.41861	-3.80169	-3.8694	-4.15259	-4.41519	-4.9452
125	-3.17472	-3.19286	-3.40311	-3.81804	-3.87038	-4.17482	-4.42855	-4.94589
126	-3.16007	-3.19417	-3.3876	-3.8344	-3.87136	-4.19704	-4.4419	-4.94657
127	-3.14661	-3.19538	-3.37335	-3.84943	-3.87226	-4.21747	-4.45417	-4.9472
128	-3.13553	-3.19637	-3.36161	-3.8618	-3.873	-4.23428	-4.46428	-4.94772
129	-3.12801	-3.19705	-3.35365	-3.8702	-3.8735	-4.2457	-4.47114	-4.94807
130	-3.12524	-3.19729	-3.35072	-3.8733	-3.87369	-4.2499	-4.47367	-4.9482
131	-3.12558	-3.19905	-3.35168	-3.87737	-3.8763	-4.25241	-4.47926	-4.94818
132	-3.12649	-3.20382	-3.35429	-3.88845	-3.88339	-4.25921	-4.49443	-4.94812
133	-3.12785	-3.21086	-3.35814	-3.90476	-3.89383	-4.26923	-4.51678	-4.94803
134	-3.12949	-3.21939	-3.36281	-3.92457	-3.90652	-4.2814	-4.54393	-4.94792
135	-3.13128	-3.22869	-3.36789	-3.94613	-3.92032	-4.29465	-4.57347	-4.9478
136	-3.13307	-3.23798	-3.37297	-3.96769	-3.93412	-4.30789	-4.60302	-4.94767
137	-3.13471	-3.24651	-3.37764	-3.9875	-3.9468	-4.32006	-4.63016	-4.94756
138	-3.13607	-3.25355	-3.38149	-4.00382	-3.95725	-4.33008	-4.65252	-4.94747
139	-3.13698	-3.25832	-3.3841	-4.01489	-3.96434	-4.33688	-4.66769	-4.94741
140	-3.13732	-3.26008	-3.38506	-4.01897	-3.96695	-4.33939	-4.67328	-4.94739
141	-3.1387	-3.26417	-3.38713	-4.02381	-3.97242	-4.34662	-4.67955	-4.95641
142	-3.14246	-3.27529	-3.39275	-4.03696	-3.98727	-4.36623	-4.69655	-4.98091
143	-3.14799	-3.29167	-3.40103	-4.05632	-4.00915	-4.39513	-4.72162	-5.01702
144	-3.1547	-3.31157	-3.41109	-4.07984	-4.03573	-4.43022	-4.75205	-5.06086
145	-3.16201	-3.33322	-3.42203	-4.10544	-4.06465	-4.46841	-4.78517	-5.10857
146	-3.16932	-3.35487	-3.43298	-4.13103	-4.09356	-4.5066	-4.81829	-5.15628
147	-3.17603	-3.37476	-3.44303	-4.15455	-4.12014	-4.5417	-4.84872	-5.20012
148	-3.18156	-3.39115	-3.45131	-4.17392	-4.14202	-4.5706	-4.87379	-5.23622
149	-3.18532	-3.40226	-3.45693	-4.18706	-4.15687	-4.59021	-4.8908	-5.26072
150	-3.1867	-3.40636	-3.459	-4.1919	-4.16235	-4.59744	-4.89706	-5.26975
151	-3.18781	-3.40829	-3.46037	-4.19467	-4.16559	-4.60151	-4.90108	-5.28441
152	-3.19081	-3.41354	-3.46409	-4.20218	-4.17439	-4.61258	-4.91198	-5.32421
153	-3.19524	-3.42127	-3.46956	-4.21324	-4.18736	-4.6289	-4.92805	-5.38285
154	-3.20062	-3.43065	-3.47621	-4.22667	-4.20312	-4.64871	-4.94756	-5.45407
155	-3.20648	-3.44086	-3.48345	-4.24129	-4.22026	-4.67026	-4.9688	-5.53156
156	-3.21233	-3.45108	-3.49068	-4.25591	-4.2374	-4.69182	-4.99003	-5.60906
157	-3.21771	-3.46046	-3.49733	-4.26935	-4.25315	-4.71163	-5.00954	-5.68027
158	-3.22214	-3.46819	-3.50281	-4.28041	-4.26613	-4.72794	-5.02561	-5.73892
159	-3.22515	-3.47343	-3.50652	-4.28792	-4.27493	-4.73901	-5.03652	-5.77871
160	-3.22625	-3.47536	-3.50789	-4.29068	-4.27817	-4.74309	-5.04053	-5.79337
161	-3.22561	-3.47788	-3.50744	-4.29259	-4.28024	-4.74672	-5.04349	-5.78818
162	-3.22385	-3.48478	-3.50619	-4.29782	-4.28591	-4.75666	-5.05161	-5.77392
163	-3.22122	-3.4951	-3.50432	-4.30564	-4.29439	-4.77154	-5.06376	-5.75258
164	-3.21796	-3.50788	-3.502	-4.31533	-4.3049	-4.78996	-5.07881	-5.72616
165	-3.21431	-3.52216	-3.49941	-4.32615	-4.31664	-4.81054	-5.09562	-5.69664
166	-3.21053	-3.53698	-3.49673	-4.33738	-4.32881	-4.83189	-5.11305	-5.66601
167	-3.20686	-3.55136	-3.49412	-4.34828	-4.34064	-4.85263	-5.12999	-5.63627
168	-3.20355	-3.56436	-3.49177	-4.35813	-4.35132	-4.87136	-5.14529	-5.60941
169	-3.20083	-3.575	-3.48984	-4.3662	-4.36007	-4.8867	-5.15781	-5.58741
170	-3.19896	-3.58233	-3.48851	-4.37175	-4.36609	-4.89726	-5.16644	-5.57226
loess gf2
time	C1	C2	C3	C4	C5
10	-6.63581	-6.90478	-6.73983	-6.77581	-6.64849
11	-6.51585	-6.75481	-6.55798	-6.6266	-6.45917
12	-6.35091	-6.54861	-6.30793	-6.42143	-6.19886
13	-6.15223	-6.30023	-6.00674	-6.1743	-5.88529
14	-5.93106	-6.02373	-5.67145	-5.89919	-5.53623
15	-5.69864	-5.73317	-5.31912	-5.61009	-5.16942
16	-5.46622	-5.44261	-4.96678	-5.32099	-4.80261
17	-5.24505	-5.16611	-4.63149	-5.04588	-4.45355
18	-5.04637	-4.91773	-4.3303	-4.79875	-4.13999
19	-4.88143	-4.71152	-4.08025	-4.59358	-3.87967
20	-4.76147	-4.56156	-3.8984	-4.44437	-3.69035
21	-4.67572	-4.45218	-3.7657	-4.33546	-3.55215
22	-4.60526	-4.35784	-3.65111	-4.24132	-3.43271
23	-4.54913	-4.27774	-3.55366	-4.16113	-3.33103
24	-4.50636	-4.21107	-3.47241	-4.09409	-3.24612
25	-4.47598	-4.15706	-3.40641	-4.03936	-3.17701
26	-4.45703	-4.11488	-3.35469	-3.99613	-3.1227
27	-4.44853	-4.08375	-3.31631	-3.96359	-3.0822
28	-4.44954	-4.06287	-3.29031	-3.94091	-3.05453
29	-4.45907	-4.05144	-3.27574	-3.92728	-3.03869
30	-4.47617	-4.04867	-3.27164	-3.92187	-3.0337
31	-4.49986	-4.05375	-3.27706	-3.92388	-3.03858
32	-4.52919	-4.06588	-3.29104	-3.93247	-3.05232
33	-4.56318	-4.08428	-3.31263	-3.94684	-3.07395
34	-4.60087	-4.10813	-3.34087	-3.96617	-3.10248
35	-4.64129	-4.13665	-3.37482	-3.98963	-3.13691
36	-4.68348	-4.16903	-3.41352	-4.01641	-3.17626
37	-4.72647	-4.20448	-3.45601	-4.0457	-3.21955
38	-4.76929	-4.2422	-3.50134	-4.07666	-3.26577
39	-4.81099	-4.28139	-3.54855	-4.10849	-3.31395
40	-4.85059	-4.32125	-3.59669	-4.14036	-3.3631
41	-4.88712	-4.36099	-3.64482	-4.17147	-3.41223
42	-4.91962	-4.3998	-3.69196	-4.20098	-3.46035
43	-4.94713	-4.4369	-3.73717	-4.22808	-3.50647
44	-4.96868	-4.47147	-3.7795	-4.25196	-3.5496
45	-4.9833	-4.50273	-3.81799	-4.27179	-3.58876
46	-4.99003	-4.52987	-3.85168	-4.28676	-3.62296
47	-4.98789	-4.5521	-3.87963	-4.29605	-3.65121
48	-4.97594	-4.56862	-3.90087	-4.29884	-3.67251
49	-4.95319	-4.57863	-3.91446	-4.29431	-3.68589
50	-4.91868	-4.58134	-3.91944	-4.28165	-3.69036
51	-4.86291	-4.57967	-3.91993	-4.25835	-3.68992
52	-4.7819	-4.57726	-3.92063	-4.22451	-3.68928
53	-4.68298	-4.5743	-3.92149	-4.18319	-3.6885
54	-4.57348	-4.57103	-3.92245	-4.13744	-3.68764
55	-4.46072	-4.56767	-3.92343	-4.09034	-3.68675
56	-4.35203	-4.56442	-3.92438	-4.04494	-3.68589
57	-4.25474	-4.56152	-3.92523	-4.00429	-3.68513
58	-4.17617	-4.55918	-3.92591	-3.97147	-3.68451
59	-4.12366	-4.55761	-3.92637	-3.94954	-3.68409
60	-4.10452	-4.55704	-3.92654	-3.94155	-3.68394
61	-4.06763	-4.55791	-3.92722	-3.93691	-3.68511
62	-3.9675	-4.56027	-3.92907	-3.92434	-3.68829
63	-3.81994	-4.56376	-3.93179	-3.90581	-3.69297
64	-3.64076	-4.56799	-3.9351	-3.88331	-3.69866
65	-3.44577	-4.57259	-3.9387	-3.85883	-3.70484
66	-3.25078	-4.57719	-3.9423	-3.83434	-3.71103
67	-3.0716	-4.58142	-3.94561	-3.81184	-3.71672
68	-2.92404	-4.5849	-3.94834	-3.79331	-3.7214
69	-2.82391	-4.58727	-3.95019	-3.78074	-3.72458
70	-2.78702	-4.58814	-3.95087	-3.77611	-3.72575
71	-2.77208	-4.58637	-3.95182	-3.77157	-3.72671
72	-2.73155	-4.58156	-3.9544	-3.75925	-3.72934
73	-2.67181	-4.57447	-3.95821	-3.7411	-3.7332
74	-2.59927	-4.56587	-3.96283	-3.71906	-3.73789
75	-2.52033	-4.5565	-3.96786	-3.69508	-3.743
76	-2.44139	-4.54714	-3.97289	-3.67109	-3.7481
77	-2.36885	-4.53853	-3.97751	-3.64905	-3.7528
78	-2.30911	-4.53144	-3.98132	-3.6309	-3.75666
79	-2.26857	-4.52664	-3.9839	-3.61859	-3.75928
80	-2.25364	-4.52486	-3.98485	-3.61405	-3.76025
81	-2.24883	-4.52313	-3.9862	-3.60886	-3.76129
82	-2.23579	-4.51842	-3.98986	-3.59477	-3.7641
83	-2.21658	-4.51148	-3.99525	-3.574	-3.76825
84	-2.19325	-4.50306	-4.0018	-3.54879	-3.77329
85	-2.16786	-4.49389	-4.00892	-3.52135	-3.77877
86	-2.14247	-4.48472	-4.01605	-3.49391	-3.78425
87	-2.11913	-4.47629	-4.02259	-3.46869	-3.78929
88	-2.09992	-4.46935	-4.02798	-3.44792	-3.79344
89	-2.08688	-4.46464	-4.03164	-3.43383	-3.79625
90	-2.08208	-4.46291	-4.03299	-3.42864	-3.79729
91	-2.08346	-4.45849	-4.03671	-3.42794	-3.80197
92	-2.08721	-4.44651	-4.04681	-3.42604	-3.81469
93	-2.09273	-4.42885	-4.0617	-3.42323	-3.83343
94	-2.09944	-4.40741	-4.07978	-3.41983	-3.85618
95	-2.10674	-4.38408	-4.09945	-3.41612	-3.88094
96	-2.11404	-4.36074	-4.11912	-3.41242	-3.9057
97	-2.12074	-4.3393	-4.1372	-3.40901	-3.92845
98	-2.12627	-4.32164	-4.15209	-3.40621	-3.94719
99	-2.13001	-4.30966	-4.16219	-3.40431	-3.95991
100	-2.1314	-4.30524	-4.16591	-3.40361	-3.96459
101	-2.13211	-4.28786	-4.15829	-3.40616	-3.96928
102	-2.13406	-4.24066	-4.13761	-3.41307	-3.98201
103	-2.13694	-4.1711	-4.10713	-3.42327	-4.00077
104	-2.14043	-4.08665	-4.07011	-3.43565	-4.02355
105	-2.14422	-3.99474	-4.02984	-3.44912	-4.04834
106	-2.14802	-3.90282	-3.98956	-3.46259	-4.07314
107	-2.15151	-3.81837	-3.95255	-3.47497	-4.09592
108	-2.15438	-3.74881	-3.92207	-3.48517	-4.11468
109	-2.15633	-3.70161	-3.90139	-3.49209	-4.12741
110	-2.15705	-3.68423	-3.89377	-3.49463	-4.1321
111	-2.15961	-3.67741	-3.88946	-3.49948	-4.13851
112	-2.16656	-3.6589	-3.87778	-3.51264	-4.15592
113	-2.17681	-3.63163	-3.86057	-3.53203	-4.18158
114	-2.18926	-3.59851	-3.83967	-3.55557	-4.21274
115	-2.2028	-3.56247	-3.81693	-3.5812	-4.24665
116	-2.21634	-3.52643	-3.79419	-3.60682	-4.28055
117	-2.22878	-3.49331	-3.77329	-3.63036	-4.31171
118	-2.23903	-3.46604	-3.75608	-3.64975	-4.33737
119	-2.24598	-3.44753	-3.7444	-3.66291	-4.35478
120	-2.24855	-3.44071	-3.7401	-3.66776	-4.36119
121	-2.24884	-3.44035	-3.7396	-3.67168	-4.36546
122	-2.24965	-3.43936	-3.73826	-3.68232	-4.37705
123	-2.25083	-3.43789	-3.73629	-3.698	-4.39412
124	-2.25227	-3.43612	-3.73389	-3.71704	-4.41485
125	-2.25384	-3.43418	-3.73128	-3.73776	-4.43741
126	-2.25541	-3.43225	-3.72867	-3.75848	-4.45997
127	-2.25685	-3.43047	-3.72627	-3.77752	-4.4807
128	-2.25803	-3.42901	-3.7243	-3.7932	-4.49778
129	-2.25884	-3.42802	-3.72296	-3.80384	-4.50936
130	-2.25913	-3.42765	-3.72246	-3.80776	-4.51363
131	-2.25893	-3.42928	-3.72452	-3.80911	-4.51773
132	-2.25838	-3.4337	-3.73009	-3.81277	-4.52885
133	-2.25757	-3.44021	-3.7383	-3.81817	-4.54523
134	-2.25659	-3.44811	-3.74827	-3.82473	-4.56513
135	-2.25552	-3.45672	-3.75912	-3.83186	-4.58678
136	-2.25445	-3.46532	-3.76997	-3.839	-4.60844
137	-2.25347	-3.47323	-3.77995	-3.84556	-4.62833
138	-2.25266	-3.47974	-3.78816	-3.85096	-4.64472
139	-2.25211	-3.48416	-3.79373	-3.85462	-4.65584
140	-2.2519	-3.48578	-3.79578	-3.85597	-4.65994
141	-2.25222	-3.48456	-3.79565	-3.85906	-4.66502
142	-2.25307	-3.48124	-3.79528	-3.86744	-4.67881
143	-2.25432	-3.47636	-3.79474	-3.87979	-4.69914
144	-2.25584	-3.47042	-3.79409	-3.89479	-4.72382
145	-2.2575	-3.46397	-3.79338	-3.91111	-4.75068
146	-2.25915	-3.45751	-3.79267	-3.92743	-4.77754
147	-2.26067	-3.45157	-3.79201	-3.94243	-4.80222
148	-2.26192	-3.44669	-3.79148	-3.95478	-4.82254
149	-2.26277	-3.44337	-3.79111	-3.96316	-4.83634
150	-2.26309	-3.44215	-3.79098	-3.96625	-4.84142
151	-2.26378	-3.44816	-3.79757	-3.97565	-4.85138
152	-2.26567	-3.46447	-3.81546	-4.00115	-4.87843
153	-2.26844	-3.4885	-3.84183	-4.03872	-4.91828
154	-2.27182	-3.51769	-3.87385	-4.08436	-4.96668
155	-2.27549	-3.54945	-3.9087	-4.13401	-5.01934
156	-2.27916	-3.58122	-3.94355	-4.18367	-5.072
157	-2.28253	-3.61041	-3.97557	-4.2293	-5.1204
158	-2.28531	-3.63444	-4.00194	-4.26688	-5.16025
159	-2.28719	-3.65075	-4.01983	-4.29238	-5.1873
160	-2.28789	-3.65676	-4.02643	-4.30177	-5.19726
161	-2.28639	-3.65471	-4.02324	-4.30266	-5.20006
162	-2.28226	-3.64907	-4.01448	-4.30508	-5.20775
163	-2.2761	-3.64064	-4.00139	-4.30871	-5.21925
164	-2.26846	-3.63019	-3.98517	-4.3132	-5.23349
165	-2.25993	-3.61852	-3.96706	-4.31822	-5.24941
166	-2.25108	-3.60642	-3.94827	-4.32343	-5.26591
167	-2.24249	-3.59466	-3.93001	-4.32849	-5.28194
168	-2.23472	-3.58404	-3.91353	-4.33306	-5.29642
169	-2.22836	-3.57535	-3.90003	-4.3368	-5.30828
170	-2.22399	-3.56936	-3.89073	-4.33937	-5.31645
loess gf3
time	C1	C2	C3	C4	C5	C6	C7	C8
10	-5.68634	-4.12294	-4.37507	-4.21528	-4.86511	-6.4666	-4.06891	-3.85147
11	-5.62522	-4.12918	-4.3866	-4.23589	-4.91924	-6.33479	-4.07389	-3.8523
12	-5.54117	-4.13776	-4.40246	-4.26422	-4.99365	-6.15357	-4.08075	-3.85343
13	-5.43993	-4.14809	-4.42157	-4.29835	-5.08329	-5.93527	-4.089	-3.8548
14	-5.32724	-4.1596	-4.44283	-4.33635	-5.18308	-5.69225	-4.0982	-3.85632
15	-5.20881	-4.17169	-4.46518	-4.37628	-5.28794	-5.43689	-4.10785	-3.85792
16	-5.09038	-4.18378	-4.48753	-4.4162	-5.3928	-5.18152	-4.11751	-3.85952
17	-4.97768	-4.19528	-4.50879	-4.4542	-5.49259	-4.9385	-4.1267	-3.86104
18	-4.87644	-4.20562	-4.5279	-4.48833	-5.58223	-4.72021	-4.13496	-3.8624
19	-4.7924	-4.2142	-4.54376	-4.51667	-5.65664	-4.53898	-4.14181	-3.86354
20	-4.73127	-4.22044	-4.55529	-4.53727	-5.71076	-4.40717	-4.1468	-3.86436
21	-4.68803	-4.22631	-4.56413	-4.55255	-5.74335	-4.30833	-4.14988	-3.86441
22	-4.65345	-4.23405	-4.57263	-4.56622	-5.75732	-4.21752	-4.15142	-3.86333
23	-4.62697	-4.2435	-4.58077	-4.57835	-5.75389	-4.13444	-4.15152	-3.86119
24	-4.60804	-4.25449	-4.58856	-4.589	-5.73424	-4.05874	-4.15029	-3.8581
25	-4.59611	-4.26685	-4.59598	-4.59821	-5.69957	-3.99012	-4.14784	-3.85412
26	-4.59064	-4.2804	-4.60303	-4.60607	-5.65108	-3.92825	-4.14427	-3.84935
27	-4.59106	-4.29498	-4.60971	-4.61262	-5.58996	-3.8728	-4.1397	-3.84387
28	-4.59682	-4.31042	-4.616	-4.61792	-5.51742	-3.82345	-4.13422	-3.83776
29	-4.60738	-4.32654	-4.6219	-4.62204	-5.43463	-3.77989	-4.12796	-3.83111
30	-4.62218	-4.34319	-4.6274	-4.62504	-5.3428	-3.74178	-4.12101	-3.824
31	-4.64067	-4.36018	-4.6325	-4.62697	-5.24313	-3.7088	-4.11349	-3.81653
32	-4.6623	-4.37736	-4.63719	-4.62789	-5.13681	-3.68064	-4.1055	-3.80876
33	-4.68652	-4.39454	-4.64146	-4.62788	-5.02504	-3.65696	-4.09715	-3.8008
34	-4.71276	-4.41156	-4.64531	-4.62697	-4.909	-3.63745	-4.08854	-3.79272
35	-4.74049	-4.42826	-4.64874	-4.62525	-4.78991	-3.62178	-4.0798	-3.7846
36	-4.76915	-4.44445	-4.65172	-4.62276	-4.66894	-3.60963	-4.07101	-3.77654
37	-4.79819	-4.45998	-4.65427	-4.61956	-4.54731	-3.60068	-4.0623	-3.76861
38	-4.82705	-4.47466	-4.65636	-4.61572	-4.4262	-3.5946	-4.05377	-3.76091
39	-4.85519	-4.48834	-4.658	-4.6113	-4.30681	-3.59107	-4.04553	-3.75351
40	-4.88205	-4.50084	-4.65918	-4.60635	-4.19033	-3.58977	-4.03768	-3.7465
41	-4.90708	-4.512	-4.65989	-4.60094	-4.07797	-3.59037	-4.03033	-3.73997
42	-4.92973	-4.52163	-4.66013	-4.59513	-3.97091	-3.59256	-4.02359	-3.734
43	-4.94944	-4.52958	-4.65989	-4.58897	-3.87036	-3.59601	-4.01758	-3.72868
44	-4.96567	-4.53568	-4.65916	-4.58253	-3.7775	-3.60039	-4.01239	-3.72408
45	-4.97786	-4.53974	-4.65793	-4.57586	-3.69353	-3.60538	-4.00813	-3.7203
46	-4.98546	-4.54162	-4.6562	-4.56904	-3.61966	-3.61067	-4.00491	-3.71741
47	-4.98793	-4.54112	-4.65397	-4.5621	-3.55706	-3.61593	-4.00285	-3.71551
48	-4.98469	-4.53809	-4.65123	-4.55513	-3.50695	-3.62083	-4.00205	-3.71468
49	-4.97522	-4.53236	-4.64796	-4.54817	-3.47052	-3.62505	-4.00261	-3.71501
50	-4.95894	-4.52375	-4.64417	-4.54128	-3.44895	-3.62827	-4.00464	-3.71657
51	-4.93174	-4.50991	-4.63861	-4.53193	-3.43014	-3.63185	-4.00848	-3.71959
52	-4.89223	-4.48981	-4.63054	-4.51835	-3.40282	-3.63705	-4.01407	-3.72398
53	-4.84398	-4.46526	-4.62068	-4.50177	-3.36945	-3.6434	-4.02089	-3.72935
54	-4.79056	-4.43809	-4.60976	-4.48341	-3.33251	-3.65042	-4.02844	-3.73528
55	-4.73556	-4.4101	-4.59852	-4.4645	-3.29448	-3.65766	-4.03621	-3.7414
56	-4.68254	-4.38313	-4.58769	-4.44628	-3.25782	-3.66464	-4.0437	-3.74729
57	-4.63509	-4.35899	-4.57799	-4.42997	-3.225	-3.67088	-4.05041	-3.75257
58	-4.59677	-4.33949	-4.57016	-4.4168	-3.1985	-3.67592	-4.05583	-3.75683
59	-4.57115	-4.32646	-4.56493	-4.40799	-3.18079	-3.6793	-4.05945	-3.75968
60	-4.56182	-4.32171	-4.56302	-4.40479	-3.17433	-3.68052	-4.06077	-3.76071
61	-4.549	-4.31872	-4.56507	-4.38106	-3.17632	-3.68231	-4.06064	-3.76148
62	-4.51421	-4.31058	-4.57063	-4.31665	-3.18172	-3.68714	-4.06031	-3.76357
63	-4.46293	-4.2986	-4.57882	-4.22174	-3.18968	-3.69427	-4.05981	-3.76665
64	-4.40067	-4.28405	-4.58876	-4.10649	-3.19934	-3.70293	-4.05921	-3.7704
65	-4.33292	-4.26821	-4.59959	-3.98107	-3.20986	-3.71234	-4.05855	-3.77447
66	-4.26517	-4.25237	-4.61041	-3.85565	-3.22037	-3.72176	-4.05789	-3.77854
67	-4.2029	-4.23782	-4.62036	-3.7404	-3.23004	-3.73042	-4.05729	-3.78228
68	-4.15163	-4.22583	-4.62855	-3.64549	-3.238	-3.73755	-4.05679	-3.78536
69	-4.11684	-4.2177	-4.63411	-3.58109	-3.24339	-3.74238	-4.05645	-3.78745
70	-4.10402	-4.2147	-4.63616	-3.55736	-3.24538	-3.74417	-4.05633	-3.78822
71	-4.10139	-4.21755	-4.63559	-3.55209	-3.24462	-3.74511	-4.05619	-3.78969
72	-4.09424	-4.22528	-4.63404	-3.53779	-3.24256	-3.74768	-4.05581	-3.79366
73	-4.0837	-4.23668	-4.63176	-3.51671	-3.23953	-3.75147	-4.05524	-3.79953
74	-4.0709	-4.25052	-4.62899	-3.49112	-3.23584	-3.75607	-4.05456	-3.80664
75	-4.05698	-4.26558	-4.62597	-3.46327	-3.23182	-3.76107	-4.05381	-3.81439
76	-4.04305	-4.28063	-4.62295	-3.43542	-3.22781	-3.76608	-4.05307	-3.82214
77	-4.03026	-4.29447	-4.62018	-3.40983	-3.22412	-3.77067	-4.05238	-3.82925
78	-4.01972	-4.30587	-4.6179	-3.38876	-3.22108	-3.77446	-4.05182	-3.83512
79	-4.01257	-4.3136	-4.61635	-3.37446	-3.21902	-3.77703	-4.05143	-3.83909
80	-4.00993	-4.31645	-4.61578	-3.36919	-3.21826	-3.77798	-4.05129	-3.84056
81	-4.0028	-4.3143	-4.59119	-3.36664	-3.21966	-3.77472	-4.03921	-3.84296
82	-3.98345	-4.30847	-4.52444	-3.35972	-3.22347	-3.76589	-4.00643	-3.84946
83	-3.95493	-4.29988	-4.42606	-3.34952	-3.22909	-3.75287	-3.95811	-3.85904
84	-3.9203	-4.28945	-4.30661	-3.33714	-3.23591	-3.73706	-3.89944	-3.87067
85	-3.88261	-4.2781	-4.17662	-3.32366	-3.24333	-3.71985	-3.83559	-3.88333
86	-3.84492	-4.26675	-4.04662	-3.31019	-3.25075	-3.70265	-3.77174	-3.896
87	-3.81029	-4.25631	-3.92717	-3.2978	-3.25757	-3.68683	-3.71307	-3.90763
88	-3.78177	-4.24772	-3.8288	-3.28761	-3.26319	-3.67381	-3.66475	-3.91721
89	-3.76241	-4.24189	-3.76205	-3.28069	-3.267	-3.66498	-3.63197	-3.92371
90	-3.75528	-4.23975	-3.73745	-3.27814	-3.2684	-3.66172	-3.61989	-3.92611
91	-3.75049	-4.24402	-3.7175	-3.27946	-3.26995	-3.66924	-3.61827	-3.93315
92	-3.73747	-4.25561	-3.66333	-3.28304	-3.27416	-3.68963	-3.61388	-3.95227
93	-3.71829	-4.2727	-3.5835	-3.28832	-3.28036	-3.71968	-3.60741	-3.98044
94	-3.695	-4.29345	-3.48657	-3.29474	-3.28789	-3.75617	-3.59955	-4.01464
95	-3.66965	-4.31603	-3.38109	-3.30171	-3.29609	-3.79588	-3.59101	-4.05187
96	-3.6443	-4.33861	-3.2756	-3.30869	-3.30428	-3.83559	-3.58246	-4.08909
97	-3.62101	-4.35936	-3.17867	-3.3151	-3.31181	-3.87208	-3.5746	-4.1233
98	-3.60183	-4.37645	-3.09885	-3.32038	-3.31802	-3.90213	-3.56813	-4.15147
99	-3.58882	-4.38805	-3.04468	-3.32397	-3.32222	-3.92253	-3.56374	-4.17059
100	-3.58402	-4.39232	-3.02472	-3.32529	-3.32377	-3.93004	-3.56212	-4.17763
101	-3.56908	-4.3688	-3.02175	-3.3272	-3.32628	-3.93287	-3.56276	-4.18336
102	-3.52854	-4.30496	-3.01367	-3.33238	-3.33308	-3.94057	-3.56448	-4.19891
103	-3.46879	-4.21087	-3.00177	-3.34002	-3.3431	-3.9519	-3.56703	-4.22182
104	-3.39624	-4.09663	-2.98731	-3.3493	-3.35527	-3.96567	-3.57011	-4.24965
105	-3.31729	-3.97231	-2.97158	-3.3594	-3.36851	-3.98065	-3.57347	-4.27993
106	-3.23834	-3.84799	-2.95585	-3.36949	-3.38175	-3.99563	-3.57683	-4.31022
107	-3.16579	-3.73375	-2.9414	-3.37877	-3.39391	-4.0094	-3.57991	-4.33804
108	-3.10604	-3.63966	-2.9295	-3.38641	-3.40393	-4.02073	-3.58246	-4.36096
109	-3.0655	-3.57582	-2.92142	-3.3916	-3.41073	-4.02843	-3.58418	-4.37651
110	-3.05056	-3.5523	-2.91844	-3.39351	-3.41324	-4.03126	-3.58481	-4.38224
111	-3.04747	-3.54265	-2.92481	-3.39672	-3.4192	-4.03635	-3.5909	-4.38702
112	-3.03908	-3.51644	-2.94211	-3.40544	-3.43538	-4.05018	-3.60742	-4.4
113	-3.02671	-3.47782	-2.96759	-3.41829	-3.45923	-4.07055	-3.63176	-4.41913
114	-3.01169	-3.43093	-2.99853	-3.4339	-3.4882	-4.09528	-3.66132	-4.44235
115	-2.99535	-3.37989	-3.0322	-3.45088	-3.51971	-4.1222	-3.69348	-4.46763
116	-2.979	-3.32886	-3.06587	-3.46787	-3.55123	-4.14911	-3.72565	-4.4929
117	-2.96398	-3.28197	-3.09681	-3.48347	-3.58019	-4.17385	-3.7552	-4.51613
118	-2.95161	-3.24335	-3.12229	-3.49632	-3.60404	-4.19422	-3.77954	-4.53525
119	-2.94322	-3.21714	-3.13958	-3.50504	-3.62022	-4.20804	-3.79606	-4.54823
120	-2.94013	-3.20749	-3.14596	-3.50826	-3.62619	-4.21313	-3.80215	-4.55301
121	-2.94502	-3.20694	-3.15334	-3.51371	-3.63278	-4.22102	-3.80937	-4.56026
122	-2.9583	-3.20545	-3.17337	-3.52849	-3.65066	-4.24242	-3.82898	-4.57993
123	-2.97787	-3.20326	-3.2029	-3.55029	-3.67701	-4.27397	-3.85788	-4.60892
124	-3.00163	-3.2006	-3.23875	-3.57675	-3.70901	-4.31227	-3.89297	-4.64412
125	-3.02749	-3.19771	-3.27776	-3.60555	-3.74383	-4.35395	-3.93116	-4.68243
126	-3.05335	-3.19481	-3.31678	-3.63435	-3.77866	-4.39564	-3.96935	-4.72073
127	-3.07711	-3.19215	-3.35263	-3.66081	-3.81066	-4.43394	-4.00444	-4.75593
128	-3.09668	-3.18996	-3.38216	-3.68261	-3.83701	-4.46548	-4.03334	-4.78492
129	-3.10996	-3.18847	-3.40219	-3.6974	-3.85489	-4.48689	-4.05295	-4.80459
130	-3.11486	-3.18793	-3.40957	-3.70284	-3.86148	-4.49477	-4.06017	-4.81184
131	-3.11373	-3.18132	-3.41507	-3.70498	-3.86542	-4.49583	-4.06512	-4.81452
132	-3.11069	-3.16341	-3.43001	-3.71076	-3.8761	-4.49869	-4.07856	-4.82178
133	-3.1062	-3.137	-3.45201	-3.71928	-3.89185	-4.5029	-4.09836	-4.83249
134	-3.10076	-3.10493	-3.47873	-3.72964	-3.91097	-4.50801	-4.12241	-4.8455
135	-3.09483	-3.07004	-3.50781	-3.7409	-3.93177	-4.51358	-4.14858	-4.85964
136	-3.0889	-3.03515	-3.53688	-3.75217	-3.95258	-4.51914	-4.17474	-4.87379
137	-3.08345	-3.00308	-3.5636	-3.76252	-3.9717	-4.52426	-4.19879	-4.8868
138	-3.07897	-2.97667	-3.5856	-3.77104	-3.98744	-4.52847	-4.21859	-4.89751
139	-3.07592	-2.95876	-3.60054	-3.77683	-3.99813	-4.53133	-4.23203	-4.90477
140	-3.0748	-2.95215	-3.60604	-3.77896	-4.00206	-4.53238	-4.23698	-4.90745
141	-3.07701	-2.95296	-3.61328	-3.78218	-4.00761	-4.53888	-4.24312	-4.91233
142	-3.08302	-2.95516	-3.63294	-3.79093	-4.02265	-4.5565	-4.25978	-4.92558
143	-3.09187	-2.9584	-3.66191	-3.80383	-4.04481	-4.58247	-4.28434	-4.9451
144	-3.10262	-2.96234	-3.69709	-3.81949	-4.07173	-4.614	-4.31416	-4.96881
145	-3.11431	-2.96662	-3.73537	-3.83653	-4.10102	-4.64831	-4.34661	-4.9946
146	-3.12601	-2.9709	-3.77365	-3.85358	-4.13032	-4.68263	-4.37906	-5.0204
147	-3.13676	-2.97483	-3.80883	-3.86924	-4.15723	-4.71416	-4.40887	-5.04411
148	-3.14561	-2.97807	-3.8378	-3.88214	-4.1794	-4.74013	-4.43343	-5.06363
149	-3.15162	-2.98027	-3.85746	-3.89089	-4.19444	-4.75775	-4.45009	-5.07688
150	-3.15383	-2.98108	-3.86471	-3.89411	-4.19999	-4.76425	-4.45623	-5.08176
151	-3.15541	-2.98158	-3.86941	-3.89811	-4.20353	-4.76754	-4.46266	-5.08637
152	-3.15971	-2.98295	-3.88217	-3.90897	-4.21315	-4.77649	-4.48008	-5.09888
153	-3.16605	-2.98495	-3.90098	-3.92498	-4.22734	-4.78968	-4.50577	-5.11732
154	-3.17374	-2.98739	-3.92382	-3.94442	-4.24456	-4.80569	-4.53696	-5.13971
155	-3.18212	-2.99004	-3.94868	-3.96557	-4.2633	-4.82312	-4.5709	-5.16408
156	-3.19049	-2.99269	-3.97354	-3.98672	-4.28203	-4.84055	-4.60484	-5.18845
157	-3.19818	-2.99513	-3.99638	-4.00615	-4.29925	-4.85656	-4.63603	-5.21084
158	-3.20452	-2.99714	-4.01519	-4.02216	-4.31344	-4.86975	-4.66172	-5.22928
159	-3.20882	-2.9985	-4.02796	-4.03302	-4.32306	-4.8787	-4.67914	-5.24179
160	-3.21041	-2.999	-4.03266	-4.03702	-4.3266	-4.882	-4.68557	-5.2464
161	-3.21076	-2.9939	-4.03681	-4.04095	-4.32949	-4.88255	-4.68833	-5.24444
162	-3.21172	-2.97991	-4.04822	-4.05172	-4.3374	-4.88407	-4.69592	-5.23905
163	-3.21316	-2.95897	-4.06529	-4.06783	-4.34924	-4.88634	-4.70727	-5.231
164	-3.21494	-2.93304	-4.08642	-4.08779	-4.36389	-4.88916	-4.72134	-5.22102
165	-3.21693	-2.90408	-4.11004	-4.11008	-4.38027	-4.8923	-4.73704	-5.20988
166	-3.219	-2.87403	-4.13453	-4.13321	-4.39726	-4.89556	-4.75334	-5.19832
167	-3.22101	-2.84484	-4.15832	-4.15567	-4.41375	-4.89873	-4.76917	-5.18709
168	-3.22282	-2.81848	-4.17981	-4.17596	-4.42866	-4.90159	-4.78346	-5.17695
169	-3.2243	-2.79689	-4.19741	-4.19258	-4.44086	-4.90393	-4.79517	-5.16864
170	-3.22533	-2.78203	-4.20952	-4.20402	-4.44926	-4.90555	-4.80323	-5.16292
loess gf4
time	C1	C2	C3	C4	C5	C6	C7
10	-6.33126	-6.97637	-6.59795	-6.9427	-6.88192	-1.55704	-6.88266
11	-6.23222	-6.82199	-6.41151	-6.81027	-6.69088	-1.72633	-6.68645
12	-6.09602	-6.60971	-6.15517	-6.62818	-6.42821	-1.95911	-6.41665
13	-5.93198	-6.35401	-5.84639	-6.40885	-6.11181	-2.23951	-6.09167
14	-5.74936	-6.06937	-5.50265	-6.16468	-5.75958	-2.55165	-5.72991
15	-5.55745	-5.77025	-5.14144	-5.9081	-5.38945	-2.87966	-5.34974
16	-5.36554	-5.47113	-4.78022	-5.65152	-5.01932	-3.20767	-4.96958
17	-5.18292	-5.18648	-4.43648	-5.40736	-4.6671	-3.51981	-4.60781
18	-5.01888	-4.93079	-4.1277	-5.18802	-4.3507	-3.80021	-4.28283
19	-4.88268	-4.71851	-3.87136	-5.00593	-4.08803	-4.03299	-4.01304
20	-4.78364	-4.56412	-3.68492	-4.87351	-3.89699	-4.20229	-3.81683
21	-4.70987	-4.45147	-3.54898	-4.77773	-3.75741	-4.32603	-3.67351
22	-4.64309	-4.35418	-3.4318	-4.69673	-3.63649	-4.4333	-3.54948
23	-4.58295	-4.27147	-3.33238	-4.62957	-3.53329	-4.52496	-3.4437
24	-4.52912	-4.20251	-3.24973	-4.57534	-3.44682	-4.60185	-3.35517
25	-4.48124	-4.1465	-3.18284	-4.53314	-3.37611	-4.66482	-3.28286
26	-4.43897	-4.10263	-3.13073	-4.50204	-3.32021	-4.71474	-3.22576
27	-4.40197	-4.07009	-3.09239	-4.48112	-3.27814	-4.75245	-3.18284
28	-4.36987	-4.04808	-3.06684	-4.46948	-3.24893	-4.77881	-3.15308
29	-4.34236	-4.03578	-3.05307	-4.4662	-3.23161	-4.79467	-3.13548
30	-4.31906	-4.03239	-3.05009	-4.47035	-3.22522	-4.80088	-3.129
31	-4.29965	-4.03711	-3.0569	-4.48104	-3.22878	-4.79829	-3.13264
32	-4.28377	-4.04911	-3.0725	-4.49733	-3.24133	-4.78776	-3.14536
33	-4.27107	-4.0676	-3.09591	-4.51832	-3.2619	-4.77014	-3.16616
34	-4.26122	-4.09177	-3.12612	-4.54309	-3.28951	-4.74628	-3.19402
35	-4.25387	-4.12081	-3.16215	-4.57072	-3.32321	-4.71703	-3.22791
36	-4.24867	-4.1539	-3.20298	-4.60031	-3.36202	-4.68326	-3.26682
37	-4.24527	-4.19025	-3.24763	-4.63092	-3.40498	-4.6458	-3.30972
38	-4.24333	-4.22904	-3.29509	-4.66166	-3.45111	-4.60552	-3.35561
39	-4.2425	-4.26947	-3.34438	-4.6916	-3.49944	-4.56327	-3.40346
40	-4.24244	-4.31072	-3.3945	-4.71983	-3.54902	-4.51989	-3.45225
41	-4.24281	-4.35199	-3.44445	-4.74542	-3.59886	-4.47625	-3.50096
42	-4.24325	-4.39248	-3.49324	-4.76748	-3.648	-4.43319	-3.54858
43	-4.24342	-4.43137	-3.53986	-4.78508	-3.69547	-4.39157	-3.59409
44	-4.24297	-4.46785	-3.58333	-4.7973	-3.74031	-4.35223	-3.63646
45	-4.24156	-4.50112	-3.62264	-4.80323	-3.78154	-4.31605	-3.67469
46	-4.23885	-4.53037	-3.6568	-4.80196	-3.8182	-4.28385	-3.70774
47	-4.23448	-4.55479	-3.68482	-4.79257	-3.84931	-4.25651	-3.73461
48	-4.22811	-4.57358	-3.7057	-4.77414	-3.87391	-4.23486	-3.75427
49	-4.2194	-4.58592	-3.71843	-4.74577	-3.89103	-4.21977	-3.7657
50	-4.208	-4.591	-3.72204	-4.70652	-3.89971	-4.21209	-3.7679
51	-4.19038	-4.59263	-3.72026	-4.6449	-3.90536	-4.20702	-3.7641
52	-4.16479	-4.595	-3.71769	-4.55538	-3.91356	-4.19966	-3.75858
53	-4.13353	-4.59788	-3.71454	-4.44607	-3.92358	-4.19068	-3.75185
54	-4.09894	-4.60108	-3.71106	-4.32507	-3.93468	-4.18073	-3.7444
55	-4.06331	-4.60438	-3.70747	-4.20047	-3.9461	-4.17049	-3.73672
56	-4.02897	-4.60755	-3.70401	-4.08037	-3.95711	-4.16062	-3.72932
57	-3.99823	-4.61039	-3.70092	-3.97286	-3.96697	-4.15179	-3.7227
58	-3.97341	-4.61269	-3.69842	-3.88604	-3.97493	-4.14465	-3.71735
59	-3.95682	-4.61422	-3.69675	-3.82801	-3.98025	-4.13988	-3.71378
60	-3.95077	-4.61478	-3.69614	-3.80687	-3.98218	-4.13814	-3.71247
61	-3.93688	-4.61624	-3.69899	-3.8023	-3.98355	-4.13965	-3.71491
62	-3.89918	-4.62022	-3.70673	-3.7899	-3.98727	-4.14375	-3.72152
63	-3.84361	-4.62607	-3.71814	-3.77163	-3.99274	-4.14979	-3.73127
64	-3.77614	-4.63318	-3.73199	-3.74944	-3.99938	-4.15712	-3.74311
65	-3.70271	-4.64092	-3.74707	-3.72529	-4.00662	-4.1651	-3.75598
66	-3.62929	-4.64865	-3.76214	-3.70114	-4.01385	-4.17308	-3.76886
67	-3.56181	-4.65576	-3.77599	-3.67895	-4.02049	-4.18042	-3.7807
68	-3.50625	-4.66162	-3.7874	-3.66068	-4.02597	-4.18646	-3.79044
69	-3.46854	-4.66559	-3.79514	-3.64828	-4.02968	-4.19055	-3.79706
70	-3.45465	-4.66705	-3.798	-3.64371	-4.03105	-4.19206	-3.79949
71	-3.45171	-4.66592	-3.79834	-3.6415	-4.03173	-4.19232	-3.79998
72	-3.44374	-4.66286	-3.79928	-3.63552	-4.0336	-4.19302	-3.80129
73	-3.43198	-4.65835	-3.80066	-3.62671	-4.03634	-4.19405	-3.80322
74	-3.4177	-4.65287	-3.80233	-3.616	-4.03967	-4.1953	-3.80556
75	-3.40217	-4.64691	-3.80415	-3.60435	-4.0433	-4.19667	-3.80812
76	-3.38663	-4.64095	-3.80597	-3.5927	-4.04693	-4.19803	-3.81067
77	-3.37236	-4.63547	-3.80765	-3.58199	-4.05026	-4.19928	-3.81302
78	-3.3606	-4.63096	-3.80903	-3.57318	-4.053	-4.20031	-3.81495
79	-3.35262	-4.6279	-3.80996	-3.5672	-4.05487	-4.20101	-3.81626
80	-3.34968	-4.62677	-3.81031	-3.56499	-4.05555	-4.20127	-3.81674
81	-3.33661	-4.62146	-3.81118	-3.56374	-4.05652	-4.20139	-3.81796
82	-3.30113	-4.60704	-3.81353	-3.56034	-4.05915	-4.20172	-3.82129
83	-3.24883	-4.5858	-3.817	-3.55533	-4.06303	-4.2022	-3.82619
84	-3.18533	-4.56	-3.82121	-3.54924	-4.06773	-4.20278	-3.83213
85	-3.11623	-4.53193	-3.82579	-3.54262	-4.07285	-4.20342	-3.8386
86	-3.04712	-4.50386	-3.83038	-3.536	-4.07798	-4.20406	-3.84508
87	-2.98362	-4.47806	-3.83459	-3.52992	-4.08268	-4.20465	-3.85102
88	-2.93133	-4.45682	-3.83806	-3.52491	-4.08656	-4.20513	-3.85592
89	-2.89584	-4.4424	-3.84041	-3.52151	-4.08919	-4.20546	-3.85924
90	-2.88277	-4.43709	-3.84128	-3.52025	-4.09016	-4.20558	-3.86047
91	-2.86949	-4.4345	-3.84442	-3.52244	-4.09411	-4.21063	-3.86501
92	-2.83344	-4.42747	-3.85294	-3.52838	-4.10486	-4.22434	-3.87735
93	-2.78032	-4.4171	-3.86549	-3.53712	-4.12069	-4.24455	-3.89554
94	-2.71581	-4.40451	-3.88074	-3.54775	-4.13991	-4.26909	-3.91762
95	-2.64561	-4.39082	-3.89733	-3.5593	-4.16083	-4.2958	-3.94165
96	-2.57542	-4.37712	-3.91392	-3.57086	-4.18175	-4.3225	-3.96568
97	-2.51091	-4.36453	-3.92916	-3.58149	-4.20098	-4.34704	-3.98776
98	-2.45779	-4.35417	-3.94171	-3.59023	-4.21681	-4.36725	-4.00594
99	-2.42174	-4.34713	-3.95023	-3.59617	-4.22755	-4.38097	-4.01828
100	-2.40846	-4.34454	-3.95337	-3.59835	-4.23151	-4.38602	-4.02283
101	-2.40355	-4.33597	-3.95464	-3.59964	-4.23317	-4.38915	-4.02576
102	-2.39023	-4.31268	-3.95807	-3.60314	-4.23767	-4.39765	-4.03371
103	-2.37061	-4.27838	-3.96313	-3.60828	-4.2443	-4.41017	-4.04543
104	-2.34677	-4.23671	-3.96927	-3.61454	-4.25236	-4.42538	-4.05966
105	-2.32084	-4.19138	-3.97596	-3.62134	-4.26112	-4.44193	-4.07514
106	-2.2949	-4.14604	-3.98265	-3.62814	-4.26988	-4.45848	-4.09063
107	-2.27107	-4.10438	-3.98879	-3.63439	-4.27794	-4.47369	-4.10486
108	-2.25144	-4.07007	-3.99385	-3.63954	-4.28457	-4.48622	-4.11658
109	-2.23812	-4.04679	-3.99729	-3.64304	-4.28907	-4.49472	-4.12453
110	-2.23321	-4.03821	-3.99855	-3.64432	-4.29073	-4.49785	-4.12746
111	-2.23225	-4.02185	-3.99327	-3.64988	-4.29212	-4.50436	-4.13386
112	-2.22963	-3.97746	-3.97894	-3.66495	-4.29588	-4.52206	-4.15123
113	-2.22577	-3.91204	-3.95783	-3.68716	-4.30144	-4.54813	-4.17684
114	-2.22108	-3.83259	-3.93219	-3.71413	-4.30818	-4.57979	-4.20793
115	-2.21598	-3.74614	-3.90428	-3.74349	-4.31552	-4.61424	-4.24176
116	-2.21087	-3.65969	-3.87638	-3.77284	-4.32286	-4.64869	-4.2756
117	-2.20618	-3.58024	-3.85074	-3.79981	-4.3296	-4.68035	-4.30669
118	-2.20232	-3.51482	-3.82962	-3.82202	-4.33515	-4.70642	-4.33229
119	-2.1997	-3.47043	-3.81529	-3.8371	-4.33892	-4.72411	-4.34966
120	-2.19874	-3.45407	-3.81002	-3.84265	-4.34031	-4.73063	-4.35607
121	-2.20189	-3.46371	-3.81726	-3.84797	-4.34531	-4.7294	-4.3615
122	-2.21044	-3.48986	-3.83691	-3.8624	-4.35889	-4.72606	-4.37623
123	-2.22305	-3.52841	-3.86588	-3.88367	-4.3789	-4.72114	-4.39795
124	-2.23835	-3.57521	-3.90105	-3.90951	-4.4032	-4.71517	-4.42433
125	-2.25501	-3.62615	-3.93933	-3.93762	-4.42964	-4.70867	-4.45303
126	-2.27167	-3.67709	-3.97761	-3.96573	-4.45609	-4.70218	-4.48173
127	-2.28697	-3.72389	-4.01278	-3.99156	-4.48039	-4.6962	-4.5081
128	-2.29958	-3.76244	-4.04175	-4.01283	-4.5004	-4.69129	-4.52982
129	-2.30813	-3.7886	-4.0614	-4.02727	-4.51398	-4.68795	-4.54456
130	-2.31128	-3.79823	-4.06865	-4.03258	-4.51898	-4.68672	-4.54999
131	-2.31262	-3.78937	-4.06263	-4.03509	-4.51587	-4.69634	-4.55231
132	-2.31625	-3.76532	-4.04632	-4.04187	-4.50742	-4.72245	-4.55859
133	-2.3216	-3.72988	-4.02227	-4.05188	-4.49498	-4.76093	-4.56786
134	-2.3281	-3.68685	-3.99307	-4.06403	-4.47987	-4.80766	-4.57911
135	-2.33516	-3.64001	-3.9613	-4.07725	-4.46342	-4.85851	-4.59135
136	-2.34223	-3.59318	-3.92952	-4.09047	-4.44697	-4.90936	-4.60359
137	-2.34873	-3.55015	-3.90033	-4.10262	-4.43186	-4.95609	-4.61484
138	-2.35408	-3.51471	-3.87628	-4.11262	-4.41942	-4.99457	-4.6241
139	-2.35771	-3.49066	-3.85996	-4.11941	-4.41097	-5.02068	-4.63039
140	-2.35905	-3.4818	-3.85395	-4.12191	-4.40786	-5.0303	-4.63271
141	-2.36052	-3.47657	-3.83536	-4.12799	-4.40111	-5.03426	-4.63917
142	-2.36451	-3.4624	-3.7849	-4.1445	-4.38279	-5.04498	-4.6567
143	-2.37039	-3.44151	-3.71053	-4.16882	-4.3558	-5.06079	-4.68254
144	-2.37753	-3.41614	-3.62023	-4.19835	-4.32302	-5.07998	-4.71391
145	-2.3853	-3.38854	-3.52196	-4.23049	-4.28736	-5.10087	-4.74806
146	-2.39307	-3.36093	-3.4237	-4.26263	-4.25169	-5.12176	-4.7822
147	-2.40021	-3.33557	-3.3334	-4.29216	-4.21891	-5.14095	-4.81357
148	-2.40609	-3.31467	-3.25903	-4.31649	-4.19192	-5.15676	-4.83941
149	-2.41008	-3.3005	-3.20857	-4.33299	-4.1736	-5.16749	-4.85694
150	-2.41155	-3.29528	-3.18998	-4.33907	-4.16685	-5.17144	-4.8634
151	-2.41433	-3.29728	-3.19951	-4.34369	-4.16992	-5.17864	-4.86855
152	-2.42187	-3.30273	-3.22539	-4.35623	-4.17826	-5.19819	-4.88253
153	-2.43297	-3.31076	-3.26353	-4.37471	-4.19055	-5.22699	-4.90313
154	-2.44646	-3.32051	-3.30985	-4.39715	-4.20548	-5.26197	-4.92814
155	-2.46113	-3.33112	-3.36025	-4.42157	-4.22172	-5.30003	-4.95536
156	-2.47581	-3.34172	-3.41064	-4.44599	-4.23796	-5.3381	-4.98257
157	-2.4893	-3.35147	-3.45696	-4.46843	-4.25288	-5.37308	-5.00758
158	-2.5004	-3.3595	-3.4951	-4.48691	-4.26517	-5.40188	-5.02818
159	-2.50794	-3.36495	-3.52098	-4.49945	-4.27351	-5.42143	-5.04216
160	-2.51072	-3.36695	-3.53051	-4.50407	-4.27658	-5.42863	-5.04731
161	-2.51215	-3.36962	-3.53387	-4.50721	-4.28286	-5.43247	-5.0522
162	-2.5161	-3.37692	-3.54307	-4.51583	-4.30009	-5.44299	-5.06563
163	-2.522	-3.38785	-3.55684	-4.52872	-4.32587	-5.45875	-5.08573
164	-2.52932	-3.40139	-3.57388	-4.54468	-4.3578	-5.47825	-5.11062
165	-2.53749	-3.41651	-3.59293	-4.56252	-4.39347	-5.50004	-5.13842
166	-2.54596	-3.4322	-3.61269	-4.58102	-4.43047	-5.52265	-5.16727
167	-2.55419	-3.44744	-3.63188	-4.59899	-4.4664	-5.5446	-5.19528
168	-2.56162	-3.4612	-3.64921	-4.61522	-4.49886	-5.56444	-5.22059
169	-2.56771	-3.47247	-3.66341	-4.62851	-4.52544	-5.58068	-5.24131
170	-2.5719	-3.48023	-3.67318	-4.63766	-4.54374	-5.59186	-5.25558
f
16S log scale im1
Time	Actinomycetaceae	Anaeroplasmataceae	Atopobiaceae	Bacteroidaceae	Barnesiellaceae	Burkholderiaceae	Christensenellaceae	Clostridiaceae_1	Clostridiales_vadinBB60_group	Deferribacteraceae	Desulfovibrionaceae	Eggerthellaceae	Enterobacteriaceae	Erysipelotrichaceae	Family_XIII	Lachnospiraceae	Lactobacillaceae	Marinifilaceae	Muribaculaceae	Paenibacillaceae	Peptococcaceae	Prevotellaceae	Rikenellaceae	Ruminococcaceae	Saccharimonadaceae	Sphingomonadaceae	Tannerellaceae	Veillonellaceae	Xanthobacteraceae
3h	-6	-2.08887	-6	-0.931974	-3.04503	-2.92554	-3.87686	-6	-1.5203	-2.90208	-2.355	-3.35628	-3.18052	-3.10145	-3.51076	-0.874748	-2.66687	-1.63256	-0.263093	-6	-2.66687	-1.48568	-1.66133	-1.27054	-1.74712	-6	-2.77155	-6	-6
6h	-6	-1.94433	-4.23281	-1.01267	-6	-3.10408	-4.23281	-6	-1.65746	-2.55291	-2.28277	-3.18528	-2.29903	-4.10973	-3.53982	-0.843923	-2.98461	-1.61703	-0.274752	-4.10973	-2.32463	-1.33792	-1.58195	-1.19341	-1.9931	-6	-2.54408	-6	-6
12h	-6	-2.21592	-6	-0.828388	-3.2566	-3.18209	-6	-6	-1.83926	-2.25731	-2.26415	-6	-3.91386	-6	-3.80551	-0.626385	-3.38128	-1.51578	-0.455595	-6	-2.42797	-1.56579	-1.71563	-0.862494	-2.14026	-4.27712	-2.26969	-6	-6
1d	-6	-1.92531	-6	-0.607881	-6	-3.59756	-4.28971	-6	-1.66883	-2.40978	-2.41733	-3.7728	-4.46159	-3.3764	-3.39409	-0.631487	-2.38966	-1.59956	-0.557971	-6	-2.49649	-1.79444	-1.37969	-1.07234	-1.72036	-6	-2.20946	-6	-6
2d	-6	-2.24138	-6	-0.866617	-6	-6	-6	-6	-1.64213	-1.72408	-2.04445	-3.43892	-4.00968	-6	-3.61441	-0.446292	-2.56297	-1.65953	-0.632664	-6	-2.03637	-2.06715	-1.36871	-0.913079	-2.15374	-6	-2.78343	-6	-6
3d	-6	-2.40219	-6	-0.727232	-6	-3.77587	-6	-6	-1.31391	-2.54223	-2.63216	-3.55506	-2.67238	-4.12483	-3.77587	-0.8507	-2.51247	-1.63683	-0.358241	-6	-2.84032	-1.9931	-1.11823	-1.34728	-1.8664	-6	-2.62194	-4.24784	-6
4d	-4.15348	-4.15348	-6	-1.22118	-6	-6	-3.73139	-3.40527	-1.94571	-2.56848	-1.87487	-3.52144	-2.38145	-6	-3.11774	-0.425841	-2.75577	-1.93178	-0.427205	-2.72279	-2.14541	-2.51941	-1.76993	-1.06117	-1.57611	-2.92889	-3.93411	-6	-3.63495
5d	-6	-4.28704	-6	-0.48272	-6	-3.69134	-6	-6	-1.60799	-2.59207	-2.6279	-3.59485	-3.99024	-3.74902	-4.28704	-0.820805	-2.69326	-1.75958	-0.452113	-6	-3.06458	-2.01903	-1.18426	-1.51737	-2.31544	-6	-2.231	-6	-6
6d	-6	-4.16988	-6	-0.903115	-6	-6	-6	-6	-1.85826	-1.77435	-1.8412	-3.95061	-3.99024	-6	-3.57267	-0.459318	-2.6665	-1.69824	-0.511834	-6	-2.07708	-2.13754	-1.52961	-1.00093	-2.29355	-6	-2.68014	-6	-6
16S log scale im2
Time	Anaeroplasmataceae	Atopobiaceae	Bacteroidaceae	Burkholderiaceae	Christensenellaceae	Clostridiales_vadinBB60_group	Coriobacteriales_Incertae_Sedis	Deferribacteraceae	Desulfovibrionaceae	Eggerthellaceae	Enterobacteriaceae	Erysipelotrichaceae	Family_XIII	Gemmatimonadaceae	Lachnospiraceae	Lactobacillaceae	Marinifilaceae	Muribaculaceae	Peptococcaceae	Prevotellaceae	Rikenellaceae	Ruminococcaceae	Saccharimonadaceae	Sphingobacteriaceae	Streptococcaceae	Tannerellaceae	Veillonellaceae
3h	-2.6757	-6	-1.5283	-3.03798	-3.91944	-1.72347	-6	-2.08732	-1.76067	-3.37796	-1.39371	-3.85301	-3.3024	-6	-0.697536	-3.18204	-1.65783	-0.344613	-2.05476	-1.54952	-1.96958	-0.812414	-2.82586	-6	-6	-2.60762	-6
6h	-2.62374	-6	-1.30567	-2.86434	-6	-1.69069	-6	-2.42084	-1.97791	-6	-1.27544	-3.36559	-3.69182	-6	-0.825457	-3.34082	-1.60936	-0.294088	-2.38743	-1.36889	-2.00261	-0.974312	-2.1331	-6	-6	-2.27475	-6
12h	-2.19911	-6	-1.06811	-2.96962	-4.04437	-1.51695	-4.43516	-2.25814	-2.60812	-3.89962	-2.63405	-2.86137	-3.30015	-6	-0.837606	-3.60032	-1.58203	-0.317733	-2.32813	-1.25892	-1.65755	-0.951325	-2.24431	-6	-3.89962	-1.93323	-6
1d	-2.78355	-3.9904	-1.06054	-2.75763	-3.11904	-2.07163	-6	-3.3405	-2.48601	-6	-2.92308	-3.02806	-6	-6	-1.03384	-3.2158	-1.98816	-0.253832	-2.24835	-1.12382	-1.76356	-0.950321	-2.05261	-6	-6	-1.80152	-6
2d	-3.34728	-6	-0.946517	-2.68799	-3.32712	-2.14278	-6	-2.58752	-2.67463	-3.71397	-4.18662	-2.77811	-3.13839	-4.18662	-0.882721	-2.38933	-1.88511	-0.294914	-2.42731	-1.03247	-1.8095	-1.24804	-2.31244	-4.18662	-6	-1.39079	-6
3d	-3.73709	-6	-1.27781	-3.67048	-3.912	-1.82651	-6	-2.79307	-2.21652	-6	-3.37047	-3.912	-3.31261	-6	-0.712999	-2.89403	-1.71074	-0.325775	-2.12839	-0.959386	-1.77802	-1.08161	-2.46827	-6	-6	-1.79414	-6
4d	-3.70634	-6	-1.28149	-4.05577	-6	-2.17986	-6	-1.92319	-1.78597	-3.70634	-3.48845	-3.95985	-3.33963	-6	-0.579112	-2.75946	-1.81767	-0.353527	-1.79061	-1.41629	-1.99905	-0.958813	-2.59074	-6	-6	-1.95775	-4.17907
5d	-3.1745	-6	-1.17254	-6	-4.1115	-1.86125	-6	-2.35363	-1.83326	-3.67576	-3.65095	-6	-3.76245	-6	-0.570118	-3.0375	-1.91029	-0.364722	-2.18639	-1.9233	-1.98517	-0.826895	-2.74125	-6	-6	-2.28938	-6
6d	-2.77078	-6	-1.03101	-6	-3.71081	-1.84452	-6	-1.95429	-2.00757	-6	-3.9136	-6	-3.46873	-6	-0.444265	-2.88341	-1.78745	-0.490722	-2.12612	-1.82583	-1.94032	-0.920129	-2.0065	-6	-6	-2.31502	-6
16S log scale im3
Time	Acetobacteraceae	Anaeroplasmataceae	Atopobiaceae	Bacteroidaceae	Barnesiellaceae	Burkholderiaceae	Christensenellaceae	Clostridiaceae_1	Clostridiales_vadinBB60_group	Deferribacteraceae	Desulfovibrionaceae	Eggerthellaceae	Enterobacteriaceae	Erysipelotrichaceae	Family_XIII	Lachnospiraceae	Lactobacillaceae	Marinifilaceae	Muribaculaceae	Paenibacillaceae	Peptococcaceae	Prevotellaceae	Rhizobiaceae	Rikenellaceae	Ruminococcaceae	Saccharimonadaceae	Sphingomonadaceae	Tannerellaceae	Xanthobacteraceae
3h	-6	-3.83481	-3.95876	-1.68702	-6	-2.4643	-3.34199	-6	-2.41855	-3.50903	-2.03669	-3.43866	-1.36704	-2.84848	-3.10686	-0.793938	-2.75836	-2.32415	-0.226401	-6	-2.08665	-1.24146	-6	-2.33596	-1.14056	-1.96706	-6	-2.6615	-6
6h	-6	-3.53172	-6	-1.64248	-6	-2.67266	-3.76475	-6	-2.08988	-2.79919	-2.21961	-3.49707	-1.69328	-2.93077	-3.24988	-0.800736	-3.02086	-2.05603	-0.223871	-6	-1.9922	-1.25865	-6	-2.13956	-1.0723	-2.01464	-6	-2.34511	-6
12h	-6	-4.25659	-6	-1.38311	-6	-3.02516	-4.03789	-6	-2.31665	-3.1076	-2.10208	-4.25659	-3.53601	-3.69806	-3.2784	-0.693452	-2.83823	-2.21651	-0.247344	-6	-2.23101	-1.34646	-6	-2.02059	-1.08571	-1.74553	-6	-2.20626	-6
1d	-6	-3.61241	-6	-1.27295	-6	-3.21554	-3.65797	-6	-2.26776	-2.97033	-2.50346	-4.00769	-3.65327	-3.65797	-3.49888	-0.653385	-2.72187	-2.28167	-0.257285	-6	-2.16234	-1.48805	-6	-1.74965	-1.12324	-1.78679	-6	-2.36612	-6
2d	-6	-3.54687	-6	-1.18929	-6	-6	-6	-6	-2.23739	-3.31901	-2.36777	-3.61914	-3.8144	-3.5815	-3.88088	-0.511032	-2.85585	-2.28751	-0.336005	-6	-2.09999	-1.69806	-6	-1.88633	-1.03867	-1.96246	-6	-2.39272	-6
3d	-6	-3.76483	-6	-1.63701	-6	-6	-3.76483	-6	-2.18498	-3.28939	-2.04761	-3.17688	-3.91251	-6	-3.48981	-0.563814	-2.9969	-2.35044	-0.29589	-6	-1.94053	-1.57795	-6	-2.19909	-0.910026	-2.17254	-6	-2.91507	-6
4d	-6	-2.3158	-6	-1.41995	-2.89777	-3.79847	-3.04377	-6	-1.8574	-3.10169	-2.22793	-3.30301	-4.03946	-6	-3.44099	-0.745499	-2.38613	-2.18534	-0.224504	-6	-2.3629	-1.42855	-6	-1.77064	-1.1056	-2.15628	-6	-2.57426	-6
5d	-4.41038	-4.23802	-6	-1.25882	-6	-6	-3.57496	-3.87436	-2.10358	-3.1539	-2.35527	-2.9589	-2.98194	-4.01919	-3.34156	-0.545822	-1.87327	-2.08418	-0.306483	-2.90946	-2.15446	-1.72314	-3.76594	-2.29289	-1.09515	-2.00005	-2.77798	-2.39018	-3.51717
6d	-6	-6	-6	-1.54339	-6	-6	-4.08858	-6	-2.00311	-2.30498	-1.76809	-3.61502	-2.98194	-6	-3.91427	-0.44215	-3.12721	-2.59202	-0.374958	-6	-1.90148	-1.86795	-6	-2.1761	-0.937082	-2.57198	-6	-2.78192	-6
16S log scale im4
Time	Akkermansiaceae	Anaeroplasmataceae	Bacteroidaceae	Barnesiellaceae	Burkholderiaceae	Christensenellaceae	Clostridiaceae_1	Clostridiales_vadinBB60_group	Deferribacteraceae	Desulfovibrionaceae	Eggerthellaceae	Enterobacteriaceae	Erysipelotrichaceae	Family_XIII	Lachnospiraceae	Lactobacillaceae	Marinifilaceae	Muribaculaceae	Paenibacillaceae	Peptococcaceae	Prevotellaceae	Propionibacteriaceae	Rhizobiaceae	Rikenellaceae	Ruminococcaceae	Saccharimonadaceae	Sphingomonadaceae	Streptococcaceae	Tannerellaceae	Xanthobacteraceae
3h	-6	-3.33845	-1.57477	-6	-4.01161	-6	-6	-2.40853	-3.21949	-1.80255	-3.83701	-0.866716	-6	-4.13506	-0.749682	-3.12621	-2.19648	-0.288713	-6	-2.12117	-1.60152	-6	-6	-2.07652	-1.1586	-2.37008	-6	-6	-2.65417	-6
6h	-4.05295	-3.03211	-1.32773	-6	-3.71321	-3.25092	-6	-1.94457	-3.01604	-2.13251	-6	-1.21414	-6	-3.75438	-0.97624	-3.10309	-2.177	-0.194698	-6	-2.37653	-1.43153	-6	-6	-2.00707	-1.2318	-2.26123	-6	-6	-2.49903	-6
12h	-6	-2.60113	-1.29268	-6	-6	-3.64435	-6	-1.93023	-2.56365	-2.1423	-6	-2.53218	-6	-3.68555	-0.733128	-3.36444	-1.97162	-0.255286	-6	-2.28618	-1.48353	-6	-6	-1.69201	-0.990778	-2.25462	-6	-6	-2.47269	-6
1d	-6	-3.049	-1.29343	-2.85378	-3.69081	-3.69081	-6	-2.35639	-3.46124	-1.91839	-4.38134	-3.64961	-6	-4.38134	-0.9145	-2.83531	-2.48062	-0.175919	-6	-2.52844	-1.19119	-6	-6	-2.05142	-1.27216	-2.42801	-6	-6	-2.60998	-6
2d	-6	-2.65392	-1.34725	-6	-6	-3.31832	-6	-1.78033	-2.92093	-2.43687	-3.41954	-4.21513	-6	-3.11908	-0.794504	-2.78536	-2.22807	-0.222158	-6	-2.35299	-1.14361	-6	-6	-1.94049	-1.17322	-2.28773	-6	-6	-2.70358	-6
3d	-6	-2.37688	-1.69186	-6	-3.5772	-3.48061	-6	-1.867	-2.95866	-2.15965	-6	-3.21016	-6	-3.22593	-0.674348	-2.85153	-2.22338	-0.253272	-3.24229	-2.18228	-1.23346	-6	-6	-1.74365	-1.07516	-2.29621	-6	-6	-2.67105	-6
4d	-6	-6	-1.44972	-6	-4.19086	-3.52719	-6	-2.61769	-3.67273	-1.97577	-3.22689	-3.46938	-6	-3.22689	-0.573821	-2.6139	-2.40516	-0.285718	-3.15564	-2.07923	-1.52709	-6	-6	-2.5285	-0.977632	-2.10301	-6	-6	-2.5193	-6
5d	-6	-2.85521	-1.19016	-6	-3.71361	-3.07436	-3.8378	-2.25338	-3.91638	-2.16557	-3.61714	-2.14322	-3.71361	-3.29587	-0.980454	-3.03869	-2.40399	-0.16369	-2.50486	-2.52189	-1.52133	-4.30898	-3.4137	-2.10701	-1.23405	-2.17172	-2.56571	-3.91638	-2.40135	-3.36267
6d	-6	-2.9727	-1.14924	-6	-4.23662	-3.32245	-6	-2.03194	-3.44134	-2.22707	-6	-3.41913	-6	-3.32245	-0.985696	-2.83451	-2.1809	-0.206273	-3.18915	-2.36709	-1.12845	-6	-6	-1.85973	-1.1406	-2.17965	-6	-4.40899	-2.27561	-6
g
16S log scale nc1
Time	Acetobacteraceae	Anaerococcus	Bacillaceae	Chitinophagaceae	Chthoniobacteraceae	Comamonadaceae	Corynebacteriaceae	Enterobacteriaceae	Enterococcaceae	Geodermatophilaceae	Lachnospiraceae	Lactobacillaceae	Leptotrichiaceae	Microbacteriaceae	Micrococcaceae	Moraxellaceae	Muribaculaceae	Obscuribacteraceae	Paenibacillaceae	Propionibacteriaceae	Rhizobiaceae	Roseiflexaceae	Rubinisphaeraceae	Sphingomonadaceae	Staphylococcaceae	Verrucomicrobiaceae	Xanthomonadaceae
1d	-6	-6	-2.71579	-6	-6	-6	-6	-2.6067	-2.43297	-6	-6	-0.00414389	-6	-6	-6	-6	-6	-6	-2.84961	-6	-6	-6	-6	-6	-6	-6	-6
2d	-6	-6	-6	-6	-6	-6	-6	-2.50713	-2.99829	-6	-2.8641	-0.00296216	-6	-2.92113	-6	-6	-6	-6	-6	-6	-6	-6	-6	-3.91307	-6	-6	-6
3d	-6	-3.13833	-3.26466	-6	-3.25833	-6	-6	-1.26705	-2.57017	-6	-6	-0.0264986	-6	-6	-6	-6	-6	-6	-6	-6	-6	-6	-6	-6	-6	-6	-3.21077
4d	-6	-6	-1.62592	-6	-6	-6	-3.76059	-1.5469	-0.906534	-6	-6	-0.0710552	-3.57067	-6	-6	-6	-6	-6	-6	-2.95095	-3.27045	-6	-6	-6	-2.93509	-6	-6
5d	-6	-6	-0.362577	-3.92346	-6	-6	-6	-2.56839	-1.45483	-6	-3.94178	-0.277472	-6	-6	-6	-6	-6	-6	-6	-6	-6	-6	-6	-6	-6	-6	-3.74858
6d	-3.7904	-6	-0.715318	-6	-6	-3.17266	-2.97976	-1.35551	-1.07362	-6	-6	-0.176738	-3.63153	-6	-6	-6	-6	-6	-6	-3.7904	-6	-6	-6	-3.17848	-2.0562	-3.26224	-3.02671
7d	-6	-6	-0.508669	-6	-6	-6	-3.2319	-2.25008	-1.21386	-6	-6	-0.208642	-6	-6	-3.0268	-6	-2.84877	-6	-6	-6	-6	-6	-3.28549	-3.63379	-6	-3.503	-3.11735
8d	-6	-6	-0.671443	-6	-6	-6	-2.83556	-2.27242	-1.19152	-6	-6	-0.145735	-3.37989	-6	-6	-6	-6	-3.95818	-6	-3.82096	-6	-6	-6	-6	-6	-6	-3.76579
9d	-6	-6	-0.658978	-6	-6	-3.12034	-6	-3.45128	-0.853145	-3.73345	-6	-0.195895	-3.588	-3.45128	-6	-6	-6	-6	-6	-6	-6	-3.26962	-6	-3.55241	-6	-6	-3.09182
10d	-6	-6	-1.01234	-6	-6	-6	-2.52471	-2.84371	-1.33404	-6	-6	-0.0736359	-2.18738	-6	-6	-3.28167	-6	-6	-3.42198	-6	-3.90967	-6	-6	-6	-6	-6	-3.31026
16S log scale nc2
Time	Bacillaceae	Beijerinckiaceae	Comamonadaceae	Corynebacteriaceae	Enterobacteriaceae	Enterococcaceae	Glycomycetaceae	Hyphomonadaceae	Lachnospiraceae	Lactobacillaceae	Leptotrichiaceae	Micrococcaceae	Oscillospiraceae	Oxalobacteraceae	Paenibacillaceae	Peptococcaceae	Propionibacteriaceae	Rhizobiaceae	Roseiflexaceae	Ruminococcaceae	Saccharimonadaceae	Sphingobacteriaceae	Sphingomonadaceae	Verrucomicrobiaceae	Xanthobacteraceae	Xanthomonadaceae
1d	-6	-4.14725	-2.90337	-3.0936	-2.48977	-3.53345	-6	-6	-6	-0.00405948	-3.28422	-6	-6	-3.21739	-2.78994	-6	-6	-6	-6	-6	-6	-6	-4.08591	-6	-6	-3.08211
2d	-6	-6	-6	-6	-2.1855	-6	-6	-6	-3.01966	-0.00416587	-6	-2.97468	-6	-6	-6	-6	-3.46094	-3.75078	-6	-6	-6	-6	-6	-3.6623	-6	-3.56259
3d	-6	-3.26014	-3.03659	-6	-3.08769	-2.95449	-6	-6	-6	-0.00147529	-6	-6	-6	-6	-6	-6	-6	-6	-6	-6	-6	-6	-6	-6	-6	-6
4d	-3.68625	-6	-6	-6	-2.62156	-3.13083	-6	-6	-6	-0.0030482	-6	-6	-6	-6	-3.06352	-6	-4.00842	-3.40969	-3.10028	-6	-6	-3.50333	-3.94211	-6	-6	-2.96025
5d	-1.90797	-6	-6	-3.17186	-2.52356	-1.52948	-6	-6	-6	-0.0215199	-6	-6	-6	-6	-2.72759	-6	-6	-6	-6	-6	-3.35258	-6	-3.35258	-6	-4.78842	-6
6d	-0.176172	-6	-6	-6	-3.63661	-1.73237	-6	-6	-6	-0.503194	-6	-6	-6	-6	-3.17711	-6	-6	-6	-6	-6	-6	-6	-6	-6	-6	-3.86256
7d	-0.632454	-6	-3.21638	-6	-2.4996	-1.26454	-6	-6	-6	-0.150273	-6	-6	-6	-6	-6	-6	-6	-6	-6	-3.3863	-6	-6	-3.0772	-6	-6	-6
8d	-0.636301	-6	-2.97463	-6	-0.958658	-1.17866	-6	-6	-2.87444	-0.264431	-6	-6	-2.78572	-6	-1.40759	-2.90694	-6	-6	-6	-6	-6	-6	-6	-3.11278	-6	-2.44644
9d	-0.768099	-6	-6	-6	-2.71612	-1.4042	-6	-6	-6	-0.104425	-6	-6	-6	-6	-6	-6	-6	-6	-6	-6	-6	-6	-3.06018	-6	-6	-3.02653
10d	-0.917747	-6	-2.66297	-3.64801	-2.82035	-1.1168	-3.67018	-2.99151	-6	-0.0998242	-6	-6	-6	-6	-2.99151	-6	-6	-6	-6	-6	-6	-6	-3.69355	-6	-6	-2.7632
16S log scale nc3
Time	Acetobacteraceae	Bacillaceae	Beijerinckiaceae	Chthoniobacteraceae	Comamonadaceae	Corynebacteriaceae	Devosiaceae	Enterobacteriaceae	Enterococcaceae	Flavobacteriaceae	Gemmataceae	Gemmatimonadaceae	Lachnospiraceae	Lactobacillaceae	Muribaculaceae	NS11-12 marine group	Oxalobacteraceae	Paenibacillaceae	Pirellulaceae	Propionibacteriaceae	Pseudomonadaceae	Sphingobacteriaceae	Sphingomonadaceae	Xanthobacteraceae	Xanthomonadaceae
1d	-6	-1.9585	-6	-6	-3.0143	-6	-6	-2.47852	-2.68302	-6	-3.03863	-6	-6	-0.00920985	-6	-6	-6	-6	-3.41157	-6	-6	-6	-3.16341	-6	-2.78636
2d	-6	-6	-6	-6	-2.79935	-3.39624	-6	-2.85047	-6	-6	-6	-6	-6	-0.00335962	-6	-6	-3.27593	-2.63671	-6	-6	-6	-6	-3.83802	-6	-3.00949
3d	-6	-6	-6	-6	-2.86474	-6	-3.4543	-2.15788	-2.6659	-3.37154	-6	-6	-3.27108	-0.011966	-2.40989	-3.05256	-6	-2.84189	-6	-2.87064	-3.5287	-3.10027	-2.92774	-6	-2.2542
4d	-6	-6	-6	-6	-2.81809	-6	-6	-2.36709	-1.42068	-6	-6	-3.45188	-6	-0.02272	-6	-6	-6	-6	-6	-3.31391	-6	-6	-2.77615	-6	-2.32876
5d	-2.91512	-1.71411	-2.8064	-6	-2.00138	-2.54961	-6	-1.84051	-0.872007	-6	-6	-6	-6	-0.0916462	-6	-6	-6	-3.17648	-6	-2.99486	-6	-6	-2.58074	-6	-2.62713
6d	-6	-0.410208	-6	-6	-6	-6	-6	-2.22685	-1.53789	-6	-6	-6	-3.18158	-0.241997	-6	-6	-6	-2.91601	-6	-6	-6	-6	-6	-6	-2.80579
9d	-6	-0.806052	-6	-6	-2.94051	-6	-6	-2.7307	-1.22285	-6	-6	-6	-6	-0.111382	-6	-6	-6	-6	-6	-6	-6	-6	-3.0315	-6	-2.21235
10d	-6	-0.842549	-6	-3.53983	-6	-3.64011	-6	-2.97395	-1.17624	-6	-6	-6	-6	-0.104532	-6	-6	-6	-3.17701	-6	-6	-6	-6	-3.11108	-3.64011	-3.47098
16S log scale nc4
Time	Anaerovoracaceae	Atopobiaceae	Bacillaceae	Chthoniobacteraceae	Comamonadaceae	Enterobacteriaceae	Enterococcaceae	Erwiniaceae	Finegoldia	Flavobacteriaceae	Gemmataceae	Lachnospiraceae	Lactobacillaceae	Muribaculaceae	Obscuribacteraceae	Paenibacillaceae	Propionibacteriaceae	Pseudomonadaceae	Sphingomonadaceae	Staphylococcaceae	Veillonellaceae	Xanthomonadaceae
1d	-6	-6	-6	-3.62637	-6	-0.764425	-6	-6	-6	-6	-6	-6	-0.0822822	-6	-6	-6	-6	-6	-6	-6	-6	-3.46214
2d	-6	-6	-6	-6	-6	-2.91745	-6	-6	-6	-6	-6	-6	-0.00083587	-6	-3.5928	-6	-6	-6	-6	-6	-6	-3.33528
3d	-6	-3.76585	-6	-6	-6	-3.64727	-6	-6	-6	-6	-6	-4.43315	-0.000358164	-6	-6	-6	-6	-6	-6	-6	-3.70252	-3.70252
4d	-6	-6	-2.8779	-6	-6	-2.31431	-6	-6	-6	-6	-6	-2.67207	-0.00693352	-2.62877	-6	-2.36662	-6	-6	-3.48387	-3.24706	-6	-6
5d	-6	-6	-2.35573	-6	-3.07863	-3.71372	-1.4798	-6	-3.79246	-6	-6	-6	-0.0178527	-6	-6	-6	-3.22622	-6	-3.34703	-6	-6	-3.28916
6d	-6	-6	-0.300353	-6	-6	-3.26413	-1.67944	-6	-6	-6	-6	-6	-0.320297	-6	-6	-6	-6	-6	-6	-6	-6	-6
7d	-6	-6	-0.640946	-6	-6	-3.048	-1.42445	-3.44632	-6	-6	-3.87439	-6	-0.134855	-6	-6	-6	-6	-6	-6	-6	-6	-3.64725
8d	-6	-6	-0.532239	-6	-6	-2.90435	-1.35302	-6	-6	-3.49101	-6	-1.98894	-0.188046	-6	-6	-6	-6	-3.67593	-3.29692	-6	-6	-3.02755
9d	-3.10434	-6	-0.841673	-6	-6	-3.38961	-1.32006	-6	-6	-6	-6	-0.935568	-0.161094	-6	-6	-6	-6	-6	-6	-6	-6	-3.05325
10d	-6	-6	-0.625384	-6	-6	-3.38961	-1.64316	-3.28427	-6	-6	-6	-0.818807	-0.230591	-6	-6	-6	-6	-6	-6	-6	-6	-6
[truncated: 5,000 more columns]

## Sheet: Figure 3
kpca1	kpca2	phase	mouse
-2.31874	1.74091	1	rm1
-2.05806	2.25967	2	rm1
-2.40509	1.93746	3	rm1
-2.32045	-0.709815	4	rm1
-2.70275	-2.41532	5	rm1
-3.10001	-1.64475	6	rm1
-0.243363	-0.696742	7	rm1
0.719596	-0.664924	8	rm1
1.23702	-0.573979	9	rm1
1.56119	-0.354261	10	rm1
1.77568	-0.176515	11	rm1
1.80919	-0.0811444	12	rm1
1.77671	0.061136	13	rm1
1.72247	0.13244	14	rm1
1.64308	0.271078	15	rm1
1.50746	0.414436	16	rm1
1.39608	0.500335	17	rm1
b
phase	I	R	rank
1	0	-0.338562	1
1	0	-0.000588446	2
1	0	-5.3601e-06	3
1	0	2.31664e-17	4
1	0	-1.89414e-17	5
1	0	-8.90685e-19	6
1	0	6.91231e-19	7
1	0	2.68226e-20	8
1	0	-8.35882e-22	9
1	0	-4.43973e-30	10
1	0	5.49596e-37	11
1	0	-1.46206e-39	12
2	0	-0.585342	1
2	0.000898083	-0.00173074	2
2	-0.000898083	-0.00173074	3
2	0	7.93225e-05	4
2	0	6.13627e-06	5
2	0	-3.5246e-17	6
2	0	2.26542e-18	7
2	0	6.95371e-19	8
2	0	5.9149e-20	9
2	0	-1.07264e-26	10
2	0	9.44956e-33	11
2	0	-6.94799e-44	12
3	0	-0.427373	1
3	0	0.242302	2
3	0	0.0111878	3
3	0.000297212	-0.00140686	4
3	-0.000297212	-0.00140686	5
3	0	-1.48402e-05	6
3	0	9.44549e-06	7
3	0	-3.46082e-17	8
3	0	1.35257e-19	9
3	0	9.6019e-20	10
3	0	-4.36267e-23	11
3	0	-6.62999e-31	12
4	0.241624	0.310582	1
4	-0.241624	0.310582	2
4	0	-0.316157	3
4	0.00290285	-0.00319909	4
4	-0.00290285	-0.00319909	5
4	0	-0.00168793	6
4	0	-0.000172683	7
4	0	6.35097e-06	8
4	0	-2.56041e-06	9
4	3.61257e-19	-1.01194e-18	10
4	-3.61257e-19	-1.01194e-18	11
4	0	-7.54538e-28	12
5	0	0.995223	1
5	0	-0.23872	2
5	0.171682	0.0626475	3
5	-0.171682	0.0626475	4
5	0	0.00665233	5
5	0	-0.0035493	6
5	0	-0.00202243	7
5	0	-0.000485569	8
5	0	-2.84864e-05	9
5	0	-1.02886e-05	10
5	0	-2.88638e-18	11
5	0	-1.35542e-19	12
6	0	0.675316	1
6	0.353949	-0.0139229	2
6	-0.353949	-0.0139229	3
6	0	-0.16175	4
6	0	0.0206412	5
6	0	-0.00309464	6
6	0.00192438	-0.00102895	7
6	-0.00192438	-0.00102895	8
6	0	-6.85059e-05	9
6	0	-2.29643e-05	10
6	0	-6.60882e-06	11
6	0	-1.05479e-18	12
7	0.648183	0.106657	1
7	-0.648183	0.106657	2
7	0.114851	-0.0528043	3
7	-0.114851	-0.0528043	4
7	0	-0.110904	5
7	0.0040818	-0.00152979	6
7	-0.0040818	-0.00152979	7
7	0	-0.0022732	8
7	0	-5.49562e-05	9
7	0	-3.61157e-05	10
7	0	-7.713e-06	11
7	0	-1.19909e-06	12
8	0.818566	-0.0186392	1
8	-0.818566	-0.0186392	2
8	0.108339	-0.0529325	3
8	-0.108339	-0.0529325	4
8	0	-0.102024	5
8	0.00404269	0.000421599	6
8	-0.00404269	0.000421599	7
8	0.000676327	-0.000486804	8
8	-0.000676327	-0.000486804	9
8	0	-4.77579e-05	10
8	0	7.61063e-06	11
8	0	-5.64914e-06	12
9	0.904292	-0.126501	1
9	-0.904292	-0.126501	2
9	0.100423	-0.0445507	3
9	-0.100423	-0.0445507	4
9	0	-0.102474	5
9	0.00824043	0.0019738	6
9	-0.00824043	0.0019738	7
9	0.00100211	-0.00127277	8
9	-0.00100211	-0.00127277	9
9	5.24645e-05	-0.000139955	10
9	-5.24645e-05	-0.000139955	11
9	0	-2.84569e-05	12
10	0.947227	-0.272097	1
10	-0.947227	-0.272097	2
10	0	-0.104182	3
10	0.0917234	-0.0411892	4
10	-0.0917234	-0.0411892	5
10	0.0149364	0.00431892	6
10	-0.0149364	0.00431892	7
10	0.00234235	-0.000303865	8
10	-0.00234235	-0.000303865	9
10	0	-0.000993662	10
10	0	-8.45398e-05	11
10	0	-1.80169e-05	12
11	0.933847	-0.37733	1
11	-0.933847	-0.37733	2
11	0.0838169	-0.039242	3
11	-0.0838169	-0.039242	4
11	0	-0.0909624	5
11	0.0149781	-0.00726151	6
11	-0.0149781	-0.00726151	7
11	0.00448979	-0.00307488	8
11	-0.00448979	-0.00307488	9
11	0	-0.00121339	10
11	0	-0.000312434	11
11	0	-5.52973e-05	12
12	0.925035	-0.425036	1
12	-0.925035	-0.425036	2
12	0.0773893	-0.0370562	3
12	-0.0773893	-0.0370562	4
12	0	-0.0353117	5
12	0.0171774	-0.0172268	6
12	-0.0171774	-0.0172268	7
12	0	0.0131228	8
12	0.00397106	-0.00314119	9
12	-0.00397106	-0.00314119	10
12	0	-0.0011007	11
12	0	-0.000107523	12
13	0.887567	-0.474215	1
13	-0.887567	-0.474215	2
13	0.071964	-0.036704	3
13	-0.071964	-0.036704	4
13	0.0409753	-0.0303161	5
13	-0.0409753	-0.0303161	6
13	0	-0.0297986	7
13	0.00609492	-0.00154171	8
13	-0.00609492	-0.00154171	9
13	0.00125866	-0.00196124	10
13	-0.00125866	-0.00196124	11
13	0	-0.000380984	12
14	0.858136	-0.480483	1
14	-0.858136	-0.480483	2
14	0.0665013	-0.0296341	3
14	-0.0665013	-0.0296341	4
14	0.0437574	-0.0311007	5
14	-0.0437574	-0.0311007	6
14	0	-0.0353744	7
14	0.00748784	-0.00313789	8
14	-0.00748784	-0.00313789	9
14	0.00100666	-0.00185447	10
14	-0.00100666	-0.00185447	11
14	0	6.74118e-05	12
15	0.809099	-0.510906	1
15	-0.809099	-0.510906	2
15	0.084003	-0.030487	3
15	-0.084003	-0.030487	4
15	0	-0.0476987	5
15	0.0439433	-0.0169244	6
15	-0.0439433	-0.0169244	7
15	0.00498455	-0.00408996	8
15	-0.00498455	-0.00408996	9
15	0.0028067	0.00104154	10
15	-0.0028067	0.00104154	11
15	0	-0.000960979	12
16	0.752222	-0.528955	1
16	-0.752222	-0.528955	2
16	0.0892178	-0.0425526	3
16	-0.0892178	-0.0425526	4
16	0	-0.0556152	5
16	0.0413395	-0.0188427	6
16	-0.0413395	-0.0188427	7
16	0.00844161	-0.00512006	8
16	-0.00844161	-0.00512006	9
16	0	-0.00239641	10
16	0	-0.00158931	11
16	0	-0.00118949	12
17	0.714984	-0.52727	1
17	-0.714984	-0.52727	2
17	0.0855757	-0.0394615	3
17	-0.0855757	-0.0394615	4
17	0	-0.0520769	5
17	0.039529	-0.0170618	6
17	-0.039529	-0.0170618	7
17	0.0080212	-0.00539057	8
17	-0.0080212	-0.00539057	9
17	0.000459457	-0.00182579	10
17	-0.000459457	-0.00182579	11
17	0	-0.000893477	12
c
kpca1	kpca2	phase	mouse
2.93781	-2.71427	2	rm2
3.07145	-1.43194	3	rm2
2.29576	1.63135	4	rm2
2.5703	1.88987	5	rm2
0.914143	1.00025	6	rm2
0.316303	1.13016	7	rm2
-1.12377	0.250914	8	rm2
-1.43156	-0.254461	9	rm2
-1.46835	-0.459979	10	rm2
-1.60936	-0.535158	11	rm2
-1.48893	-0.423674	12	rm2
-1.34139	-0.265986	13	rm2
-1.10432	-0.10173	14	rm2
-0.937602	-0.0360636	15	rm2
-0.765201	0.181799	16	rm2
-0.835281	0.138925	17	rm2
d
phase	I	R	rank
1	0	-1.23642	1
1	0	-0.0714111	2
1	0	1.66303e-05	3
1	0	-9.28087e-17	4
1	0	-3.72107e-17	5
1	2.06512e-17	1.86619e-17	6
1	-2.06512e-17	1.86619e-17	7
1	2.69667e-17	1.58258e-18	8
1	-2.69667e-17	1.58258e-18	9
1	1.27242e-17	8.64306e-18	10
1	-1.27242e-17	8.64306e-18	11
1	1.78867e-18	2.38636e-18	12
1	-1.78867e-18	2.38636e-18	13
1	2.40657e-18	1.33976e-18	14
1	-2.40657e-18	1.33976e-18	15
1	0	-6.26063e-19	16
1	0	5.25515e-20	17
1	0	-5.77382e-31	18
2	0	-0.516947	1
2	0	-0.357215	2
2	0.0111749	-0.00608337	3
2	-0.0111749	-0.00608337	4
2	0	9.0602e-06	5
2	0	-8.37442e-17	6
2	0	5.67737e-17	7
2	0	-4.98631e-17	8
2	3.96877e-18	3.14728e-17	9
2	-3.96877e-18	3.14728e-17	10
2	1.15054e-17	-2.91867e-18	11
2	-1.15054e-17	-2.91867e-18	12
2	0	8.79319e-18	13
2	0	7.61909e-18	14
2	0	-7.06222e-18	15
2	0	-3.60989e-18	16
2	0	-9.17078e-19	17
2	0	1.04223e-25	18
3	0.377651	0.117801	1
3	-0.377651	0.117801	2
3	0	-0.33459	3
3	0	-0.0107349	4
3	0	-0.00302344	5
3	0	-0.00230407	6
3	0	1.92148e-06	7
3	0	2.40886e-16	8
3	0	-1.19732e-16	9
3	0	9.36338e-17	10
3	0	-4.84623e-17	11
3	7.39016e-18	1.95005e-17	12
3	-7.39016e-18	1.95005e-17	13
3	1.34025e-17	-1.45924e-17	14
3	-1.34025e-17	-1.45924e-17	15
3	0	-6.97459e-18	16
3	0	3.75768e-18	17
3	0	-3.28007e-19	18
4	0.177841	0.439423	1
4	-0.177841	0.439423	2
4	0.207357	-0.143713	3
4	-0.207357	-0.143713	4
4	0	-0.0146813	5
4	0.00119186	-0.00200996	6
4	-0.00119186	-0.00200996	7
4	0	-0.00031031	8
4	0	-3.74531e-07	9
4	7.22215e-17	2.90656e-17	10
4	-7.22215e-17	2.90656e-17	11
4	0	-5.89137e-17	12
4	1.72493e-17	9.25246e-18	13
4	-1.72493e-17	9.25246e-18	14
4	7.59798e-18	-1.46085e-17	15
4	-7.59798e-18	-1.46085e-17	16
4	5.5435e-18	8.62682e-18	17
4	-5.5435e-18	8.62682e-18	18
5	0.615559	-0.0838274	1
5	-0.615559	-0.0838274	2
5	0.182454	-0.124519	3
5	-0.182454	-0.124519	4
5	0	0.095607	5
5	0	0.00364648	6
5	0	-0.00247419	7
5	0.000745505	0.000200188	8
5	-0.000745505	0.000200188	9
5	0	-1.90541e-05	10
5	0	7.22704e-07	11
5	3.16337e-17	-6.0914e-17	12
5	-3.16337e-17	-6.0914e-17	13
5	0	5.70662e-17	14
5	2.06426e-17	1.4093e-17	15
5	-2.06426e-17	1.4093e-17	16
5	0	-2.14305e-17	17
5	0	5.03625e-18	18
6	0.932698	-0.0101943	1
6	-0.932698	-0.0101943	2
6	0	-0.260754	3
6	0.103983	0.116424	4
6	-0.103983	0.116424	5
6	0	-0.0544641	6
6	0	-0.00282275	7
6	0	-0.00151559	8
6	0	-0.000491756	9
6	1.22062e-05	-5.28416e-05	10
6	-1.22062e-05	-5.28416e-05	11
6	0	-4.85182e-06	12
6	0	3.72424e-07	13
6	0	2.58933e-16	14
6	0	-3.46163e-17	15
6	0	2.2082e-17	16
6	4.03023e-18	2.54502e-18	17
6	-4.03023e-18	2.54502e-18	18
7	1.13783	-0.07372	1
7	-1.13783	-0.07372	2
7	0.253174	-0.0231677	3
7	-0.253174	-0.0231677	4
7	0	-0.199834	5
7	0	-0.0936823	6
7	0	-0.00325614	7
7	0	-0.00235186	8
7	0.000490745	7.89604e-05	9
7	-0.000490745	7.89604e-05	10
7	0	-0.000423591	11
7	0	-2.42249e-05	12
7	7.38091e-06	-3.47422e-06	13
7	-7.38091e-06	-3.47422e-06	14
7	0	-1.02537e-16	15
7	0	5.71552e-17	16
7	1.02116e-17	-8.12703e-19	17
7	-1.02116e-17	-8.12703e-19	18
8	1.20535	-0.255778	1
8	-1.20535	-0.255778	2
8	0.292385	-0.029919	3
8	-0.292385	-0.029919	4
8	0	-0.196518	5
8	0	0.0574747	6
8	0	-0.0496684	7
8	0	0.0086648	8
8	0	-0.00206322	9
8	0	-0.000822537	10
8	0	0.000131182	11
8	8.43208e-05	-3.58616e-05	12
8	-8.43208e-05	-3.58616e-05	13
8	0	-4.02248e-05	14
8	0	-5.95698e-06	15
8	0	-6.16379e-17	16
8	0	-4.68923e-17	17
8	0	-1.15996e-18	18
9	1.22235	-0.311536	1
9	-1.22235	-0.311536	2
9	0.387985	-0.0407618	3
9	-0.387985	-0.0407618	4
9	0	-0.189162	5
9	0.121406	0.00187477	6
9	-0.121406	0.00187477	7
9	0	-0.046127	8
9	0	-0.00203717	9
9	0	0.00153516	10
9	0	-0.000765115	11
9	0	-0.000205528	12
9	2.94493e-05	-3.03305e-05	13
9	-2.94493e-05	-3.03305e-05	14
9	0	2.11653e-05	15
9	0	6.75035e-06	16
9	0	2.47444e-17	17
9	0	-2.42858e-17	18
10	1.15452	-0.307566	1
10	-1.15452	-0.307566	2
10	0.504584	-0.0334028	3
10	-0.504584	-0.0334028	4
10	0.149364	-0.0531569	5
10	-0.149364	-0.0531569	6
10	0	-0.145408	7
10	0	-0.0185538	8
10	0.00922671	0.000752541	9
10	-0.00922671	0.000752541	10
10	0	-0.000892347	11
10	0	-0.000295051	12
10	0	0.000199784	13
10	5.90139e-05	-4.28377e-05	14
10	-5.90139e-05	-4.28377e-05	15
10	6.1467e-06	-5.33183e-06	16
10	-6.1467e-06	-5.33183e-06	17
10	0	-1.0574e-17	18
11	1.08474	-0.297398	1
11	-1.08474	-0.297398	2
11	0.491267	-0.114597	3
11	-0.491267	-0.114597	4
11	0.163569	-0.0539023	5
11	-0.163569	-0.0539023	6
11	0	-0.137536	7
11	0.0726524	0.00338838	8
11	-0.0726524	0.00338838	9
11	0	-0.0225795	10
11	0	-0.00196808	11
11	0	-0.000526538	12
11	0.000181966	-3.58059e-05	13
11	-0.000181966	-3.58059e-05	14
11	0	-6.88512e-05	15
11	2.34226e-05	1.66522e-06	16
11	-2.34226e-05	1.66522e-06	17
11	0	9.54154e-07	18
12	1.03236	-0.266963	1
12	-1.03236	-0.266963	2
12	0.440933	-0.115823	3
12	-0.440933	-0.115823	4
12	0.186282	-0.0563017	5
12	-0.186282	-0.0563017	6
12	0	-0.124533	7
12	0.102954	-0.0264921	8
12	-0.102954	-0.0264921	9
12	0	-0.0305822	10
12	0.00181389	-0.0015152	11
12	-0.00181389	-0.0015152	12
12	0	-0.00183136	13
12	9.42133e-05	-0.000130642	14
12	-9.42133e-05	-0.000130642	15
12	0	-0.000133903	16
12	0	-2.32875e-05	17
12	0	8.31416e-07	18
13	0.962035	-0.272955	1
13	-0.962035	-0.272955	2
13	0.378935	-0.138673	3
13	-0.378935	-0.138673	4
13	0.195006	-0.0671507	5
13	-0.195006	-0.0671507	6
13	0.114122	-0.0101387	7
13	-0.114122	-0.0101387	8
13	0	-0.113327	9
13	0.0316599	0.0147318	10
13	-0.0316599	0.0147318	11
13	0	-0.0312476	12
13	0	-0.00190411	13
13	0	-0.000384513	14
13	0	-0.000350424	15
13	0	-6.21436e-05	16
13	0	-2.3004e-05	17
13	0	-1.35042e-05	18
14	0.918074	-0.256408	1
14	-0.918074	-0.256408	2
14	0.366339	-0.0761621	3
14	-0.366339	-0.0761621	4
14	0.196202	-0.0701534	5
14	-0.196202	-0.0701534	6
14	0.166934	-0.0124374	7
14	-0.166934	-0.0124374	8
14	0	-0.11207	9
14	0.0720612	-0.0118403	10
14	-0.0720612	-0.0118403	11
14	0	-0.0212371	12
14	0	-0.00447729	13
14	0	0.000731578	14
14	8.14975e-05	-0.000320545	15
14	-8.14975e-05	-0.000320545	16
14	0	-9.71226e-05	17
14	0	-2.19909e-05	18
15	0.857508	-0.168158	1
15	-0.857508	-0.168158	2
15	0.442488	-0.0990827	3
15	-0.442488	-0.0990827	4
15	0.178625	-0.0413241	5
15	-0.178625	-0.0413241	6
15	0.14418	-0.0643236	7
15	-0.14418	-0.0643236	8
15	0	-0.0905026	9
15	0.0540493	-0.0354987	10
15	-0.0540493	-0.0354987	11
15	0	0.0497226	12
15	0	-0.0167123	13
15	0	0.00402582	14
15	0	-0.000346192	15
15	6.66312e-05	-0.000110373	16
15	-6.66312e-05	-0.000110373	17
15	0	-5.83201e-05	18
16	0.886677	-0.194533	1
16	-0.886677	-0.194533	2
16	0.410916	-0.135058	3
16	-0.410916	-0.135058	4
16	0.18117	-0.0489906	5
16	-0.18117	-0.0489906	6
16	0.114946	-0.0585772	7
16	-0.114946	-0.0585772	8
16	0.0937287	-0.0161511	9
16	-0.0937287	-0.0161511	10
16	0	-0.084976	11
16	0.0274469	-0.0156326	12
16	-0.0274469	-0.0156326	13
16	0	-0.0241789	14
16	0.0002444	-0.000370405	15
16	-0.0002444	-0.000370405	16
16	0	-0.000119766	17
16	0	-9.42489e-05	18
e
kpca1	kpca2	phase	mouse
2.87658	-0.20667	2	rm3
2.96455	-1.15207	3	rm3
0.830138	-0.51787	4	rm3
1.87147	-1.63505	5	rm3
-1.34328	-2.31666	6	rm3
-1.98543	-1.54778	7	rm3
-1.83344	-0.875007	8	rm3
-1.65793	-0.195183	9	rm3
-1.20628	0.513475	10	rm3
-1.01095	0.66264	11	rm3
-0.596641	1.09579	12	rm3
-0.0508904	1.2053	13	rm3
-0.0654919	1.26236	14	rm3
0.199097	1.28596	15	rm3
0.438748	1.23096	16	rm3
0.569752	1.18981	17	rm3
f
phase	I	R	rank
1	0.0659627	-0.0840192	1
1	-0.0659627	-0.0840192	2
1	0	4.0829e-05	3
1	0	-7.88743e-18	4
1	6.1638e-18	1.62494e-19	5
1	-6.1638e-18	1.62494e-19	6
1	0	-2.74417e-18	7
1	0	2.16769e-18	8
1	0	1.08243e-18	9
1	0	-1.04428e-18	10
1	6.40406e-19	5.08898e-19	11
1	-6.40406e-19	5.08898e-19	12
1	0	-4.20536e-19	13
1	0	-5.78603e-31	14
2	0.20235	0.233901	1
2	-0.20235	0.233901	2
2	0	-0.00191315	3
2	0	-0.000654085	4
2	0	-5.09683e-06	5
2	0	8.0552e-16	6
2	0	-3.57048e-17	7
2	1.20207e-17	2.46154e-17	8
2	-1.20207e-17	2.46154e-17	9
2	1.75873e-17	-1.08665e-17	10
2	-1.75873e-17	-1.08665e-17	11
2	0	-5.37517e-18	12
2	0	-1.89381e-18	13
2	0	-5.03364e-31	14
3	0.72615	0.0336993	1
3	-0.72615	0.0336993	2
3	0.00514514	-0.0145414	3
3	-0.00514514	-0.0145414	4
3	0	0.00047933	5
3	0.000144175	2.6136e-05	6
3	-0.000144175	2.6136e-05	7
3	0	-4.04338e-17	8
3	2.05607e-17	-1.58151e-17	9
3	-2.05607e-17	-1.58151e-17	10
3	8.73379e-19	1.33115e-17	11
3	-8.73379e-19	1.33115e-17	12
3	0	-1.80888e-18	13
3	0	6.60517e-26	14
4	0.562357	0.335497	1
4	-0.562357	0.335497	2
4	0.25248	0.101192	3
4	-0.25248	0.101192	4
4	0	-0.00819134	5
4	0	-0.00607787	6
4	0	-0.000570535	7
4	0	-0.000144917	8
4	0	2.92089e-07	9
4	0	-6.08216e-17	10
4	5.66923e-17	1.54198e-17	11
4	-5.66923e-17	1.54198e-17	12
4	0	-4.32044e-17	13
4	0	3.87036e-19	14
5	1.30757	0.158844	1
5	-1.30757	0.158844	2
5	0.202451	-0.138564	3
5	-0.202451	-0.138564	4
5	0	-0.0243231	5
5	0.00136552	-0.00128835	6
5	-0.00136552	-0.00128835	7
5	0	-0.000473329	8
5	0	-7.26988e-05	9
5	0	-2.56583e-07	10
5	0	1.56571e-08	11
5	0	-1.78015e-16	12
5	0	-1.71634e-17	13
5	0	1.63394e-17	14
6	1.37898	-0.15763	1
6	-1.37898	-0.15763	2
6	0.201768	-0.11591	3
6	-0.201768	-0.11591	4
6	0	-0.105307	5
6	0	-0.00313597	6
6	0	-0.00174829	7
6	0	-0.00066249	8
6	0	-0.00011494	9
6	0	-2.14938e-05	10
6	0	-1.79972e-06	11
6	0	-2.20167e-07	12
6	0	1.82195e-08	13
6	0	5.62e-17	14
7	1.2404	-0.229304	1
7	-1.2404	-0.229304	2
7	0.184957	-0.0979298	3
7	-0.184957	-0.0979298	4
7	0	-0.105977	5
7	0	-0.00904322	6
7	0.000259581	-0.000816412	7
7	-0.000259581	-0.000816412	8
7	0	-0.000196113	9
7	0.000115253	-5.80992e-05	10
7	-0.000115253	-5.80992e-05	11
7	0	-1.58273e-05	12
7	0	-1.47848e-06	13
7	0	-2.3077e-08	14
8	1.14414	-0.325489	1
8	-1.14414	-0.325489	2
8	0.18134	-0.0763114	3
8	-0.18134	-0.0763114	4
8	0	-0.0957218	5
8	0	-0.00705059	6
8	0	0.0056449	7
8	0	-0.00208855	8
8	0.000333418	-0.000567369	9
8	-0.000333418	-0.000567369	10
8	0	-4.98432e-05	11
8	0	3.11256e-05	12
8	0	-1.66104e-05	13
8	0	-1.6317e-07	14
9	1.00858	-0.384494	1
9	-1.00858	-0.384494	2
9	0.172877	-0.0562575	3
9	-0.172877	-0.0562575	4
9	0	0.0940971	5
9	0	-0.0845095	6
9	0	-0.00695303	7
9	0	0.00529828	8
9	0.000443455	-0.000640686	9
9	-0.000443455	-0.000640686	10
9	0	-0.000279521	11
9	0	-4.51027e-05	12
9	0	-1.81598e-05	13
9	0	-3.57557e-07	14
10	0.947439	-0.376796	1
10	-0.947439	-0.376796	2
10	0.173104	-0.0514515	3
10	-0.173104	-0.0514515	4
10	0	-0.0755831	5
10	0.0064014	-0.0361177	6
10	-0.0064014	-0.0361177	7
10	0	-0.00525665	8
10	0	0.00346187	9
10	0.000332165	-0.000421996	10
10	-0.000332165	-0.000421996	11
10	0	-4.91654e-05	12
10	0	4.39868e-05	13
10	0	-1.03449e-06	14
11	0.842215	-0.420504	1
11	-0.842215	-0.420504	2
11	0.157801	-0.0344554	3
11	-0.157801	-0.0344554	4
11	0	-0.0654277	5
11	0.00844411	-0.0447107	6
11	-0.00844411	-0.0447107	7
11	0	0.020002	8
11	0	-0.00137232	9
11	0	0.00125144	10
11	0.000346131	-0.000421132	11
11	-0.000346131	-0.000421132	12
11	3.60284e-05	-2.4435e-05	13
11	-3.60284e-05	-2.4435e-05	14
12	0.771519	-0.404134	1
12	-0.771519	-0.404134	2
12	0	0.129747	3
12	0.105419	-0.0211367	4
12	-0.105419	-0.0211367	5
12	0	-0.0607092	6
12	0.0301727	-0.036542	7
12	-0.0301727	-0.036542	8
12	0.00219928	0.000725112	9
12	-0.00219928	0.000725112	10
12	0	-0.00114938	11
12	0.000130148	-0.000187722	12
12	-0.000130148	-0.000187722	13
12	0	0.000204276	14
13	0.732863	-0.401366	1
13	-0.732863	-0.401366	2
13	0.114302	-0.0357563	3
13	-0.114302	-0.0357563	4
13	0	-0.0564649	5
13	0.0285598	-0.0420113	6
13	-0.0285598	-0.0420113	7
13	0	0.0230376	8
13	0.0126177	-0.000138333	9
13	-0.0126177	-0.000138333	10
13	0	0.00469772	11
13	0	-0.00102152	12
13	0	-0.000318591	13
13	0	-7.87492e-05	14
14	0.689485	-0.383539	1
14	-0.689485	-0.383539	2
14	0.102239	-0.0186903	3
14	-0.102239	-0.0186903	4
14	0	0.0719581	5
14	0	-0.0526847	6
14	0.0105404	-0.0391817	7
14	-0.0105404	-0.0391817	8
14	0.0224774	0.00253834	9
14	-0.0224774	0.00253834	10
14	0	0.00515549	11
14	0	-0.00237482	12
14	0	-0.000891423	13
14	0	-9.20309e-05	14
15	0.635588	-0.358979	1
15	-0.635588	-0.358979	2
15	0.170711	-0.00585166	3
15	-0.170711	-0.00585166	4
15	0.0492733	-0.0202849	5
15	-0.0492733	-0.0202849	6
15	0.00105299	-0.0488969	7
15	-0.00105299	-0.0488969	8
15	0	-0.0247319	9
15	0.0220034	0.000970952	10
15	-0.0220034	0.000970952	11
15	0	-0.00182559	12
15	0	-0.000643483	13
15	0	-8.26632e-05	14
16	0.609423	-0.343209	1
16	-0.609423	-0.343209	2
16	0.165356	-0.0378969	3
16	-0.165356	-0.0378969	4
16	0.0530572	-0.0281302	5
16	-0.0530572	-0.0281302	6
16	0	-0.0456432	7
16	0.0185202	-0.0358029	8
16	-0.0185202	-0.0358029	9
16	0.0283522	-0.0109201	10
16	-0.0283522	-0.0109201	11
16	0	-0.00494894	12
16	0	-0.000703196	13
16	0	-0.000370301	14
g
kpca1	kpca2	phase	mouse
3.43311	-1.77829	1	rm4
3.56623	-1.62573	2	rm4
-0.358571	-1.37237	3	rm4
0.905711	1.46516	4	rm4
2.57778	0.275201	5	rm4
1.2302	2.59958	6	rm4
0.457906	2.88706	7	rm4
-0.300613	2.43789	8	rm4
-1.06198	1.46983	9	rm4
-1.39766	0.727966	10	rm4
-1.55703	0.0842429	11	rm4
-1.58762	-0.259446	12	rm4
-1.48409	-0.930978	13	rm4
-1.38372	-1.25328	14	rm4
-0.885649	-1.55329	15	rm4
-1.17796	-1.46479	16	rm4
-0.976044	-1.70875	17	rm4
h
phase	I	R	rank
1	0	-0.628323	1
1	0	-0.00112194	2
1	0	2.70667e-06	3
1	0	7.78443e-17	4
1	0	1.03764e-17	5
1	0	-5.08122e-18	6
1	0	3.72211e-19	7
1	0	1.85757e-19	8
1	0	-1.56082e-19	9
1	5.85643e-20	3.19909e-20	10
1	-5.85643e-20	3.19909e-20	11
1	0	-7.18209e-21	12
1	3.17063e-21	-3.23266e-22	13
1	-3.17063e-21	-3.23266e-22	14
2	0	-0.879786	1
2	0.0144727	-0.0180253	2
2	-0.0144727	-0.0180253	3
2	0	-0.000387289	4
2	0	-4.73076e-06	5
2	0	7.18277e-17	6
2	0	-4.41489e-18	7
2	0	-2.22904e-18	8
2	1.14098e-18	1.42842e-18	9
2	-1.14098e-18	1.42842e-18	10
2	0	-7.11197e-19	11
2	0	2.39898e-19	12
2	0	-5.64919e-20	13
2	0	1.58174e-20	14
3	0.655736	-0.054293	1
3	-0.655736	-0.054293	2
3	0	-0.0131303	3
3	0.0074426	-0.00168381	4
3	-0.0074426	-0.00168381	5
3	0	-0.000225468	6
3	0	-8.2945e-07	7
3	0	4.34283e-16	8
3	0	1.15833e-17	9
3	1.84059e-18	-2.21023e-18	10
3	-1.84059e-18	-2.21023e-18	11
3	4.72073e-19	1.79941e-18	12
3	-4.72073e-19	1.79941e-18	13
3	0	-1.14779e-19	14
4	0.927826	0.42362	1
4	-0.927826	0.42362	2
4	0.0490301	-0.0208768	3
4	-0.0490301	-0.0208768	4
4	0	-0.00423723	5
4	0	-0.000291028	6
4	0	-0.000180505	7
4	3.07955e-05	-2.69461e-05	8
4	-3.07955e-05	-2.69461e-05	9
4	0	6.4137e-17	10
4	6.21283e-18	7.89234e-18	11
4	-6.21283e-18	7.89234e-18	12
4	0	-2.91574e-18	13
4	0	9.59703e-19	14
5	0	1.46881	1
5	0.326212	-0.281651	2
5	-0.326212	-0.281651	3
5	0	0.124594	4
5	0	-0.010466	5
5	0	-0.00443671	6
5	0	0.000253113	7
5	0.00017467	-0.000180479	8
5	-0.00017467	-0.000180479	9
5	0	-4.32615e-05	10
5	0	1.99565e-06	11
5	9.16668e-18	-8.94187e-18	12
5	-9.16668e-18	-8.94187e-18	13
5	0	7.14357e-18	14
6	1.19479	0.457943	1
6	-1.19479	0.457943	2
6	0.26285	-0.216915	3
6	-0.26285	-0.216915	4
6	0	-0.00749633	5
6	0	-0.00422745	6
6	0.000767858	-0.000583445	7
6	-0.000767858	-0.000583445	8
6	0	0.000413992	9
6	0	-8.28938e-05	10
6	1.13913e-05	-2.02616e-05	11
6	-1.13913e-05	-2.02616e-05	12
6	0	-3.39029e-08	13
6	0	3.30118e-17	14
7	1.46498	0.11718	1
7	-1.46498	0.11718	2
7	0.212821	-0.18146	3
7	-0.212821	-0.18146	4
7	0	-0.0243989	5
7	0	-0.0163167	6
7	0	-0.00394384	7
7	0	-0.00106751	8
7	0	-0.000388462	9
7	0	-8.71988e-05	10
7	0	-3.82577e-05	11
7	2.77246e-06	-3.83978e-06	12
7	-2.77246e-06	-3.83978e-06	13
7	0	3.13289e-08	14
8	1.3571	-0.0167686	1
8	-1.3571	-0.0167686	2
8	0.173591	-0.16272	3
8	-0.173591	-0.16272	4
8	0	-0.0329331	5
8	0	-0.00986746	6
8	0	-0.00313453	7
8	0.00151881	-0.00092251	8
8	-0.00151881	-0.00092251	9
8	7.63764e-05	-0.000156341	10
8	-7.63764e-05	-0.000156341	11
8	0	-2.89218e-05	12
8	0	-1.02482e-05	13
8	0	-4.70006e-07	14
9	1.23135	-0.161479	1
9	-1.23135	-0.161479	2
9	0.15829	-0.142958	3
9	-0.15829	-0.142958	4
9	0	-0.0866773	5
9	0.00520643	-0.00379579	6
9	-0.00520643	-0.00379579	7
9	0	-0.00318109	8
9	0	-0.00135792	9
9	0	0.000474153	10
9	3.70287e-05	-9.2109e-05	11
9	-3.70287e-05	-9.2109e-05	12
9	0	-3.43e-05	13
9	0	-7.61309e-07	14
10	1.10736	-0.184967	1
10	-1.10736	-0.184967	2
10	0.146532	-0.128267	3
10	-0.146532	-0.128267	4
10	0	-0.090824	5
10	0	0.0150319	6
10	0.00381309	-0.00281483	7
10	-0.00381309	-0.00281483	8
10	0	-0.00287171	9
10	0	-0.000773626	10
10	0	0.000286604	11
10	0	-0.000120383	12
10	0	-7.41041e-05	13
10	0	-3.83134e-05	14
11	1.03498	-0.241463	1
11	-1.03498	-0.241463	2
11	0.129756	-0.115494	3
11	-0.129756	-0.115494	4
11	0	-0.089491	5
11	0.0207424	-0.000222654	6
11	-0.0207424	-0.000222654	7
11	0.00333485	-0.00226791	8
11	-0.00333485	-0.00226791	9
11	0	-0.0017808	10
11	0	-0.000765356	11
11	0	-9.04885e-05	12
11	0	8.51712e-05	13
11	0	-3.17223e-05	14
12	0.988702	-0.259211	1
12	-0.988702	-0.259211	2
12	0.117294	-0.109859	3
12	-0.117294	-0.109859	4
12	0	-0.0821249	5
12	0.0219739	0.00263488	6
12	-0.0219739	0.00263488	7
12	0	0.00519269	8
12	0.00114514	-0.0015723	9
12	-0.00114514	-0.0015723	10
12	0.00109389	-0.000844822	11
12	-0.00109389	-0.000844822	12
12	0	-0.000378322	13
12	0	-1.54615e-05	14
13	0.895167	-0.291972	1
13	-0.895167	-0.291972	2
13	0.109027	-0.100652	3
13	-0.109027	-0.100652	4
13	0	0.0893171	5
13	0	-0.0747478	6
13	0.01762	0.00258687	7
13	-0.01762	0.00258687	8
13	0	0.00741522	9
13	0	-0.00194469	10
13	0	-0.00156411	11
13	0.000477951	-0.000527069	12
13	-0.000477951	-0.000527069	13
13	0	0.00020403	14
14	0.836345	-0.297277	1
14	-0.836345	-0.297277	2
14	0.0887645	-0.0980189	3
14	-0.0887645	-0.0980189	4
14	0	0.0640662	5
14	0	-0.0445801	6
14	0.0303639	0.00604249	7
14	-0.0303639	0.00604249	8
14	0.0092656	0.0078786	9
14	-0.0092656	0.0078786	10
14	0	-0.00254251	11
14	0	-0.000943802	12
14	0.000129121	-0.000528585	13
14	-0.000129121	-0.000528585	14
15	0.782243	-0.303445	1
15	-0.782243	-0.303445	2
15	0	0.161765	3
15	0.0912971	-0.0900255	4
15	-0.0912971	-0.0900255	5
15	0	-0.0561537	6
15	0.0339356	0.00496048	7
15	-0.0339356	0.00496048	8
15	0.0104016	-0.00782122	9
15	-0.0104016	-0.00782122	10
15	0.000780163	-0.00146164	11
15	-0.000780163	-0.00146164	12
15	0	-0.00050576	13
15	0	-0.000259908	14
16	0.770192	-0.260676	1
16	-0.770192	-0.260676	2
16	0.0939229	-0.0807904	3
16	-0.0939229	-0.0807904	4
16	0.0452486	0.0373611	5
16	-0.0452486	0.0373611	6
16	0	-0.0576189	7
16	0.0134474	-0.00930794	8
16	-0.0134474	-0.00930794	9
16	0.00386223	0.000944306	10
16	-0.00386223	0.000944306	11
16	0	-0.00379746	12
16	0	-0.000790552	13
16	0	-0.000436257	14
17	0.724331	-0.289068	1
17	-0.724331	-0.289068	2
17	0.0790051	-0.0791234	3
17	-0.0790051	-0.0791234	4
17	0.0455043	0.075762	5
17	-0.0455043	0.075762	6
17	0	-0.0513785	7
17	0.0112199	-0.00632014	8
17	-0.0112199	-0.00632014	9
17	0.00481916	-0.0019023	10
17	-0.00481916	-0.0019023	11
17	0	-0.00362921	12
17	0	-0.000719894	13
17	0	-0.000214078	14

## Sheet: Figure 4
D_{c,m}(co-clustering index)	sample_name	cutoff
0.79085	gf clones vs. nc families	0.1
0.825	gf clones vs. nc families	0.11
0.825	gf clones vs. nc families	0.12
0.813187	gf clones vs. nc families	0.13
0.813187	gf clones vs. nc families	0.14
0.818182	gf clones vs. nc families	0.15
0.836364	gf clones vs. nc families	0.16
0.836364	gf clones vs. nc families	0.17
0.745455	gf clones vs. nc families	0.18
0.745455	gf clones vs. nc families	0.19
0.757576	gf clones vs. nc families	0.2
0.694444	gf clones vs. nc families	0.21
0.766667	gf clones vs. nc families	0.23
0.766667	gf clones vs. nc families	0.24
0.766667	gf clones vs. nc families	0.25
0.766667	gf clones vs. nc families	0.26
0.766667	gf clones vs. nc families	0.27
0.695238	gf clones vs. nc families	0.28
0.695238	gf clones vs. nc families	0.29
0.695238	gf clones vs. nc families	0.3
0.695238	gf clones vs. nc families	0.31
0.695238	gf clones vs. nc families	0.32
0.695238	gf clones vs. nc families	0.33
0.695238	gf clones vs. nc families	0.34
0.695238	gf clones vs. nc families	0.35
0.695238	gf clones vs. nc families	0.36
0.6	gf clones vs. nc families	0.37
0.4	gf clones vs. nc families	0.38
0.4	gf clones vs. nc families	0.39
0.4	gf clones vs. nc families	0.4
0.4	gf clones vs. nc families	0.41
0.4	gf clones vs. nc families	0.42
0.4	gf clones vs. nc families	0.43
0.4	gf clones vs. nc families	0.44
0.4	gf clones vs. nc families	0.45
0	gf clones vs. nc families	0.46
0	gf clones vs. nc families	0.47
0	gf clones vs. nc families	0.48
0	gf clones vs. nc families	0.49
0	gf clones vs. nc families	0.5
0.2	gf clones vs. nc families	0.51
0.2	gf clones vs. nc families	0.52
0.2	gf clones vs. nc families	0.53
0.2	gf clones vs. nc families	0.54
0.2	gf clones vs. nc families	0.55
0.2	gf clones vs. nc families	0.56
0.2	gf clones vs. nc families	0.57
0.2	gf clones vs. nc families	0.58
0.2	gf clones vs. nc families	0.59
0.2	gf clones vs. nc families	0.6
0.2	gf clones vs. nc families	0.61
0.2	gf clones vs. nc families	0.62
0.2	gf clones vs. nc families	0.63
0.2	gf clones vs. nc families	0.64
0.2	gf clones vs. nc families	0.65
0.2	gf clones vs. nc families	0.66
0.2	gf clones vs. nc families	0.67
0.666667	gf clones vs. nc families	0.68
0	gf clones vs. nc families	0.69
0	gf clones vs. nc families	0.7
0	gf clones vs. nc families	0.71
0	gf clones vs. nc families	0.72
0	gf clones vs. nc families	0.73
0	gf clones vs. nc families	0.74
0	gf clones vs. nc families	0.75
0	gf clones vs. nc families	0.76
0	gf clones vs. nc families	0.77
0	gf clones vs. nc families	0.78
0	gf clones vs. nc families	0.79
0	gf clones vs. nc families	0.8
0	gf clones vs. nc families	0.81
0	gf clones vs. nc families	0.82
0	gf clones vs. nc families	0.83
0	gf clones vs. nc families	0.84
0	gf clones vs. nc families	0.85
0	gf clones vs. nc families	0.86
0	gf clones vs. nc families	0.87
0	gf clones vs. nc families	0.88
0	gf clones vs. nc families	0.89
0	gf clones vs. nc families	0.9
0.681818	gf clones vs. nc families	0.1
0.733333	gf clones vs. nc families	0.11
0.722222	gf clones vs. nc families	0.12
0.722222	gf clones vs. nc families	0.13
0.722222	gf clones vs. nc families	0.14
0.607143	gf clones vs. nc families	0.15
0.607143	gf clones vs. nc families	0.16
0.607143	gf clones vs. nc families	0.17
0.714286	gf clones vs. nc families	0.18
0.761905	gf clones vs. nc families	0.19
0.714286	gf clones vs. nc families	0.2
0.666667	gf clones vs. nc families	0.21
0.733333	gf clones vs. nc families	0.23
0.733333	gf clones vs. nc families	0.24
0.733333	gf clones vs. nc families	0.25
0.733333	gf clones vs. nc families	0.26
0.6	gf clones vs. nc families	0.27
0.6	gf clones vs. nc families	0.28
0.6	gf clones vs. nc families	0.29
0.6	gf clones vs. nc families	0.3
0.6	gf clones vs. nc families	0.31
0.6	gf clones vs. nc families	0.32
0.6	gf clones vs. nc families	0.33
0.6	gf clones vs. nc families	0.34
0.6	gf clones vs. nc families	0.35
0.6	gf clones vs. nc families	0.36
0.7	gf clones vs. nc families	0.37
0.7	gf clones vs. nc families	0.38
0.7	gf clones vs. nc families	0.39
0.7	gf clones vs. nc families	0.4
0.7	gf clones vs. nc families	0.41
0.7	gf clones vs. nc families	0.42
0.7	gf clones vs. nc families	0.43
0.7	gf clones vs. nc families	0.44
0.7	gf clones vs. nc families	0.45
0.7	gf clones vs. nc families	0.46
0.7	gf clones vs. nc families	0.47
0.5	gf clones vs. nc families	0.48
0.5	gf clones vs. nc families	0.49
0.666667	gf clones vs. nc families	0.5
0.5	gf clones vs. nc families	0.51
0.5	gf clones vs. nc families	0.52
0.5	gf clones vs. nc families	0.53
0.5	gf clones vs. nc families	0.54
0.5	gf clones vs. nc families	0.55
0.5	gf clones vs. nc families	0.56
0.5	gf clones vs. nc families	0.57
0.5	gf clones vs. nc families	0.58
0.5	gf clones vs. nc families	0.59
0.5	gf clones vs. nc families	0.6
0.5	gf clones vs. nc families	0.61
0.5	gf clones vs. nc families	0.62
0.5	gf clones vs. nc families	0.63
0.5	gf clones vs. nc families	0.64
0.5	gf clones vs. nc families	0.65
0.5	gf clones vs. nc families	0.66
0.666667	gf clones vs. nc families	0.67
0.666667	gf clones vs. nc families	0.68
0.666667	gf clones vs. nc families	0.69
0.666667	gf clones vs. nc families	0.7
0.666667	gf clones vs. nc families	0.71
0.666667	gf clones vs. nc families	0.72
0.666667	gf clones vs. nc families	0.73
0.666667	gf clones vs. nc families	0.74
0.666667	gf clones vs. nc families	0.75
0.666667	gf clones vs. nc families	0.76
0.666667	gf clones vs. nc families	0.77
0.666667	gf clones vs. nc families	0.78
0.666667	gf clones vs. nc families	0.79
0	gf clones vs. nc families	0.8
0	gf clones vs. nc families	0.81
0	gf clones vs. nc families	0.82
0	gf clones vs. nc families	0.83
0	gf clones vs. nc families	0.84
0	gf clones vs. nc families	0.85
0	gf clones vs. nc families	0.86
0	gf clones vs. nc families	0.87
0	gf clones vs. nc families	0.88
0	gf clones vs. nc families	0.89
0	gf clones vs. nc families	0.9
0.935789	gf clones vs. nc families	0.1
0.885714	gf clones vs. nc families	0.11
0.859649	gf clones vs. nc families	0.12
0.895238	gf clones vs. nc families	0.13
0.92381	gf clones vs. nc families	0.14
0.859649	gf clones vs. nc families	0.15
0.897059	gf clones vs. nc families	0.16
0.897059	gf clones vs. nc families	0.17
0.897059	gf clones vs. nc families	0.18
0.867647	gf clones vs. nc families	0.19
0.867647	gf clones vs. nc families	0.2
0.857143	gf clones vs. nc families	0.21
0.848485	gf clones vs. nc families	0.23
0.848485	gf clones vs. nc families	0.24
0.854545	gf clones vs. nc families	0.25
0.854545	gf clones vs. nc families	0.26
0.854545	gf clones vs. nc families	0.27
0.866667	gf clones vs. nc families	0.28
0.866667	gf clones vs. nc families	0.29
0.866667	gf clones vs. nc families	0.3
0.866667	gf clones vs. nc families	0.31
0.866667	gf clones vs. nc families	0.32
0.866667	gf clones vs. nc families	0.33
0.866667	gf clones vs. nc families	0.34
0.866667	gf clones vs. nc families	0.35
0.866667	gf clones vs. nc families	0.36
0.888889	gf clones vs. nc families	0.37
0.928571	gf clones vs. nc families	0.38
0.928571	gf clones vs. nc families	0.39
0.928571	gf clones vs. nc families	0.4
0.928571	gf clones vs. nc families	0.41
0.928571	gf clones vs. nc families	0.42
0.847619	gf clones vs. nc families	0.43
0.847619	gf clones vs. nc families	0.44
0.847619	gf clones vs. nc families	0.45
0.866667	gf clones vs. nc families	0.46
0.866667	gf clones vs. nc families	0.47
0.866667	gf clones vs. nc families	0.48
0.866667	gf clones vs. nc families	0.49
0.866667	gf clones vs. nc families	0.5
0.866667	gf clones vs. nc families	0.51
0.9	gf clones vs. nc families	0.52
0.9	gf clones vs. nc families	0.53
0.9	gf clones vs. nc families	0.54
0.85	gf clones vs. nc families	0.55
0.85	gf clones vs. nc families	0.56
0.88	gf clones vs. nc families	0.57
0.88	gf clones vs. nc families	0.58
0.88	gf clones vs. nc families	0.59
0.88	gf clones vs. nc families	0.6
0.88	gf clones vs. nc families	0.61
0.88	gf clones vs. nc families	0.62
0.88	gf clones vs. nc families	0.63
0.88	gf clones vs. nc families	0.64
0.88	gf clones vs. nc families	0.65
0.88	gf clones vs. nc families	0.66
0.88	gf clones vs. nc families	0.67
0.88	gf clones vs. nc families	0.68
0.88	gf clones vs. nc families	0.69
0.833333	gf clones vs. nc families	0.7
0.833333	gf clones vs. nc families	0.71
0.833333	gf clones vs. nc families	0.72
0.666667	gf clones vs. nc families	0.73
0.666667	gf clones vs. nc families	0.74
0.666667	gf clones vs. nc families	0.75
0.666667	gf clones vs. nc families	0.76
0.666667	gf clones vs. nc families	0.77
0.666667	gf clones vs. nc families	0.78
0.666667	gf clones vs. nc families	0.79
0.666667	gf clones vs. nc families	0.8
0.666667	gf clones vs. nc families	0.81
0.666667	gf clones vs. nc families	0.82
0.666667	gf clones vs. nc families	0.83
0.666667	gf clones vs. nc families	0.84
0.666667	gf clones vs. nc families	0.85
0.666667	gf clones vs. nc families	0.86
0.666667	gf clones vs. nc families	0.87
0.666667	gf clones vs. nc families	0.88
0.666667	gf clones vs. nc families	0.89
0.666667	gf clones vs. nc families	0.9
0.736842	gf clones vs. nc families	0.1
0.720588	gf clones vs. nc families	0.11
0.741667	gf clones vs. nc families	0.12
0.76381	gf clones vs. nc families	0.13
0.76381	gf clones vs. nc families	0.14
0.824176	gf clones vs. nc families	0.15
0.824176	gf clones vs. nc families	0.16
0.824176	gf clones vs. nc families	0.17
0.810256	gf clones vs. nc families	0.18
0.833333	gf clones vs. nc families	0.19
0.833333	gf clones vs. nc families	0.2
0.807692	gf clones vs. nc families	0.21
0.833333	gf clones vs. nc families	0.23
0.8	gf clones vs. nc families	0.24
0.8	gf clones vs. nc families	0.25
0.809524	gf clones vs. nc families	0.26
0.809524	gf clones vs. nc families	0.27
0.809524	gf clones vs. nc families	0.28
0.75	gf clones vs. nc families	0.29
0.666667	gf clones vs. nc families	0.3
0.666667	gf clones vs. nc families	0.31
0.666667	gf clones vs. nc families	0.32
0.666667	gf clones vs. nc families	0.33
0.666667	gf clones vs. nc families	0.34
0.666667	gf clones vs. nc families	0.35
0.733333	gf clones vs. nc families	0.36
0.733333	gf clones vs. nc families	0.37
0.733333	gf clones vs. nc families	0.38
0.733333	gf clones vs. nc families	0.39
0.733333	gf clones vs. nc families	0.4
0.733333	gf clones vs. nc families	0.41
0.733333	gf clones vs. nc families	0.42
0.733333	gf clones vs. nc families	0.43
0.733333	gf clones vs. nc families	0.44
0.733333	gf clones vs. nc families	0.45
0.733333	gf clones vs. nc families	0.46
0.6	gf clones vs. nc families	0.47
0.6	gf clones vs. nc families	0.48
0.6	gf clones vs. nc families	0.49
0.6	gf clones vs. nc families	0.5
0.6	gf clones vs. nc families	0.51
0.5	gf clones vs. nc families	0.52
0.5	gf clones vs. nc families	0.53
0.5	gf clones vs. nc families	0.54
0.5	gf clones vs. nc families	0.55
0.5	gf clones vs. nc families	0.56
0.5	gf clones vs. nc families	0.57
0.5	gf clones vs. nc families	0.58
0.5	gf clones vs. nc families	0.59
0.5	gf clones vs. nc families	0.6
0.5	gf clones vs. nc families	0.61
0.5	gf clones vs. nc families	0.62
0.4	gf clones vs. nc families	0.63
0.4	gf clones vs. nc families	0.64
0.4	gf clones vs. nc families	0.65
0.4	gf clones vs. nc families	0.66
0	gf clones vs. nc families	0.67
0	gf clones vs. nc families	0.68
0	gf clones vs. nc families	0.69
0	gf clones vs. nc families	0.7
0	gf clones vs. nc families	0.71
0	gf clones vs. nc families	0.72
0	gf clones vs. nc families	0.73
0	gf clones vs. nc families	0.74
0	gf clones vs. nc families	0.75
0	gf clones vs. nc families	0.76
0	gf clones vs. nc families	0.77
0	gf clones vs. nc families	0.78
0	gf clones vs. nc families	0.79
0	gf clones vs. nc families	0.8
0	gf clones vs. nc families	0.81
0	gf clones vs. nc families	0.82
0	gf clones vs. nc families	0.83
0	gf clones vs. nc families	0.84
0	gf clones vs. nc families	0.85
0	gf clones vs. nc families	0.86
0	gf clones vs. nc families	0.87
0	gf clones vs. nc families	0.88
0	gf clones vs. nc families	0.89
0	gf clones vs. nc families	0.9
0.711111	rm clones vs. nc families	0.1
0.75	rm clones vs. nc families	0.11
0.809524	rm clones vs. nc families	0.12
0.809524	rm clones vs. nc families	0.13
0.866667	rm clones vs. nc families	0.14
0.866667	rm clones vs. nc families	0.15
0.809524	rm clones vs. nc families	0.16
0.809524	rm clones vs. nc families	0.17
0.314286	rm clones vs. nc families	0.18
0.366667	rm clones vs. nc families	0.19
0.366667	rm clones vs. nc families	0.2
0.366667	rm clones vs. nc families	0.21
0.44	rm clones vs. nc families	0.23
0.55	rm clones vs. nc families	0.24
0.55	rm clones vs. nc families	0.25
0.7	rm clones vs. nc families	0.26
0.7	rm clones vs. nc families	0.27
0.666667	rm clones vs. nc families	0.28
0.666667	rm clones vs. nc families	0.29
0.6	rm clones vs. nc families	0.3
0.6	rm clones vs. nc families	0.31
0.7	rm clones vs. nc families	0.32
0.733333	rm clones vs. nc families	0.33
0.84	rm clones vs. nc families	0.34
0.8	rm clones vs. nc families	0.35
0.8	rm clones vs. nc families	0.36
0.8	rm clones vs. nc families	0.37
0.8	rm clones vs. nc families	0.38
0.8	rm clones vs. nc families	0.39
0.8	rm clones vs. nc families	0.4
0.75	rm clones vs. nc families	0.41
0.695238	rm clones vs. nc families	0.42
0.639286	rm clones vs. nc families	0.43
0.639286	rm clones vs. nc families	0.44
0.583333	rm clones vs. nc families	0.45
0.583333	rm clones vs. nc families	0.46
0.557778	rm clones vs. nc families	0.47
0.594444	rm clones vs. nc families	0.48
0.594444	rm clones vs. nc families	0.49
0.639286	rm clones vs. nc families	0.5
0.639286	rm clones vs. nc families	0.51
0.583333	rm clones vs. nc families	0.52
0.464286	rm clones vs. nc families	0.53
0.464286	rm clones vs. nc families	0.54
0.464286	rm clones vs. nc families	0.55
0.583333	rm clones vs. nc families	0.56
0.583333	rm clones vs. nc families	0.57
0.642857	rm clones vs. nc families	0.58
0.642857	rm clones vs. nc families	0.59
0.642857	rm clones vs. nc families	0.6
0.52381	rm clones vs. nc families	0.61
0.52381	rm clones vs. nc families	0.62
0.52381	rm clones vs. nc families	0.63
0.52381	rm clones vs. nc families	0.64
0.6	rm clones vs. nc families	0.65
0.6	rm clones vs. nc families	0.66
0.6	rm clones vs. nc families	0.67
0.6	rm clones vs. nc families	0.68
0.7	rm clones vs. nc families	0.69
0.833333	rm clones vs. nc families	0.7
0.833333	rm clones vs. nc families	0.71
0.833333	rm clones vs. nc families	0.72
0.833333	rm clones vs. nc families	0.73
0.833333	rm clones vs. nc families	0.74
0.833333	rm clones vs. nc families	0.75
0.833333	rm clones vs. nc families	0.76
0.833333	rm clones vs. nc families	0.77
0.833333	rm clones vs. nc families	0.78
0.833333	rm clones vs. nc families	0.79
0.833333	rm clones vs. nc families	0.8
0.833333	rm clones vs. nc families	0.81
0.833333	rm clones vs. nc families	0.82
0.666667	rm clones vs. nc families	0.83
0.666667	rm clones vs. nc families	0.84
0.666667	rm clones vs. nc families	0.85
0.666667	rm clones vs. nc families	0.86
0.5	rm clones vs. nc families	0.87
0.5	rm clones vs. nc families	0.88
0.5	rm clones vs. nc families	0.89
0.5	rm clones vs. nc families	0.9
0.537255	rm clones vs. nc families	0.1
0.51345	rm clones vs. nc families	0.11
0.591667	rm clones vs. nc families	0.12
0.573529	rm clones vs. nc families	0.13
0.492647	rm clones vs. nc families	0.14
0.492647	rm clones vs. nc families	0.15
0.441667	rm clones vs. nc families	0.16
0.471345	rm clones vs. nc families	0.17
0.48	rm clones vs. nc families	0.18
0.334503	rm clones vs. nc families	0.19
0.47619	rm clones vs. nc families	0.2
0.448485	rm clones vs. nc families	0.21
0.542857	rm clones vs. nc families	0.23
0.466667	rm clones vs. nc families	0.24
0.486316	rm clones vs. nc families	0.25
0.564706	rm clones vs. nc families	0.26
0.587135	rm clones vs. nc families	0.27
0.604211	rm clones vs. nc families	0.28
0.681423	rm clones vs. nc families	0.29
0.753247	rm clones vs. nc families	0.3
0.773593	rm clones vs. nc families	0.31
0.780952	rm clones vs. nc families	0.32
0.777778	rm clones vs. nc families	0.33
0.8	rm clones vs. nc families	0.34
0.777778	rm clones vs. nc families	0.35
0.777778	rm clones vs. nc families	0.36
0.777778	rm clones vs. nc families	0.37
0.742105	rm clones vs. nc families	0.38
0.742105	rm clones vs. nc families	0.39
0.751634	rm clones vs. nc families	0.4
0.720588	rm clones vs. nc families	0.41
0.751634	rm clones vs. nc families	0.42
0.772059	rm clones vs. nc families	0.43
0.772059	rm clones vs. nc families	0.44
0.751634	rm clones vs. nc families	0.45
0.762573	rm clones vs. nc families	0.46
0.771242	rm clones vs. nc families	0.47
0.816176	rm clones vs. nc families	0.48
0.816176	rm clones vs. nc families	0.49
0.780952	rm clones vs. nc families	0.5
0.779167	rm clones vs. nc families	0.51
0.790476	rm clones vs. nc families	0.52
0.815385	rm clones vs. nc families	0.53
0.789744	rm clones vs. nc families	0.54
0.756061	rm clones vs. nc families	0.55
0.756061	rm clones vs. nc families	0.56
0.690909	rm clones vs. nc families	0.57
0.644444	rm clones vs. nc families	0.58
0.644444	rm clones vs. nc families	0.59
0.644444	rm clones vs. nc families	0.6
0.642857	rm clones vs. nc families	0.61
0.642857	rm clones vs. nc families	0.62
0.642857	rm clones vs. nc families	0.63
0.642857	rm clones vs. nc families	0.64
0.642857	rm clones vs. nc families	0.65
0.642857	rm clones vs. nc families	0.66
0.8	rm clones vs. nc families	0.67
0.8	rm clones vs. nc families	0.68
0.8	rm clones vs. nc families	0.69
0.8	rm clones vs. nc families	0.7
0.8	rm clones vs. nc families	0.71
0.8	rm clones vs. nc families	0.72
0.8	rm clones vs. nc families	0.73
0.8	rm clones vs. nc families	0.74
0.8	rm clones vs. nc families	0.75
0.8	rm clones vs. nc families	0.76
0.8	rm clones vs. nc families	0.77
0.8	rm clones vs. nc families	0.78
0.8	rm clones vs. nc families	0.79
0.8	rm clones vs. nc families	0.8
0.8	rm clones vs. nc families	0.81
0.6	rm clones vs. nc families	0.82
0.6	rm clones vs. nc families	0.83
0.6	rm clones vs. nc families	0.84
0.6	rm clones vs. nc families	0.85
0.6	rm clones vs. nc families	0.86
0.6	rm clones vs. nc families	0.87
0.6	rm clones vs. nc families	0.88
0.6	rm clones vs. nc families	0.89
0.577778	rm clones vs. nc families	0.1
0.4	rm clones vs. nc families	0.11
0.4	rm clones vs. nc families	0.12
0.4	rm clones vs. nc families	0.13
0.4	rm clones vs. nc families	0.14
0.4	rm clones vs. nc families	0.15
0.4	rm clones vs. nc families	0.16
0.4	rm clones vs. nc families	0.17
0.4	rm clones vs. nc families	0.18
0.6	rm clones vs. nc families	0.19
0.806593	rm clones vs. nc families	0.2
0.71978	rm clones vs. nc families	0.21
0.782051	rm clones vs. nc families	0.23
0.759091	rm clones vs. nc families	0.24
0.759091	rm clones vs. nc families	0.25
0.759091	rm clones vs. nc families	0.26
0.759091	rm clones vs. nc families	0.27
0.759091	rm clones vs. nc families	0.28
0.690909	rm clones vs. nc families	0.29
0.690909	rm clones vs. nc families	0.3
0.690909	rm clones vs. nc families	0.31
0.690909	rm clones vs. nc families	0.32
0.715556	rm clones vs. nc families	0.33
0.715556	rm clones vs. nc families	0.34
0.6	rm clones vs. nc families	0.35
0.737778	rm clones vs. nc families	0.36
0.709091	rm clones vs. nc families	0.37
0.789394	rm clones vs. nc families	0.38
0.669697	rm clones vs. nc families	0.39
0.669697	rm clones vs. nc families	0.4
0.669697	rm clones vs. nc families	0.41
0.669697	rm clones vs. nc families	0.42
0.669697	rm clones vs. nc families	0.43
0.669697	rm clones vs. nc families	0.44
0.669697	rm clones vs. nc families	0.45
0.887879	rm clones vs. nc families	0.46
0.887879	rm clones vs. nc families	0.47
0.789394	rm clones vs. nc families	0.48
0.789394	rm clones vs. nc families	0.49
0.789394	rm clones vs. nc families	0.5
0.789394	rm clones vs. nc families	0.51
0.789394	rm clones vs. nc families	0.52
0.789394	rm clones vs. nc families	0.53
0.684848	rm clones vs. nc families	0.54
0.58	rm clones vs. nc families	0.55
0.58	rm clones vs. nc families	0.56
0.58	rm clones vs. nc families	0.57
0.6	rm clones vs. nc families	0.58
0.6	rm clones vs. nc families	0.59
0.6	rm clones vs. nc families	0.6
0.6	rm clones vs. nc families	0.61
0.6	rm clones vs. nc families	0.62
0.625	rm clones vs. nc families	0.63
0.657143	rm clones vs. nc families	0.64
0.657143	rm clones vs. nc families	0.65
0.657143	rm clones vs. nc families	0.66
0.657143	rm clones vs. nc families	0.67
0.657143	rm clones vs. nc families	0.68
0.657143	rm clones vs. nc families	0.69
0.657143	rm clones vs. nc families	0.7
0.657143	rm clones vs. nc families	0.71
0.657143	rm clones vs. nc families	0.72
0.72	rm clones vs. nc families	0.73
0.72	rm clones vs. nc families	0.74
0.72	rm clones vs. nc families	0.75
0.72	rm clones vs. nc families	0.76
0.72	rm clones vs. nc families	0.77
0.72	rm clones vs. nc families	0.78
0.72	rm clones vs. nc families	0.79
0.85	rm clones vs. nc families	0.8
0.85	rm clones vs. nc families	0.81
0.85	rm clones vs. nc families	0.82
0.85	rm clones vs. nc families	0.83
0.733333	rm clones vs. nc families	0.84
0.733333	rm clones vs. nc families	0.85
0.733333	rm clones vs. nc families	0.86
0.733333	rm clones vs. nc families	0.87
0.733333	rm clones vs. nc families	0.88
0.733333	rm clones vs. nc families	0.89
0.733333	rm clones vs. nc families	0.9
0.294872	rm clones vs. nc families	0.1
0.5	rm clones vs. nc families	0.11
0.488889	rm clones vs. nc families	0.12
0.352381	rm clones vs. nc families	0.13
0.363158	rm clones vs. nc families	0.14
0.442105	rm clones vs. nc families	0.15
0.538012	rm clones vs. nc families	0.16
0.602339	rm clones vs. nc families	0.17
0.679739	rm clones vs. nc families	0.18
0.718954	rm clones vs. nc families	0.19
0.718954	rm clones vs. nc families	0.2
0.748538	rm clones vs. nc families	0.21
0.712418	rm clones vs. nc families	0.23
0.718954	rm clones vs. nc families	0.24
0.718954	rm clones vs. nc families	0.25
0.666667	rm clones vs. nc families	0.26
0.626374	rm clones vs. nc families	0.27
0.692308	rm clones vs. nc families	0.28
0.692308	rm clones vs. nc families	0.29
0.771429	rm clones vs. nc families	0.3
0.771429	rm clones vs. nc families	0.31
0.802198	rm clones vs. nc families	0.32
0.794872	rm clones vs. nc families	0.33
0.833333	rm clones vs. nc families	0.34
0.872727	rm clones vs. nc families	0.35
0.911111	rm clones vs. nc families	0.36
0.911111	rm clones vs. nc families	0.37
0.888889	rm clones vs. nc families	0.38
0.888889	rm clones vs. nc families	0.39
0.888889	rm clones vs. nc families	0.4
0.857143	rm clones vs. nc families	0.41
0.857143	rm clones vs. nc families	0.42
0.857143	rm clones vs. nc families	0.43
0.857143	rm clones vs. nc families	0.44
0.857143	rm clones vs. nc families	0.45
0.838095	rm clones vs. nc families	0.46
0.838095	rm clones vs. nc families	0.47
0.838095	rm clones vs. nc families	0.48
0.9	rm clones vs. nc families	0.49
0.9	rm clones vs. nc families	0.5
0.9	rm clones vs. nc families	0.51
0.9	rm clones vs. nc families	0.52
0.9	rm clones vs. nc families	0.53
0.9	rm clones vs. nc families	0.54
0.9	rm clones vs. nc families	0.55
0.9	rm clones vs. nc families	0.56
0.82	rm clones vs. nc families	0.57
0.82	rm clones vs. nc families	0.58
0.82	rm clones vs. nc families	0.59
0.82	rm clones vs. nc families	0.6
0.82	rm clones vs. nc families	0.61
0.85	rm clones vs. nc families	0.62
0.85	rm clones vs. nc families	0.63
0.85	rm clones vs. nc families	0.64
0.85	rm clones vs. nc families	0.65
0.85	rm clones vs. nc families	0.66
0.85	rm clones vs. nc families	0.67
0.85	rm clones vs. nc families	0.68
0.85	rm clones vs. nc families	0.69
0.85	rm clones vs. nc families	0.7
0.85	rm clones vs. nc families	0.71
0.85	rm clones vs. nc families	0.72
0.85	rm clones vs. nc families	0.73
0.85	rm clones vs. nc families	0.74
0.85	rm clones vs. nc families	0.75
0.85	rm clones vs. nc families	0.76
0.733333	rm clones vs. nc families	0.77
0.733333	rm clones vs. nc families	0.78
0.733333	rm clones vs. nc families	0.79
0.733333	rm clones vs. nc families	0.8
0.733333	rm clones vs. nc families	0.81
0.733333	rm clones vs. nc families	0.82
0.733333	rm clones vs. nc families	0.83
0.733333	rm clones vs. nc families	0.84
0.733333	rm clones vs. nc families	0.85
0.733333	rm clones vs. nc families	0.86
0.733333	rm clones vs. nc families	0.87
0.733333	rm clones vs. nc families	0.88
0.733333	rm clones vs. nc families	0.89
0.733333	rm clones vs. nc families	0.9
0.489107	gf clones vs. nc families	0.1
0.55	gf clones vs. nc families	0.11
0.55	gf clones vs. nc families	0.12
0.608059	gf clones vs. nc families	0.13
0.595238	gf clones vs. nc families	0.14
0.580808	gf clones vs. nc families	0.15
0.6	gf clones vs. nc families	0.16
0.6	gf clones vs. nc families	0.17
0.472727	gf clones vs. nc families	0.18
0.472727	gf clones vs. nc families	0.19
0.580808	gf clones vs. nc families	0.2
0.666667	gf clones vs. nc families	0.21
0.655556	gf clones vs. nc families	0.23
0.6	gf clones vs. nc families	0.24
0.6	gf clones vs. nc families	0.25
0.6	gf clones vs. nc families	0.26
0.6	gf clones vs. nc families	0.27
0.52381	gf clones vs. nc families	0.28
0.52381	gf clones vs. nc families	0.29
0.52381	gf clones vs. nc families	0.3
0.52381	gf clones vs. nc families	0.31
0.52381	gf clones vs. nc families	0.32
0.52381	gf clones vs. nc families	0.33
0.52381	gf clones vs. nc families	0.34
0.52381	gf clones vs. nc families	0.35
0.52381	gf clones vs. nc families	0.36
0.6	gf clones vs. nc families	0.37
0.4	gf clones vs. nc families	0.38
0.4	gf clones vs. nc families	0.39
0.4	gf clones vs. nc families	0.4
0.4	gf clones vs. nc families	0.41
0.4	gf clones vs. nc families	0.42
0.4	gf clones vs. nc families	0.43
0.4	gf clones vs. nc families	0.44
0.4	gf clones vs. nc families	0.45
0	gf clones vs. nc families	0.46
0	gf clones vs. nc families	0.47
0	gf clones vs. nc families	0.48
0	gf clones vs. nc families	0.49
0	gf clones vs. nc families	0.5
0	gf clones vs. nc families	0.51
0	gf clones vs. nc families	0.52
0	gf clones vs. nc families	0.53
0	gf clones vs. nc families	0.54
0	gf clones vs. nc families	0.55
0	gf clones vs. nc families	0.56
0	gf clones vs. nc families	0.57
0	gf clones vs. nc families	0.58
0	gf clones vs. nc families	0.59
0	gf clones vs. nc families	0.6
0	gf clones vs. nc families	0.61
0	gf clones vs. nc families	0.62
0	gf clones vs. nc families	0.63
0	gf clones vs. nc families	0.64
0	gf clones vs. nc families	0.65
0	gf clones vs. nc families	0.66
0	gf clones vs. nc families	0.67
0.666667	gf clones vs. nc families	0.68
0	gf clones vs. nc families	0.69
0	gf clones vs. nc families	0.7
0	gf clones vs. nc families	0.71
0	gf clones vs. nc families	0.72
0	gf clones vs. nc families	0.73
0	gf clones vs. nc families	0.74
0	gf clones vs. nc families	0.75
0	gf clones vs. nc families	0.76
0	gf clones vs. nc families	0.77
0	gf clones vs. nc families	0.78
0	gf clones vs. nc families	0.79
0	gf clones vs. nc families	0.8
0	gf clones vs. nc families	0.81
0	gf clones vs. nc families	0.82
0	gf clones vs. nc families	0.83
0	gf clones vs. nc families	0.84
0	gf clones vs. nc families	0.85
0	gf clones vs. nc families	0.86
0	gf clones vs. nc families	0.87
0	gf clones vs. nc families	0.88
0	gf clones vs. nc families	0.89
0	gf clones vs. nc families	0.9
0.681818	gf clones vs. nc families	0.1
0.733333	gf clones vs. nc families	0.11
0.722222	gf clones vs. nc families	0.12
0.722222	gf clones vs. nc families	0.13
0.722222	gf clones vs. nc families	0.14
0.607143	gf clones vs. nc families	0.15
0.607143	gf clones vs. nc families	0.16
0.607143	gf clones vs. nc families	0.17
0.714286	gf clones vs. nc families	0.18
0.761905	gf clones vs. nc families	0.19
0.714286	gf clones vs. nc families	0.2
0.666667	gf clones vs. nc families	0.21
0.733333	gf clones vs. nc families	0.23
0.733333	gf clones vs. nc families	0.24
0.733333	gf clones vs. nc families	0.25
0.733333	gf clones vs. nc families	0.26
0.6	gf clones vs. nc families	0.27
0.6	gf clones vs. nc families	0.28
0.6	gf clones vs. nc families	0.29
0.6	gf clones vs. nc families	0.3
0.6	gf clones vs. nc families	0.31
0.6	gf clones vs. nc families	0.32
0.6	gf clones vs. nc families	0.33
0.6	gf clones vs. nc families	0.34
0.6	gf clones vs. nc families	0.35
0.6	gf clones vs. nc families	0.36
0.6	gf clones vs. nc families	0.37
0.6	gf clones vs. nc families	0.38
0.6	gf clones vs. nc families	0.39
0.6	gf clones vs. nc families	0.4
0.6	gf clones vs. nc families	0.41
0.6	gf clones vs. nc families	0.42
0.6	gf clones vs. nc families	0.43
0.6	gf clones vs. nc families	0.44
0.6	gf clones vs. nc families	0.45
0.6	gf clones vs. nc families	0.46
0.6	gf clones vs. nc families	0.47
0	gf clones vs. nc families	0.48
0	gf clones vs. nc families	0.49
0	gf clones vs. nc families	0.5
0	gf clones vs. nc families	0.51
0	gf clones vs. nc families	0.52
0	gf clones vs. nc families	0.53
0	gf clones vs. nc families	0.54
0	gf clones vs. nc families	0.55
0	gf clones vs. nc families	0.56
0	gf clones vs. nc families	0.57
0	gf clones vs. nc families	0.58
0	gf clones vs. nc families	0.59
0	gf clones vs. nc families	0.6
0	gf clones vs. nc families	0.61
0	gf clones vs. nc families	0.62
0	gf clones vs. nc families	0.63
0	gf clones vs. nc families	0.64
0	gf clones vs. nc families	0.65
0	gf clones vs. nc families	0.66
0	gf clones vs. nc families	0.67
0	gf clones vs. nc families	0.68
0	gf clones vs. nc families	0.69
0	gf clones vs. nc families	0.7
0	gf clones vs. nc families	0.71
0	gf clones vs. nc families	0.72
0	gf clones vs. nc families	0.73
0	gf clones vs. nc families	0.74
0	gf clones vs. nc families	0.75
0	gf clones vs. nc families	0.76
0	gf clones vs. nc families	0.77
0	gf clones vs. nc families	0.78
0	gf clones vs. nc families	0.79
0	gf clones vs. nc families	0.8
0	gf clones vs. nc families	0.81
0	gf clones vs. nc families	0.82
0	gf clones vs. nc families	0.83
0	gf clones vs. nc families	0.84
0	gf clones vs. nc families	0.85
0	gf clones vs. nc families	0.86
0	gf clones vs. nc families	0.87
0	gf clones vs. nc families	0.88
0	gf clones vs. nc families	0.89
0	gf clones vs. nc families	0.9
0.85614	gf clones vs. nc families	0.1
0.822222	gf clones vs. nc families	0.11
0.859649	gf clones vs. nc families	0.12
0.892063	gf clones vs. nc families	0.13
0.928571	gf clones vs. nc families	0.14
0.833333	gf clones vs. nc families	0.15
0.897059	gf clones vs. nc families	0.16
0.931373	gf clones vs. nc families	0.17
0.892157	gf clones vs. nc families	0.18
0.911765	gf clones vs. nc families	0.19
0.911765	gf clones vs. nc families	0.2
0.884127	gf clones vs. nc families	0.21
0.916667	gf clones vs. nc families	0.23
0.916667	gf clones vs. nc families	0.24
0.933333	gf clones vs. nc families	0.25
0.933333	gf clones vs. nc families	0.26
0.933333	gf clones vs. nc families	0.27
0.933333	gf clones vs. nc families	0.28
0.933333	gf clones vs. nc families	0.29
0.933333	gf clones vs. nc families	0.3
0.933333	gf clones vs. nc families	0.31
0.933333	gf clones vs. nc families	0.32
0.933333	gf clones vs. nc families	0.33
0.933333	gf clones vs. nc families	0.34
0.933333	gf clones vs. nc families	0.35
0.933333	gf clones vs. nc families	0.36
0.944444	gf clones vs. nc families	0.37
0.952381	gf clones vs. nc families	0.38
0.952381	gf clones vs. nc families	0.39
0.952381	gf clones vs. nc families	0.4
0.952381	gf clones vs. nc families	0.41
0.952381	gf clones vs. nc families	0.42
0.928571	gf clones vs. nc families	0.43
0.928571	gf clones vs. nc families	0.44
0.928571	gf clones vs. nc families	0.45
0.866667	gf clones vs. nc families	0.46
0.866667	gf clones vs. nc families	0.47
0.866667	gf clones vs. nc families	0.48
0.866667	gf clones vs. nc families	0.49
0.866667	gf clones vs. nc families	0.5
0.866667	gf clones vs. nc families	0.51
0.9	gf clones vs. nc families	0.52
0.9	gf clones vs. nc families	0.53
0.9	gf clones vs. nc families	0.54
0.666667	gf clones vs. nc families	0.55
0.666667	gf clones vs. nc families	0.56
0.666667	gf clones vs. nc families	0.57
0.666667	gf clones vs. nc families	0.58
0.666667	gf clones vs. nc families	0.59
0.666667	gf clones vs. nc families	0.6
0.666667	gf clones vs. nc families	0.61
0.666667	gf clones vs. nc families	0.62
0.666667	gf clones vs. nc families	0.63
0.666667	gf clones vs. nc families	0.64
0.666667	gf clones vs. nc families	0.65
0.666667	gf clones vs. nc families	0.66
0.666667	gf clones vs. nc families	0.67
0.666667	gf clones vs. nc families	0.68
0.666667	gf clones vs. nc families	0.69
0.666667	gf clones vs. nc families	0.7
0.666667	gf clones vs. nc families	0.71
0.666667	gf clones vs. nc families	0.72
0.666667	gf clones vs. nc families	0.73
0.666667	gf clones vs. nc families	0.74
0.666667	gf clones vs. nc families	0.75
0.666667	gf clones vs. nc families	0.76
0.666667	gf clones vs. nc families	0.77
0.666667	gf clones vs. nc families	0.78
0.666667	gf clones vs. nc families	0.79
0.666667	gf clones vs. nc families	0.8
0.666667	gf clones vs. nc families	0.81
0.666667	gf clones vs. nc families	0.82
0.666667	gf clones vs. nc families	0.83
0.666667	gf clones vs. nc families	0.84
0.666667	gf clones vs. nc families	0.85
0.666667	gf clones vs. nc families	0.86
0.666667	gf clones vs. nc families	0.87
0.666667	gf clones vs. nc families	0.88
0.666667	gf clones vs. nc families	0.89
0.666667	gf clones vs. nc families	0.9
0.587719	gf clones vs. nc families	0.1
0.544118	gf clones vs. nc families	0.11
0.566667	gf clones vs. nc families	0.12
0.536508	gf clones vs. nc families	0.13
0.536508	gf clones vs. nc families	0.14
0.549451	gf clones vs. nc families	0.15
0.549451	gf clones vs. nc families	0.16
0.549451	gf clones vs. nc families	0.17
0.641026	gf clones vs. nc families	0.18
0.704545	gf clones vs. nc families	0.19
0.704545	gf clones vs. nc families	0.2
0.666667	gf clones vs. nc families	0.21
0.704545	gf clones vs. nc families	0.23
0.8	gf clones vs. nc families	0.24
0.8	gf clones vs. nc families	0.25
0.714286	gf clones vs. nc families	0.26
0.714286	gf clones vs. nc families	0.27
0.714286	gf clones vs. nc families	0.28
0.678571	gf clones vs. nc families	0.29
0.666667	gf clones vs. nc families	0.3
0.666667	gf clones vs. nc families	0.31
0.666667	gf clones vs. nc families	0.32
0.666667	gf clones vs. nc families	0.33
0.666667	gf clones vs. nc families	0.34
0.666667	gf clones vs. nc families	0.35
0.733333	gf clones vs. nc families	0.36
0.733333	gf clones vs. nc families	0.37
0.733333	gf clones vs. nc families	0.38
0.733333	gf clones vs. nc families	0.39
0.733333	gf clones vs. nc families	0.4
0.733333	gf clones vs. nc families	0.41
0.733333	gf clones vs. nc families	0.42
0.733333	gf clones vs. nc families	0.43
0.733333	gf clones vs. nc families	0.44
0.733333	gf clones vs. nc families	0.45
0.733333	gf clones vs. nc families	0.46
0.6	gf clones vs. nc families	0.47
0.6	gf clones vs. nc families	0.48
0.6	gf clones vs. nc families	0.49
0.6	gf clones vs. nc families	0.5
0.6	gf clones vs. nc families	0.51
0.5	gf clones vs. nc families	0.52
0.5	gf clones vs. nc families	0.53
0.5	gf clones vs. nc families	0.54
0.5	gf clones vs. nc families	0.55
0.5	gf clones vs. nc families	0.56
0.5	gf clones vs. nc families	0.57
0.5	gf clones vs. nc families	0.58
0.5	gf clones vs. nc families	0.59
0.5	gf clones vs. nc families	0.6
0.5	gf clones vs. nc families	0.61
0.5	gf clones vs. nc families	0.62
0.4	gf clones vs. nc families	0.63
0.4	gf clones vs. nc families	0.64
0.4	gf clones vs. nc families	0.65
0.4	gf clones vs. nc families	0.66
0	gf clones vs. nc families	0.67
0	gf clones vs. nc families	0.68
0	gf clones vs. nc families	0.69
0	gf clones vs. nc families	0.7
0	gf clones vs. nc families	0.71
0	gf clones vs. nc families	0.72
0	gf clones vs. nc families	0.73
0	gf clones vs. nc families	0.74
0	gf clones vs. nc families	0.75
0	gf clones vs. nc families	0.76
0	gf clones vs. nc families	0.77
0	gf clones vs. nc families	0.78
0	gf clones vs. nc families	0.79
0	gf clones vs. nc families	0.8
0	gf clones vs. nc families	0.81
0	gf clones vs. nc families	0.82
0	gf clones vs. nc families	0.83
0	gf clones vs. nc families	0.84
0	gf clones vs. nc families	0.85
0	gf clones vs. nc families	0.86
0	gf clones vs. nc families	0.87
0	gf clones vs. nc families	0.88
0	gf clones vs. nc families	0.89
0	gf clones vs. nc families	0.9
0.516667	rm clones vs. nc families	0.1
0.5625	rm clones vs. nc families	0.11
0.595238	rm clones vs. nc families	0.12
0.595238	rm clones vs. nc families	0.13
0.638889	rm clones vs. nc families	0.14
0.638889	rm clones vs. nc families	0.15
0.595238	rm clones vs. nc families	0.16
0.595238	rm clones vs. nc families	0.17
0.571429	rm clones vs. nc families	0.18
0.611111	rm clones vs. nc families	0.19
0.611111	rm clones vs. nc families	0.2
0.611111	rm clones vs. nc families	0.21
0.666667	rm clones vs. nc families	0.23
0.666667	rm clones vs. nc families	0.24
0.666667	rm clones vs. nc families	0.25
0.666667	rm clones vs. nc families	0.26
0.666667	rm clones vs. nc families	0.27
0.666667	rm clones vs. nc families	0.28
0.666667	rm clones vs. nc families	0.29
0.638889	rm clones vs. nc families	0.3
0.638889	rm clones vs. nc families	0.31
0.666667	rm clones vs. nc families	0.32
0.666667	rm clones vs. nc families	0.33
0.666667	rm clones vs. nc families	0.34
0.666667	rm clones vs. nc families	0.35
0.666667	rm clones vs. nc families	0.36
0.666667	rm clones vs. nc families	0.37
0.666667	rm clones vs. nc families	0.38
0.666667	rm clones vs. nc families	0.39
0.666667	rm clones vs. nc families	0.4
0.666667	rm clones vs. nc families	0.41
0.595238	rm clones vs. nc families	0.42
0.5625	rm clones vs. nc families	0.43
0.5625	rm clones vs. nc families	0.44
0.537037	rm clones vs. nc families	0.45
0.537037	rm clones vs. nc families	0.46
0.516667	rm clones vs. nc families	0.47
0.537037	rm clones vs. nc families	0.48
0.537037	rm clones vs. nc families	0.49
0.5625	rm clones vs. nc families	0.5
0.5625	rm clones vs. nc families	0.51
0.537037	rm clones vs. nc families	0.52
0.5625	rm clones vs. nc families	0.53
0.5625	rm clones vs. nc families	0.54
0.5625	rm clones vs. nc families	0.55
0.537037	rm clones vs. nc families	0.56
0.537037	rm clones vs. nc families	0.57
0.5625	rm clones vs. nc families	0.58
0.5625	rm clones vs. nc families	0.59
0.5625	rm clones vs. nc families	0.6
0.595238	rm clones vs. nc families	0.61
0.595238	rm clones vs. nc families	0.62
0.595238	rm clones vs. nc families	0.63
0.595238	rm clones vs. nc families	0.64
0.638889	rm clones vs. nc families	0.65
0.638889	rm clones vs. nc families	0.66
0.638889	rm clones vs. nc families	0.67
0.638889	rm clones vs. nc families	0.68
0.666667	rm clones vs. nc families	0.69
0.666667	rm clones vs. nc families	0.7
0.666667	rm clones vs. nc families	0.71
0.666667	rm clones vs. nc families	0.72
0.666667	rm clones vs. nc families	0.73
0.666667	rm clones vs. nc families	0.74
0.666667	rm clones vs. nc families	0.75
0.666667	rm clones vs. nc families	0.76
0.666667	rm clones vs. nc families	0.77
0.666667	rm clones vs. nc families	0.78
0.666667	rm clones vs. nc families	0.79
0.666667	rm clones vs. nc families	0.8
0.666667	rm clones vs. nc families	0.81
0.666667	rm clones vs. nc families	0.82
0.666667	rm clones vs. nc families	0.83
0.666667	rm clones vs. nc families	0.84
0.666667	rm clones vs. nc families	0.85
0.666667	rm clones vs. nc families	0.86
0.666667	rm clones vs. nc families	0.87
0.666667	rm clones vs. nc families	0.88
0.666667	rm clones vs. nc families	0.89
0.666667	rm clones vs. nc families	0.9
0.511983	rm clones vs. nc families	0.1
0.502924	rm clones vs. nc families	0.11
0.533333	rm clones vs. nc families	0.12
0.522059	rm clones vs. nc families	0.13
0.431373	rm clones vs. nc families	0.14
0.431373	rm clones vs. nc families	0.15
0.4375	rm clones vs. nc families	0.16
0.421053	rm clones vs. nc families	0.17
0.416667	rm clones vs. nc families	0.18
0.421053	rm clones vs. nc families	0.19
0.496825	rm clones vs. nc families	0.2
0.47619	rm clones vs. nc families	0.21
0.48254	rm clones vs. nc families	0.23
0.48254	rm clones vs. nc families	0.24
0.489474	rm clones vs. nc families	0.25
0.505447	rm clones vs. nc families	0.26
0.497076	rm clones vs. nc families	0.27
0.489474	rm clones vs. nc families	0.28
0.534914	rm clones vs. nc families	0.29
0.54329	rm clones vs. nc families	0.3
0.687229	rm clones vs. nc families	0.31
0.695238	rm clones vs. nc families	0.32
0.783626	rm clones vs. nc families	0.33
0.771491	rm clones vs. nc families	0.34
0.736842	rm clones vs. nc families	0.35
0.736842	rm clones vs. nc families	0.36
0.736842	rm clones vs. nc families	0.37
0.717544	rm clones vs. nc families	0.38
0.712281	rm clones vs. nc families	0.39
0.733115	rm clones vs. nc families	0.4
0.745098	rm clones vs. nc families	0.41
0.584967	rm clones vs. nc families	0.42
0.598039	rm clones vs. nc families	0.43
0.598039	rm clones vs. nc families	0.44
0.591503	rm clones vs. nc families	0.45
0.657895	rm clones vs. nc families	0.46
0.808279	rm clones vs. nc families	0.47
0.745098	rm clones vs. nc families	0.48
0.745098	rm clones vs. nc families	0.49
0.680952	rm clones vs. nc families	0.5
0.758333	rm clones vs. nc families	0.51
0.536508	rm clones vs. nc families	0.52
0.769231	rm clones vs. nc families	0.53
0.564103	rm clones vs. nc families	0.54
0.719697	rm clones vs. nc families	0.55
0.719697	rm clones vs. nc families	0.56
0.736364	rm clones vs. nc families	0.57
0.755556	rm clones vs. nc families	0.58
0.755556	rm clones vs. nc families	0.59
0.755556	rm clones vs. nc families	0.6
0.666667	rm clones vs. nc families	0.61
0.666667	rm clones vs. nc families	0.62
0.666667	rm clones vs. nc families	0.63
0.666667	rm clones vs. nc families	0.64
0.666667	rm clones vs. nc families	0.65
0.666667	rm clones vs. nc families	0.66
0.666667	rm clones vs. nc families	0.67
0.666667	rm clones vs. nc families	0.68
0.666667	rm clones vs. nc families	0.69
0.666667	rm clones vs. nc families	0.7
0.666667	rm clones vs. nc families	0.71
0.8	rm clones vs. nc families	0.72
0.8	rm clones vs. nc families	0.73
0.833333	rm clones vs. nc families	0.74
0.833333	rm clones vs. nc families	0.75
0.833333	rm clones vs. nc families	0.76
0.833333	rm clones vs. nc families	0.77
0.833333	rm clones vs. nc families	0.78
0.833333	rm clones vs. nc families	0.79
0.833333	rm clones vs. nc families	0.8
0.833333	rm clones vs. nc families	0.81
0.5	rm clones vs. nc families	0.82
0.5	rm clones vs. nc families	0.83
0.5	rm clones vs. nc families	0.84
0.5	rm clones vs. nc families	0.85
0.5	rm clones vs. nc families	0.86
0.5	rm clones vs. nc families	0.87
0.5	rm clones vs. nc families	0.88
0.5	rm clones vs. nc families	0.89
0.518519	rm clones vs. nc families	0.1
0.333333	rm clones vs. nc families	0.11
0.333333	rm clones vs. nc families	0.12
0.333333	rm clones vs. nc families	0.13
0.333333	rm clones vs. nc families	0.14
0.333333	rm clones vs. nc families	0.15
0.333333	rm clones vs. nc families	0.16
0.333333	rm clones vs. nc families	0.17
0.333333	rm clones vs. nc families	0.18
0.333333	rm clones vs. nc families	0.19
0.572344	rm clones vs. nc families	0.2
0.5	rm clones vs. nc families	0.21
0.5	rm clones vs. nc families	0.23
0.5	rm clones vs. nc families	0.24
0.5	rm clones vs. nc families	0.25
0.700758	rm clones vs. nc families	0.26
0.700758	rm clones vs. nc families	0.27
0.5	rm clones vs. nc families	0.28
0.5	rm clones vs. nc families	0.29
0.5	rm clones vs. nc families	0.3
0.5	rm clones vs. nc families	0.31
0.5	rm clones vs. nc families	0.32
0.5	rm clones vs. nc families	0.33
0.5	rm clones vs. nc families	0.34
0.5	rm clones vs. nc families	0.35
0.5	rm clones vs. nc families	0.36
0.5	rm clones vs. nc families	0.37
0.5	rm clones vs. nc families	0.38
0.5	rm clones vs. nc families	0.39
0.5	rm clones vs. nc families	0.4
0.5	rm clones vs. nc families	0.41
0.5	rm clones vs. nc families	0.42
0.5	rm clones vs. nc families	0.43
0.5	rm clones vs. nc families	0.44
0.5	rm clones vs. nc families	0.45
0.5	rm clones vs. nc families	0.46
0.5	rm clones vs. nc families	0.47
0.5	rm clones vs. nc families	0.48
0.5	rm clones vs. nc families	0.49
0.5	rm clones vs. nc families	0.5
0.5	rm clones vs. nc families	0.51
0.5	rm clones vs. nc families	0.52
0.5	rm clones vs. nc families	0.53
0.486111	rm clones vs. nc families	0.54
0.516667	rm clones vs. nc families	0.55
0.516667	rm clones vs. nc families	0.56
0.516667	rm clones vs. nc families	0.57
0.537037	rm clones vs. nc families	0.58
0.537037	rm clones vs. nc families	0.59
0.537037	rm clones vs. nc families	0.6
0.537037	rm clones vs. nc families	0.61
0.537037	rm clones vs. nc families	0.62
0.5625	rm clones vs. nc families	0.63
0.595238	rm clones vs. nc families	0.64
0.595238	rm clones vs. nc families	0.65
0.595238	rm clones vs. nc families	0.66
0.595238	rm clones vs. nc families	0.67
0.595238	rm clones vs. nc families	0.68
0.595238	rm clones vs. nc families	0.69
0.595238	rm clones vs. nc families	0.7
0.595238	rm clones vs. nc families	0.71
0.595238	rm clones vs. nc families	0.72
0.5	rm clones vs. nc families	0.73
0.5	rm clones vs. nc families	0.74
0.5	rm clones vs. nc families	0.75
0.5	rm clones vs. nc families	0.76
0.5	rm clones vs. nc families	0.77
0.5	rm clones vs. nc families	0.78
0.5	rm clones vs. nc families	0.79
0.5	rm clones vs. nc families	0.8
0.5	rm clones vs. nc families	0.81
0.5	rm clones vs. nc families	0.82
0.5	rm clones vs. nc families	0.83
0.5	rm clones vs. nc families	0.84
0.5	rm clones vs. nc families	0.85
0.5	rm clones vs. nc families	0.86
0.5	rm clones vs. nc families	0.87
0.5	rm clones vs. nc families	0.88
0.5	rm clones vs. nc families	0.89
0.5	rm clones vs. nc families	0.9
0.461538	rm clones vs. nc families	0.1
0.4375	rm clones vs. nc families	0.11
0.502924	rm clones vs. nc families	0.12
0.487302	rm clones vs. nc families	0.13
0.425	rm clones vs. nc families	0.14
0.425	rm clones vs. nc families	0.15
0.429825	rm clones vs. nc families	0.16
0.51462	rm clones vs. nc families	0.17
0.599673	rm clones vs. nc families	0.18
0.662309	rm clones vs. nc families	0.19
0.662309	rm clones vs. nc families	0.2
0.649123	rm clones vs. nc families	0.21
0.662309	rm clones vs. nc families	0.23
0.662309	rm clones vs. nc families	0.24
0.662309	rm clones vs. nc families	0.25
0.663492	rm clones vs. nc families	0.26
0.677656	rm clones vs. nc families	0.27
0.692308	rm clones vs. nc families	0.28
0.692308	rm clones vs. nc families	0.29
0.792063	rm clones vs. nc families	0.3
0.792063	rm clones vs. nc families	0.31
0.812271	rm clones vs. nc families	0.32
0.782051	rm clones vs. nc families	0.33
0.808081	rm clones vs. nc families	0.34
0.836364	rm clones vs. nc families	0.35
0.85	rm clones vs. nc families	0.36
0.85	rm clones vs. nc families	0.37
0.87037	rm clones vs. nc families	0.38
0.87037	rm clones vs. nc families	0.39
0.87037	rm clones vs. nc families	0.4
0.857143	rm clones vs. nc families	0.41
0.857143	rm clones vs. nc families	0.42
0.821429	rm clones vs. nc families	0.43
0.821429	rm clones vs. nc families	0.44
0.821429	rm clones vs. nc families	0.45
0.857143	rm clones vs. nc families	0.46
0.857143	rm clones vs. nc families	0.47
0.857143	rm clones vs. nc families	0.48
0.833333	rm clones vs. nc families	0.49
0.833333	rm clones vs. nc families	0.5
0.833333	rm clones vs. nc families	0.51
0.833333	rm clones vs. nc families	0.52
0.833333	rm clones vs. nc families	0.53
0.833333	rm clones vs. nc families	0.54
0.833333	rm clones vs. nc families	0.55
0.833333	rm clones vs. nc families	0.56
0.866667	rm clones vs. nc families	0.57
0.866667	rm clones vs. nc families	0.58
0.866667	rm clones vs. nc families	0.59
0.866667	rm clones vs. nc families	0.6
0.866667	rm clones vs. nc families	0.61
0.666667	rm clones vs. nc families	0.62
0.666667	rm clones vs. nc families	0.63
0.666667	rm clones vs. nc families	0.64
0.666667	rm clones vs. nc families	0.65
0.666667	rm clones vs. nc families	0.66
0.666667	rm clones vs. nc families	0.67
0.666667	rm clones vs. nc families	0.68
0.666667	rm clones vs. nc families	0.69
0.666667	rm clones vs. nc families	0.7
0.666667	rm clones vs. nc families	0.71
0.666667	rm clones vs. nc families	0.72
0.666667	rm clones vs. nc families	0.73
0.666667	rm clones vs. nc families	0.74
0.666667	rm clones vs. nc families	0.75
0.666667	rm clones vs. nc families	0.76
0.5	rm clones vs. nc families	0.77
0.5	rm clones vs. nc families	0.78
0.5	rm clones vs. nc families	0.79
0.5	rm clones vs. nc families	0.8
0.5	rm clones vs. nc families	0.81
0.5	rm clones vs. nc families	0.82
0.5	rm clones vs. nc families	0.83
0.5	rm clones vs. nc families	0.84
0.5	rm clones vs. nc families	0.85
0.5	rm clones vs. nc families	0.86
0.5	rm clones vs. nc families	0.87
0.5	rm clones vs. nc families	0.88
0.5	rm clones vs. nc families	0.89
0.5	rm clones vs. nc families	0.9
0.466853	gf clones vs. nc families	0.1
0.516667	gf clones vs. nc families	0.11
0.516667	gf clones vs. nc families	0.12
0.571429	gf clones vs. nc families	0.13
0.571429	gf clones vs. nc families	0.14
0.541126	gf clones vs. nc families	0.15
0.561039	gf clones vs. nc families	0.16
0.561039	gf clones vs. nc families	0.17
0.498701	gf clones vs. nc families	0.18
0.498701	gf clones vs. nc families	0.19
0.541126	gf clones vs. nc families	0.2
0.611111	gf clones vs. nc families	0.21
0.571429	gf clones vs. nc families	0.23
0.571429	gf clones vs. nc families	0.24
0.571429	gf clones vs. nc families	0.25
0.571429	gf clones vs. nc families	0.26
0.571429	gf clones vs. nc families	0.27
0.52381	gf clones vs. nc families	0.28
0.52381	gf clones vs. nc families	0.29
0.52381	gf clones vs. nc families	0.3
0.52381	gf clones vs. nc families	0.31
0.52381	gf clones vs. nc families	0.32
0.52381	gf clones vs. nc families	0.33
0.52381	gf clones vs. nc families	0.34
0.52381	gf clones vs. nc families	0.35
0.52381	gf clones vs. nc families	0.36
0.571429	gf clones vs. nc families	0.37
0.4	gf clones vs. nc families	0.38
0.4	gf clones vs. nc families	0.39
0.4	gf clones vs. nc families	0.4
0.4	gf clones vs. nc families	0.41
0.4	gf clones vs. nc families	0.42
0.4	gf clones vs. nc families	0.43
0.4	gf clones vs. nc families	0.44
0.4	gf clones vs. nc families	0.45
0	gf clones vs. nc families	0.46
0	gf clones vs. nc families	0.47
0	gf clones vs. nc families	0.48
0	gf clones vs. nc families	0.49
0	gf clones vs. nc families	0.5
0	gf clones vs. nc families	0.51
0	gf clones vs. nc families	0.52
0	gf clones vs. nc families	0.53
0	gf clones vs. nc families	0.54
0	gf clones vs. nc families	0.55
0	gf clones vs. nc families	0.56
0	gf clones vs. nc families	0.57
0	gf clones vs. nc families	0.58
0	gf clones vs. nc families	0.59
0	gf clones vs. nc families	0.6
0	gf clones vs. nc families	0.61
0	gf clones vs. nc families	0.62
0	gf clones vs. nc families	0.63
0	gf clones vs. nc families	0.64
0	gf clones vs. nc families	0.65
0	gf clones vs. nc families	0.66
0	gf clones vs. nc families	0.67
0.666667	gf clones vs. nc families	0.68
0	gf clones vs. nc families	0.69
0	gf clones vs. nc families	0.7
0	gf clones vs. nc families	0.71
0	gf clones vs. nc families	0.72
0	gf clones vs. nc families	0.73
0	gf clones vs. nc families	0.74
0	gf clones vs. nc families	0.75
0	gf clones vs. nc families	0.76
0	gf clones vs. nc families	0.77
0	gf clones vs. nc families	0.78
0	gf clones vs. nc families	0.79
0	gf clones vs. nc families	0.8
0	gf clones vs. nc families	0.81
0	gf clones vs. nc families	0.82
0	gf clones vs. nc families	0.83
0	gf clones vs. nc families	0.84
0	gf clones vs. nc families	0.85
0	gf clones vs. nc families	0.86
0	gf clones vs. nc families	0.87
0	gf clones vs. nc families	0.88
0	gf clones vs. nc families	0.89
0	gf clones vs. nc families	0.9
0.621212	gf clones vs. nc families	0.1
0.666667	gf clones vs. nc families	0.11
0.611111	gf clones vs. nc families	0.12
0.555556	gf clones vs. nc families	0.13
0.555556	gf clones vs. nc families	0.14
0.607143	gf clones vs. nc families	0.15
0.607143	gf clones vs. nc families	0.16
0.607143	gf clones vs. nc families	0.17
0.607143	gf clones vs. nc families	0.18
0.666667	gf clones vs. nc families	0.19
0.607143	gf clones vs. nc families	0.2
0.52381	gf clones vs. nc families	0.21
0.6	gf clones vs. nc families	0.23
0.6	gf clones vs. nc families	0.24
0.6	gf clones vs. nc families	0.25
0.6	gf clones vs. nc families	0.26
0.285714	gf clones vs. nc families	0.27
0.285714	gf clones vs. nc families	0.28
0.285714	gf clones vs. nc families	0.29
0.285714	gf clones vs. nc families	0.3
0.285714	gf clones vs. nc families	0.31
0.285714	gf clones vs. nc families	0.32
0.285714	gf clones vs. nc families	0.33
0.285714	gf clones vs. nc families	0.34
0.285714	gf clones vs. nc families	0.35
0.285714	gf clones vs. nc families	0.36
0.285714	gf clones vs. nc families	0.37
0.285714	gf clones vs. nc families	0.38
0.285714	gf clones vs. nc families	0.39
0.285714	gf clones vs. nc families	0.4
0.285714	gf clones vs. nc families	0.41
0.285714	gf clones vs. nc families	0.42
0.285714	gf clones vs. nc families	0.43
0.285714	gf clones vs. nc families	0.44
0.285714	gf clones vs. nc families	0.45
0.285714	gf clones vs. nc families	0.46
0.285714	gf clones vs. nc families	0.47
0	gf clones vs. nc families	0.48
0	gf clones vs. nc families	0.49
0	gf clones vs. nc families	0.5
0	gf clones vs. nc families	0.51
0	gf clones vs. nc families	0.52
0	gf clones vs. nc families	0.53
0	gf clones vs. nc families	0.54
0	gf clones vs. nc families	0.55
0	gf clones vs. nc families	0.56
0	gf clones vs. nc families	0.57
0	gf clones vs. nc families	0.58
0	gf clones vs. nc families	0.59
0	gf clones vs. nc families	0.6
0	gf clones vs. nc families	0.61
0	gf clones vs. nc families	0.62
0	gf clones vs. nc families	0.63
0	gf clones vs. nc families	0.64
0	gf clones vs. nc families	0.65
0	gf clones vs. nc families	0.66
0	gf clones vs. nc families	0.67
0	gf clones vs. nc families	0.68
0	gf clones vs. nc families	0.69
0	gf clones vs. nc families	0.7
0	gf clones vs. nc families	0.71
0	gf clones vs. nc families	0.72
0	gf clones vs. nc families	0.73
0	gf clones vs. nc families	0.74
0	gf clones vs. nc families	0.75
0	gf clones vs. nc families	0.76
0	gf clones vs. nc families	0.77
0	gf clones vs. nc families	0.78
0	gf clones vs. nc families	0.79
0	gf clones vs. nc families	0.8
0	gf clones vs. nc families	0.81
0	gf clones vs. nc families	0.82
0	gf clones vs. nc families	0.83
0	gf clones vs. nc families	0.84
0	gf clones vs. nc families	0.85
0	gf clones vs. nc families	0.86
0	gf clones vs. nc families	0.87
0	gf clones vs. nc families	0.88
0	gf clones vs. nc families	0.89
0	gf clones vs. nc families	0.9
0.571429	gf clones vs. nc families	0.1
0.571429	gf clones vs. nc families	0.11
0.669173	gf clones vs. nc families	0.12
0.659864	gf clones vs. nc families	0.13
0.659864	gf clones vs. nc families	0.14
0.669173	gf clones vs. nc families	0.15
0.680672	gf clones vs. nc families	0.16
0.680672	gf clones vs. nc families	0.17
0.680672	gf clones vs. nc families	0.18
0.680672	gf clones vs. nc families	0.19
0.680672	gf clones vs. nc families	0.2
0.571429	gf clones vs. nc families	0.21
0.571429	gf clones vs. nc families	0.23
0.571429	gf clones vs. nc families	0.24
0.571429	gf clones vs. nc families	0.25
0.571429	gf clones vs. nc families	0.26
0.571429	gf clones vs. nc families	0.27
0.571429	gf clones vs. nc families	0.28
0.571429	gf clones vs. nc families	0.29
0.571429	gf clones vs. nc families	0.3
0.571429	gf clones vs. nc families	0.31
0.571429	gf clones vs. nc families	0.32
0.571429	gf clones vs. nc families	0.33
0.571429	gf clones vs. nc families	0.34
0.571429	gf clones vs. nc families	0.35
0.571429	gf clones vs. nc families	0.36
0.571429	gf clones vs. nc families	0.37
0.571429	gf clones vs. nc families	0.38
0.571429	gf clones vs. nc families	0.39
0.571429	gf clones vs. nc families	0.4
0.571429	gf clones vs. nc families	0.41
0.571429	gf clones vs. nc families	0.42
0.530612	gf clones vs. nc families	0.43
0.530612	gf clones vs. nc families	0.44
0.530612	gf clones vs. nc families	0.45
0.571429	gf clones vs. nc families	0.46
0.571429	gf clones vs. nc families	0.47
0.571429	gf clones vs. nc families	0.48
0.571429	gf clones vs. nc families	0.49
0.571429	gf clones vs. nc families	0.5
0.571429	gf clones vs. nc families	0.51
0.571429	gf clones vs. nc families	0.52
0.571429	gf clones vs. nc families	0.53
0.571429	gf clones vs. nc families	0.54
0.285714	gf clones vs. nc families	0.55
0.285714	gf clones vs. nc families	0.56
0.571429	gf clones vs. nc families	0.57
0.571429	gf clones vs. nc families	0.58
0.571429	gf clones vs. nc families	0.59
0.571429	gf clones vs. nc families	0.6
0.571429	gf clones vs. nc families	0.61
0.571429	gf clones vs. nc families	0.62
0.571429	gf clones vs. nc families	0.63
0.571429	gf clones vs. nc families	0.64
0.571429	gf clones vs. nc families	0.65
0.571429	gf clones vs. nc families	0.66
0.571429	gf clones vs. nc families	0.67
0.571429	gf clones vs. nc families	0.68
0.571429	gf clones vs. nc families	0.69
0.571429	gf clones vs. nc families	0.7
0.571429	gf clones vs. nc families	0.71
0.571429	gf clones vs. nc families	0.72
0.571429	gf clones vs. nc families	0.73
0.571429	gf clones vs. nc families	0.74
0.571429	gf clones vs. nc families	0.75
0.571429	gf clones vs. nc families	0.76
0.571429	gf clones vs. nc families	0.77
0.571429	gf clones vs. nc families	0.78
0.571429	gf clones vs. nc families	0.79
0.571429	gf clones vs. nc families	0.8
0.571429	gf clones vs. nc families	0.81
0.571429	gf clones vs. nc families	0.82
0.571429	gf clones vs. nc families	0.83
0.571429	gf clones vs. nc families	0.84
0.571429	gf clones vs. nc families	0.85
0.571429	gf clones vs. nc families	0.86
0.571429	gf clones vs. nc families	0.87
0.571429	gf clones vs. nc families	0.88
0.571429	gf clones vs. nc families	0.89
0.571429	gf clones vs. nc families	0.9
0.383459	gf clones vs. nc families	0.1
0.472689	gf clones vs. nc families	0.11
0.483333	gf clones vs. nc families	0.12
0.495238	gf clones vs. nc families	0.13
0.495238	gf clones vs. nc families	0.14
0.508634	gf clones vs. nc families	0.15
0.508634	gf clones vs. nc families	0.16
0.508634	gf clones vs. nc families	0.17
0.52381	gf clones vs. nc families	0.18
0.541126	gf clones vs. nc families	0.19
0.541126	gf clones vs. nc families	0.2
0.52381	gf clones vs. nc families	0.21
0.541126	gf clones vs. nc families	0.23
0.561039	gf clones vs. nc families	0.24
0.622222	gf clones vs. nc families	0.25
0.285714	gf clones vs. nc families	0.26
0.285714	gf clones vs. nc families	0.27
0.285714	gf clones vs. nc families	0.28
0.25	gf clones vs. nc families	0.29
0.530612	gf clones vs. nc families	0.3
0.530612	gf clones vs. nc families	0.31
0.285714	gf clones vs. nc families	0.32
0.285714	gf clones vs. nc families	0.33
0.285714	gf clones vs. nc families	0.34
0.285714	gf clones vs. nc families	0.35
0.333333	gf clones vs. nc families	0.36
0.333333	gf clones vs. nc families	0.37
0.333333	gf clones vs. nc families	0.38
0.333333	gf clones vs. nc families	0.39
0.333333	gf clones vs. nc families	0.4
0.333333	gf clones vs. nc families	0.41
0.333333	gf clones vs. nc families	0.42
0.333333	gf clones vs. nc families	0.43
0.333333	gf clones vs. nc families	0.44
0.333333	gf clones vs. nc families	0.45
0.333333	gf clones vs. nc families	0.46
0	gf clones vs. nc families	0.47
0	gf clones vs. nc families	0.48
0	gf clones vs. nc families	0.49
0	gf clones vs. nc families	0.5
0	gf clones vs. nc families	0.51
0	gf clones vs. nc families	0.52
0	gf clones vs. nc families	0.53
0	gf clones vs. nc families	0.54
0	gf clones vs. nc families	0.55
0	gf clones vs. nc families	0.56
0	gf clones vs. nc families	0.57
0	gf clones vs. nc families	0.58
0	gf clones vs. nc families	0.59
0	gf clones vs. nc families	0.6
0	gf clones vs. nc families	0.61
0	gf clones vs. nc families	0.62
0	gf clones vs. nc families	0.63
0	gf clones vs. nc families	0.64
0	gf clones vs. nc families	0.65
0	gf clones vs. nc families	0.66
0	gf clones vs. nc families	0.67
0	gf clones vs. nc families	0.68
0	gf clones vs. nc families	0.69
0	gf clones vs. nc families	0.7
0	gf clones vs. nc families	0.71
0	gf clones vs. nc families	0.72
0	gf clones vs. nc families	0.73
0	gf clones vs. nc families	0.74
0	gf clones vs. nc families	0.75
0	gf clones vs. nc families	0.76
0	gf clones vs. nc families	0.77
0	gf clones vs. nc families	0.78
0	gf clones vs. nc families	0.79
0	gf clones vs. nc families	0.8
0	gf clones vs. nc families	0.81
0	gf clones vs. nc families	0.82
0	gf clones vs. nc families	0.83
0	gf clones vs. nc families	0.84
0	gf clones vs. nc families	0.85
0	gf clones vs. nc families	0.86
0	gf clones vs. nc families	0.87
0	gf clones vs. nc families	0.88
0	gf clones vs. nc families	0.89
0	gf clones vs. nc families	0.9
0.485714	rm clones vs. nc families	0.1
0.535714	rm clones vs. nc families	0.11
0.571429	rm clones vs. nc families	0.12
0.571429	rm clones vs. nc families	0.13
0.571429	rm clones vs. nc families	0.14
0.571429	rm clones vs. nc families	0.15
0.571429	rm clones vs. nc families	0.16
0.571429	rm clones vs. nc families	0.17
0.428571	rm clones vs. nc families	0.18
0.47619	rm clones vs. nc families	0.19
0.47619	rm clones vs. nc families	0.2
0.47619	rm clones vs. nc families	0.21
0.542857	rm clones vs. nc families	0.23
0.571429	rm clones vs. nc families	0.24
0.571429	rm clones vs. nc families	0.25
0.571429	rm clones vs. nc families	0.26
0.571429	rm clones vs. nc families	0.27
0.571429	rm clones vs. nc families	0.28
0.571429	rm clones vs. nc families	0.29
0.571429	rm clones vs. nc families	0.3
0.571429	rm clones vs. nc families	0.31
0.571429	rm clones vs. nc families	0.32
0.571429	rm clones vs. nc families	0.33
0.571429	rm clones vs. nc families	0.34
0.571429	rm clones vs. nc families	0.35
0.571429	rm clones vs. nc families	0.36
0.571429	rm clones vs. nc families	0.37
0.571429	rm clones vs. nc families	0.38
0.571429	rm clones vs. nc families	0.39
0.571429	rm clones vs. nc families	0.4
0.571429	rm clones vs. nc families	0.41
0.544218	rm clones vs. nc families	0.42
0.482143	rm clones vs. nc families	0.43
0.482143	rm clones vs. nc families	0.44
0.43254	rm clones vs. nc families	0.45
0.43254	rm clones vs. nc families	0.46
0.485714	rm clones vs. nc families	0.47
0.507937	rm clones vs. nc families	0.48
0.507937	rm clones vs. nc families	0.49
0.482143	rm clones vs. nc families	0.5
0.482143	rm clones vs. nc families	0.51
0.43254	rm clones vs. nc families	0.52
0.464286	rm clones vs. nc families	0.53
0.464286	rm clones vs. nc families	0.54
0.464286	rm clones vs. nc families	0.55
0.507937	rm clones vs. nc families	0.56
0.507937	rm clones vs. nc families	0.57
0.535714	rm clones vs. nc families	0.58
0.535714	rm clones vs. nc families	0.59
0.535714	rm clones vs. nc families	0.6
0.52381	rm clones vs. nc families	0.61
0.52381	rm clones vs. nc families	0.62
0.52381	rm clones vs. nc families	0.63
0.52381	rm clones vs. nc families	0.64
0.571429	rm clones vs. nc families	0.65
0.571429	rm clones vs. nc families	0.66
0.571429	rm clones vs. nc families	0.67
0.571429	rm clones vs. nc families	0.68
0.571429	rm clones vs. nc families	0.69
0.571429	rm clones vs. nc families	0.7
0.571429	rm clones vs. nc families	0.71
0.571429	rm clones vs. nc families	0.72
0.571429	rm clones vs. nc families	0.73
0.571429	rm clones vs. nc families	0.74
0.571429	rm clones vs. nc families	0.75
0.571429	rm clones vs. nc families	0.76
0.571429	rm clones vs. nc families	0.77
0.571429	rm clones vs. nc families	0.78
0.571429	rm clones vs. nc families	0.79
0.571429	rm clones vs. nc families	0.8
0.571429	rm clones vs. nc families	0.81
0.571429	rm clones vs. nc families	0.82
0.571429	rm clones vs. nc families	0.83
0.571429	rm clones vs. nc families	0.84
0.571429	rm clones vs. nc families	0.85
0.571429	rm clones vs. nc families	0.86
0.571429	rm clones vs. nc families	0.87
0.571429	rm clones vs. nc families	0.88
0.571429	rm clones vs. nc families	0.89
0.571429	rm clones vs. nc families	0.9
0.380952	rm clones vs. nc families	0.1
0.37594	rm clones vs. nc families	0.11
0.392857	rm clones vs. nc families	0.12
0.386555	rm clones vs. nc families	0.13
0.362395	rm clones vs. nc families	0.14
0.362395	rm clones vs. nc families	0.15
0.375595	rm clones vs. nc families	0.16
0.340017	rm clones vs. nc families	0.17
0.371429	rm clones vs. nc families	0.18
0.37594	rm clones vs. nc families	0.19
0.367347	rm clones vs. nc families	0.2
0.4329	rm clones vs. nc families	0.21
0.439456	rm clones vs. nc families	0.23
0.439456	rm clones vs. nc families	0.24
0.446617	rm clones vs. nc families	0.25
0.463119	rm clones vs. nc families	0.26
0.45447	rm clones vs. nc families	0.27
0.521805	rm clones vs. nc families	0.28
0.55223	rm clones vs. nc families	0.29
0.573593	rm clones vs. nc families	0.3
0.573593	rm clones vs. nc families	0.31
0.585714	rm clones vs. nc families	0.32
0.6132	rm clones vs. nc families	0.33
0.62406	rm clones vs. nc families	0.34
0.616541	rm clones vs. nc families	0.35
0.616541	rm clones vs. nc families	0.36
0.616541	rm clones vs. nc families	0.37
0.550376	rm clones vs. nc families	0.38
0.554135	rm clones vs. nc families	0.39
0.571429	rm clones vs. nc families	0.4
0.571429	rm clones vs. nc families	0.41
0.571429	rm clones vs. nc families	0.42
0.571429	rm clones vs. nc families	0.43
0.571429	rm clones vs. nc families	0.44
0.571429	rm clones vs. nc families	0.45
0.571429	rm clones vs. nc families	0.46
0.571429	rm clones vs. nc families	0.47
0.571429	rm clones vs. nc families	0.48
0.571429	rm clones vs. nc families	0.49
0.571429	rm clones vs. nc families	0.5
0.571429	rm clones vs. nc families	0.51
0.571429	rm clones vs. nc families	0.52
0.571429	rm clones vs. nc families	0.53
0.571429	rm clones vs. nc families	0.54
0.571429	rm clones vs. nc families	0.55
0.571429	rm clones vs. nc families	0.56
0.571429	rm clones vs. nc families	0.57
0.571429	rm clones vs. nc families	0.58
0.571429	rm clones vs. nc families	0.59
0.571429	rm clones vs. nc families	0.6
0.571429	rm clones vs. nc families	0.61
0.571429	rm clones vs. nc families	0.62
0.571429	rm clones vs. nc families	0.63
0.571429	rm clones vs. nc families	0.64
0.571429	rm clones vs. nc families	0.65
0.571429	rm clones vs. nc families	0.66
0.571429	rm clones vs. nc families	0.67
0.571429	rm clones vs. nc families	0.68
0.571429	rm clones vs. nc families	0.69
0.571429	rm clones vs. nc families	0.7
0.571429	rm clones vs. nc families	0.71
0.571429	rm clones vs. nc families	0.72
0.571429	rm clones vs. nc families	0.73
0.571429	rm clones vs. nc families	0.74
0.571429	rm clones vs. nc families	0.75
0.571429	rm clones vs. nc families	0.76
0.571429	rm clones vs. nc families	0.77
0.571429	rm clones vs. nc families	0.78
0.571429	rm clones vs. nc families	0.79
0.571429	rm clones vs. nc families	0.8
0.571429	rm clones vs. nc families	0.81
0.571429	rm clones vs. nc families	0.82
0.571429	rm clones vs. nc families	0.83
0.571429	rm clones vs. nc families	0.84
0.571429	rm clones vs. nc families	0.85
0.571429	rm clones vs. nc families	0.86
0.285714	rm clones vs. nc families	0.87
0.285714	rm clones vs. nc families	0.88
0.285714	rm clones vs. nc families	0.89
0.285714	rm clones vs. nc families	0.1
0.285714	rm clones vs. nc families	0.11
0.285714	rm clones vs. nc families	0.12
0.285714	rm clones vs. nc families	0.13
0.285714	rm clones vs. nc families	0.14
0.285714	rm clones vs. nc families	0.15
0.285714	rm clones vs. nc families	0.16
0.285714	rm clones vs. nc families	0.17
0.285714	rm clones vs. nc families	0.18
0.285714	rm clones vs. nc families	0.19
0.571429	rm clones vs. nc families	0.2
0.571429	rm clones vs. nc families	0.21
0.571429	rm clones vs. nc families	0.23
0.571429	rm clones vs. nc families	0.24
0.571429	rm clones vs. nc families	0.25
0.571429	rm clones vs. nc families	0.26
0.571429	rm clones vs. nc families	0.27
0.571429	rm clones vs. nc families	0.28
0.571429	rm clones vs. nc families	0.29
0.571429	rm clones vs. nc families	0.3
0.571429	rm clones vs. nc families	0.31
0.571429	rm clones vs. nc families	0.32
0.571429	rm clones vs. nc families	0.33
0.571429	rm clones vs. nc families	0.34
0.507937	rm clones vs. nc families	0.35
0.485714	rm clones vs. nc families	0.36
0.467532	rm clones vs. nc families	0.37
0.571429	rm clones vs. nc families	0.38
0.571429	rm clones vs. nc families	0.39
0.571429	rm clones vs. nc families	0.4
0.571429	rm clones vs. nc families	0.41
0.571429	rm clones vs. nc families	0.42
0.571429	rm clones vs. nc families	0.43
0.571429	rm clones vs. nc families	0.44
0.571429	rm clones vs. nc families	0.45
0.571429	rm clones vs. nc families	0.46
0.571429	rm clones vs. nc families	0.47
0.571429	rm clones vs. nc families	0.48
0.571429	rm clones vs. nc families	0.49
0.571429	rm clones vs. nc families	0.5
0.571429	rm clones vs. nc families	0.51
0.571429	rm clones vs. nc families	0.52
0.571429	rm clones vs. nc families	0.53
0.452381	rm clones vs. nc families	0.54
0.485714	rm clones vs. nc families	0.55
0.485714	rm clones vs. nc families	0.56
0.485714	rm clones vs. nc families	0.57
0.507937	rm clones vs. nc families	0.58
0.507937	rm clones vs. nc families	0.59
0.507937	rm clones vs. nc families	0.6
0.507937	rm clones vs. nc families	0.61
0.507937	rm clones vs. nc families	0.62
0.535714	rm clones vs. nc families	0.63
0.571429	rm clones vs. nc families	0.64
0.571429	rm clones vs. nc families	0.65
0.571429	rm clones vs. nc families	0.66
0.571429	rm clones vs. nc families	0.67
0.571429	rm clones vs. nc families	0.68
0.571429	rm clones vs. nc families	0.69
0.571429	rm clones vs. nc families	0.7
0.571429	rm clones vs. nc families	0.71
0.571429	rm clones vs. nc families	0.72
0.571429	rm clones vs. nc families	0.73
0.571429	rm clones vs. nc families	0.74
0.571429	rm clones vs. nc families	0.75
0.571429	rm clones vs. nc families	0.76
0.571429	rm clones vs. nc families	0.77
0.571429	rm clones vs. nc families	0.78
0.571429	rm clones vs. nc families	0.79
0.571429	rm clones vs. nc families	0.8
0.571429	rm clones vs. nc families	0.81
0.571429	rm clones vs. nc families	0.82
0.571429	rm clones vs. nc families	0.83
0.571429	rm clones vs. nc families	0.84
0.571429	rm clones vs. nc families	0.85
0.571429	rm clones vs. nc families	0.86
0.571429	rm clones vs. nc families	0.87
0.571429	rm clones vs. nc families	0.88
0.571429	rm clones vs. nc families	0.89
0.571429	rm clones vs. nc families	0.9
0.285714	rm clones vs. nc families	0.1
0.392857	rm clones vs. nc families	0.11
0.467836	rm clones vs. nc families	0.12
0.45102	rm clones vs. nc families	0.13
0.368421	rm clones vs. nc families	0.14
0.412782	rm clones vs. nc families	0.15
0.383459	rm clones vs. nc families	0.16
0.469507	rm clones vs. nc families	0.17
0.556022	rm clones vs. nc families	0.18
0.571429	rm clones vs. nc families	0.19
0.571429	rm clones vs. nc families	0.2
0.571429	rm clones vs. nc families	0.21
0.571429	rm clones vs. nc families	0.23
0.571429	rm clones vs. nc families	0.24
0.571429	rm clones vs. nc families	0.25
0.571429	rm clones vs. nc families	0.26
0.571429	rm clones vs. nc families	0.27
0.571429	rm clones vs. nc families	0.28
0.571429	rm clones vs. nc families	0.29
0.571429	rm clones vs. nc families	0.3
0.571429	rm clones vs. nc families	0.31
0.571429	rm clones vs. nc families	0.32
0.571429	rm clones vs. nc families	0.33
0.571429	rm clones vs. nc families	0.34
0.571429	rm clones vs. nc families	0.35
0.571429	rm clones vs. nc families	0.36
0.571429	rm clones vs. nc families	0.37
0.571429	rm clones vs. nc families	0.38
0.571429	rm clones vs. nc families	0.39
0.571429	rm clones vs. nc families	0.4
0.571429	rm clones vs. nc families	0.41
0.571429	rm clones vs. nc families	0.42
0.571429	rm clones vs. nc families	0.43
0.571429	rm clones vs. nc families	0.44
0.571429	rm clones vs. nc families	0.45
0.571429	rm clones vs. nc families	0.46
0.571429	rm clones vs. nc families	0.47
0.571429	rm clones vs. nc families	0.48
0.571429	rm clones vs. nc families	0.49
0.571429	rm clones vs. nc families	0.5
0.571429	rm clones vs. nc families	0.51
0.571429	rm clones vs. nc families	0.52
0.571429	rm clones vs. nc families	0.53
0.571429	rm clones vs. nc families	0.54
0.571429	rm clones vs. nc families	0.55
0.571429	rm clones vs. nc families	0.56
0.885714	rm clones vs. nc families	0.57
0.885714	rm clones vs. nc families	0.58
0.885714	rm clones vs. nc families	0.59
0.885714	rm clones vs. nc families	0.6
0.885714	rm clones vs. nc families	0.61
0.571429	rm clones vs. nc families	0.62
0.571429	rm clones vs. nc families	0.63
0.571429	rm clones vs. nc families	0.64
0.571429	rm clones vs. nc families	0.65
0.571429	rm clones vs. nc families	0.66
0.571429	rm clones vs. nc families	0.67
0.571429	rm clones vs. nc families	0.68
0.571429	rm clones vs. nc families	0.69
0.571429	rm clones vs. nc families	0.7
0.571429	rm clones vs. nc families	0.71
0.571429	rm clones vs. nc families	0.72
0.571429	rm clones vs. nc families	0.73
0.571429	rm clones vs. nc families	0.74
0.571429	rm clones vs. nc families	0.75
0.571429	rm clones vs. nc families	0.76
0.571429	rm clones vs. nc families	0.77
0.571429	rm clones vs. nc families	0.78
0.571429	rm clones vs. nc families	0.79
0.571429	rm clones vs. nc families	0.8
0.571429	rm clones vs. nc families	0.81
0.571429	rm clones vs. nc families	0.82
0.571429	rm clones vs. nc families	0.83
0.571429	rm clones vs. nc families	0.84
0.571429	rm clones vs. nc families	0.85
0.571429	rm clones vs. nc families	0.86
0.571429	rm clones vs. nc families	0.87
0.571429	rm clones vs. nc families	0.88
0.571429	rm clones vs. nc families	0.89
0.571429	rm clones vs. nc families	0.9
0.533769	gf clones vs. nc families	0.1
0.5375	gf clones vs. nc families	0.11
0.5375	gf clones vs. nc families	0.12
0.595238	gf clones vs. nc families	0.13
0.595238	gf clones vs. nc families	0.14
0.588384	gf clones vs. nc families	0.15
0.630303	gf clones vs. nc families	0.16
0.630303	gf clones vs. nc families	0.17
0.472727	gf clones vs. nc families	0.18
0.472727	gf clones vs. nc families	0.19
0.704545	gf clones vs. nc families	0.2
0.694444	gf clones vs. nc families	0.21
0.655556	gf clones vs. nc families	0.23
0.655556	gf clones vs. nc families	0.24
0.655556	gf clones vs. nc families	0.25
0.655556	gf clones vs. nc families	0.26
0.655556	gf clones vs. nc families	0.27
0.571429	gf clones vs. nc families	0.28
0.571429	gf clones vs. nc families	0.29
0.571429	gf clones vs. nc families	0.3
0.571429	gf clones vs. nc families	0.31
0.52381	gf clones vs. nc families	0.32
0.52381	gf clones vs. nc families	0.33
0.52381	gf clones vs. nc families	0.34
0.52381	gf clones vs. nc families	0.35
0.52381	gf clones vs. nc families	0.36
0.6	gf clones vs. nc families	0.37
0.4	gf clones vs. nc families	0.38
0.4	gf clones vs. nc families	0.39
0.4	gf clones vs. nc families	0.4
0.4	gf clones vs. nc families	0.41
0.4	gf clones vs. nc families	0.42
0.4	gf clones vs. nc families	0.43
0.4	gf clones vs. nc families	0.44
0.4	gf clones vs. nc families	0.45
0	gf clones vs. nc families	0.46
0	gf clones vs. nc families	0.47
0	gf clones vs. nc families	0.48
0	gf clones vs. nc families	0.49
0	gf clones vs. nc families	0.5
0	gf clones vs. nc families	0.51
0	gf clones vs. nc families	0.52
0	gf clones vs. nc families	0.53
0	gf clones vs. nc families	0.54
0	gf clones vs. nc families	0.55
0	gf clones vs. nc families	0.56
0	gf clones vs. nc families	0.57
0	gf clones vs. nc families	0.58
0	gf clones vs. nc families	0.59
0	gf clones vs. nc families	0.6
0	gf clones vs. nc families	0.61
0	gf clones vs. nc families	0.62
0	gf clones vs. nc families	0.63
0	gf clones vs. nc families	0.64
0	gf clones vs. nc families	0.65
0	gf clones vs. nc families	0.66
0	gf clones vs. nc families	0.67
0.666667	gf clones vs. nc families	0.68
0	gf clones vs. nc families	0.69
0	gf clones vs. nc families	0.7
0	gf clones vs. nc families	0.71
0	gf clones vs. nc families	0.72
0	gf clones vs. nc families	0.73
0	gf clones vs. nc families	0.74
0	gf clones vs. nc families	0.75
0	gf clones vs. nc families	0.76
0	gf clones vs. nc families	0.77
0	gf clones vs. nc families	0.78
0	gf clones vs. nc families	0.79
0	gf clones vs. nc families	0.8
0	gf clones vs. nc families	0.81
0	gf clones vs. nc families	0.82
0	gf clones vs. nc families	0.83
0	gf clones vs. nc families	0.84
0	gf clones vs. nc families	0.85
0	gf clones vs. nc families	0.86
0	gf clones vs. nc families	0.87
0	gf clones vs. nc families	0.88
0	gf clones vs. nc families	0.89
0	gf clones vs. nc families	0.9
0.681818	gf clones vs. nc families	0.1
0.733333	gf clones vs. nc families	0.11
[truncated: 4,393 more rows]

## Sheet: Figure 5
Figure 5 c						Figure 5 f
id	pvalues(-log10)	Similarity in cluster clone barcode composition	Similarity in cluster clone dynamics			id	pvalues(-log10)	Similarity in cluster clone barcode composition	Similarity in cluster clone dynamics
gf1.C1_gf1.C2	0.2770421077280312	0	0.8050626365896832			rm1.C1_rm1.C2	10.397853789378516	0	0.1936094953045573
gf1.C1_gf1.C3	0.9534795385542482	0	0.7961788313024275			rm1.C1_rm1.C3	22.51028760659611	0	0.6677257540360174
gf1.C1_gf1.C4	0.28268460259404776	0	0.34957287588941477			rm1.C1_rm1.C4	17.839196092288688	0	0.4287947212793428
gf1.C1_gf1.C5	0.1690779891683499	0	0.5041837625566261			rm1.C1_rm1.C5	54.316479788056135	0	-0.712016
gf1.C1_gf1.C6	0.16071351502027048	0	0.5591427400555757			rm1.C1_rm2.C1	2.431802896829712	0.4545454545454546	0.8708066001187705
gf1.C1_gf1.C7	21.910529536384757	0	-0.36043			rm1.C1_rm2.C2	0.3340107618866706	0.2777777777777778	0.8262351047533578
gf1.C1_gf1.C8	0.21282825959353635	0	-0.67489			rm1.C1_rm2.C3	0.5358981986706896	0.2327790973871734	0.0728638
gf1.C1_gf2.C1	0.0689155	0	0.9088137790794212			rm1.C1_rm2.C4	0.47644707700994104	0.1111111111111111	-0.0495596
gf1.C1_gf2.C2	0.6531402020519573	0.1904761904761905	0.7931737526479553			rm1.C1_rm2.C5	1.689182769556918	0.0645161	-0.210231
gf1.C1_gf2.C3	0.21673332076926044	0	0.27854659645055846			rm1.C1_rm2.C6	0.22013929521239428	0.3076923076923077	0.4338180297623756
gf1.C1_gf2.C4	1.6749092168283253	0.0952381	0.5226368737360619			rm1.C1_rm2.C7	0.38553411405536336	0.125	0.014336
gf1.C1_gf2.C5	2.078101928476581	0.047619	-0.400063			rm1.C1_rm2.C8	1.2011659415588147	0.38235294117647056	0.33564365355977777
gf1.C1_gf3.C1	6.943311684101058	0.2	0.9778978744679152			rm1.C1_rm2.C9	0.11843740411038672	0.21428571428571427	0.10420348093526344
gf1.C1_gf3.C2	1.41486	0.0769231	0.8113238216499301			rm1.C1_rm2.C10	0.604389	0.1	-0.566837
gf1.C1_gf3.C3	0.26253385555975306	0	0.7562075083785941			rm1.C1_rm2.C11	0.3361423556899096	0.3333333333333333	0.4393887631989674
gf1.C1_gf3.C4	3.0032123066213035	0.0952381	0.6475961806275229			rm1.C1_rm2.C12	0.9279732895354738	0.0714286	-0.459292
gf1.C1_gf3.C5	0.2062216073003396	0	0.24198228274521116			rm1.C1_rm3.C1	1.1171268886247323	0.38461538461538464	0.6336925098643219
gf1.C1_gf3.C6	0.29294527075446086	0	-0.235143			rm1.C1_rm3.C2	0.15063348459105358	0.23214285714285715	0.570493
gf1.C1_gf3.C7	0.3739159385751551	0	-0.115926			rm1.C1_rm3.C3	0.8988980999026754	0.2898550724637681	0.7699511795297863
gf1.C1_gf3.C8	6.0862205030644425	0	-0.82056			rm1.C1_rm3.C4	1.6789829335547797	0.0909091	-0.139226
gf1.C1_gf4.C1	2.044824201561915	0.125	0.9254547455208326			rm1.C1_rm3.C5	0.4946590788730119	0.13333333333333333	0.5832026418495443
gf1.C1_gf4.C2	1.0959847299983425	0.1904761904761905	0.7604897323069728			rm1.C1_rm3.C6	0.3056087967366592	0.15384615384615383	-0.212928
gf1.C1_gf4.C3	0.1974225345710716	0	0.1902903480898388			rm1.C1_rm3.C7	1.7413414897688286	0	0.0422573
gf1.C1_gf4.C4	0.6489405487373752	0.0952381	0.5421242473056199			rm1.C1_rm3.C8	1.4456973801889623	0.0882353	-0.664283
gf1.C1_gf4.C5	0.1547966169884144	0	-0.126641			rm1.C1_rm4.C1	1.7241439606786106	0.42857142857142855	0.8118710922131864
gf1.C1_gf4.C6	0.16441526654754388	0	-0.652042			rm1.C1_rm4.C2	0.4347393925690448	0.2454780361757106	0.8460261446614101
gf1.C1_gf4.C7	6.809658593851505	0	-0.33372			rm1.C1_rm4.C3	21.492265573304227	0.9722222222222222	0.5232767645484688
gf1.C2_gf1.C3	0.8994981477891073	0	0.8462374238973428			rm1.C1_rm4.C4	6.036741511810065	0.9090909090909092	-0.243722
gf1.C2_gf1.C4	0.25549714394329676	0	0.8016653862516577			rm1.C1_rm4.C5	7.489948763055832	0.0789474	0.17809532562416674
gf1.C2_gf1.C5	0.15303047373418271	0	0.8792726286700192			rm1.C1_rm4.C6	0.19250365872531225	0.21052631578947367	-0.201691
gf1.C2_gf1.C6	0.14363697917023038	0	0.7276146494659189			rm1.C1_rm4.C7	1.308955488759831	0.15625	-0.532397
gf1.C2_gf1.C7	17.683931326471434	0	0.1567614103755297			rm1.C1_rm4.C8	0.48195207248075866	0.16666666666666666	-0.777489
gf1.C2_gf1.C8	0.1863452951079149	0	-0.699322			rm1.C2_rm1.C3	0.4641058080362791	0	0.3464692325435017
gf1.C2_gf2.C1	26.66563953918642	0.6666666666666666	0.9229422827161312			rm1.C2_rm1.C4	0.3546231850965464	0	0.4468316522002753
gf1.C2_gf2.C2	0.32923247118489024	0.0555556	0.7983348423831792			rm1.C2_rm1.C5	0.8611167326510162	0	0.18705433632713175
gf1.C2_gf2.C3	0.20509381093624793	0	0.6073458392393739			rm1.C2_rm2.C1	0.2170919600509343	0	-0.175705
gf1.C2_gf2.C4	13.7355	0.2777777777777778	0.8952454345660316			rm1.C2_rm2.C2	0.4287507816817911	0	0.1767368019101665
gf1.C2_gf2.C5	1.7965341095749443	0.0555556	0.1172929616275068			rm1.C2_rm2.C3	0.17108285227161113	0.2857142857142857	0.4982785389071108
gf1.C2_gf3.C1	2.333275600950805	0.1	0.8473354887501814			rm1.C2_rm2.C4	0.11400520260373068	0	0.6070657279051315
gf1.C2_gf3.C2	0.15380825419385197	0	0.429593			rm1.C2_rm2.C5	0.19768028684830752	0	0.4912901781334098
gf1.C2_gf3.C3	0.22841484129247144	0	0.6417125594495975			rm1.C2_rm2.C6	0.1223459096262056	0	0.4855918157494934
gf1.C2_gf3.C4	7.978538160779876	0.16666666666666666	0.7032909812859239			rm1.C2_rm2.C7	0.10857727490180438	0	0.11258306625103508
gf1.C2_gf3.C5	0.16897924004260612	0	0.4977774595811828			rm1.C2_rm2.C8	0.22853556274852788	0	0.5476765615583601
gf1.C2_gf3.C6	0.25830801773078627	0	0.32946026211550916			rm1.C2_rm2.C9	0.12220698711507878	0	0.5020372033556426
gf1.C2_gf3.C7	0.33613604845385103	0	0.18361969432966008			rm1.C2_rm2.C10	0.12334469744373228	0	0.3585254608857189
gf1.C2_gf3.C8	4.163748855432158	0.0555556	-0.478113			rm1.C2_rm2.C11	0.13889069660318198	0	0.365067
gf1.C2_gf4.C1	16.905266253688342	0.375	0.9257756395983384			rm1.C2_rm2.C12	0.13079542053113177	0	0.2081056166597003
gf1.C2_gf4.C2	0.6742982677207551	0	0.7474800308712564			rm1.C2_rm3.C1	0.1935419919166034	0	-0.273048
gf1.C2_gf4.C3	0.18712864303991733	0	0.49144953627928434			rm1.C2_rm3.C2	0.6015573571428109	0.0714286	0.0806393
gf1.C2_gf4.C4	4.168782565371837	0.2222222222222222	0.8525616746649037			rm1.C2_rm3.C3	0.5087541052804877	0	0.3158812153356715
gf1.C2_gf4.C5	0.11828621851931036	0	0.326319			rm1.C2_rm3.C4	0.24478693979427943	0	0.4951969691753586
gf1.C2_gf4.C6	0.1602145289603092	0	-0.699188			rm1.C2_rm3.C5	0.13392386086474828	0	0.4686399714722058
gf1.C2_gf4.C7	4.181918781645361	0.1111111111111111	0.1881631535033943			rm1.C2_rm3.C6	0.13586528439308188	0	0.3400460570720283
gf1.C3_gf1.C4	0.8778262252863562	0	0.6214293151874567			rm1.C2_rm3.C7	0.14292578461988226	0	0.36045634010823935
gf1.C3_gf1.C5	0.4788890120971848	0	0.7450587863118072			rm1.C2_rm3.C8	6.552325357644257	0.21428571428571427	0.3360762789575059
gf1.C3_gf1.C6	0.4646247699415216	0	0.347845			rm1.C2_rm4.C1	0.25604442581067244	0	-0.174882
gf1.C3_gf1.C7	101.2058677821999	0	0.0430056			rm1.C2_rm4.C2	0.8673959959255275	0.0714286	0.32559680868141383
gf1.C3_gf1.C8	0.6353413716265535	0	-0.919149			rm1.C2_rm4.C3	0.23038669965065595	0	0.0646809
gf1.C3_gf2.C1	0.1971109378211043	0	0.728592			rm1.C2_rm4.C4	0.11401920505574226	0	-0.0880546
gf1.C3_gf2.C2	4.9478491491494685	0.23148148148148148	0.989877			rm1.C2_rm4.C5	0.3031175902448134	0.14285714285714285	0.4199235027392819
gf1.C3_gf2.C3	0.8044794696619839	0.15789473684210523	0.7262666420256255			rm1.C2_rm4.C6	0.1533199704793399	0	0.4908446334662287
gf1.C3_gf2.C4	1.0493453818123923	0	0.6608005718920499			rm1.C2_rm4.C7	0.31587964846018796	0.0714286	0.30604383304999216
gf1.C3_gf2.C5	9.922341046010462	0.0462963	-0.0220536			rm1.C2_rm4.C8	0.14669916877170358	0	0.12956946602283503
gf1.C3_gf3.C1	0.20201828925248563	0.1	0.8373162863159935			rm1.C3_rm1.C4	0.6430885909767995	0	0.4673761109681289
gf1.C3_gf3.C2	3.978297681685416	0.3076923076923077	0.6732953323995605			rm1.C3_rm1.C5	1.629543590643734	0	-0.0964786
gf1.C3_gf3.C3	0.765965	0	0.5763499829937142			rm1.C3_rm2.C1	0.3691425400096145	0	0.3450886380849646
gf1.C3_gf3.C4	0.6714852890914761	0	0.3127337232577385			rm1.C3_rm2.C2	0.2155691373664515	0.03125	0.6932971137560325
gf1.C3_gf3.C5	0.5910087383739273	0	0.12190477156508184			rm1.C3_rm2.C3	1.3716021960848122	0.09375	0.39374435202659575
gf1.C3_gf3.C6	0.9298952248431166	0	0.1015666721723102			rm1.C3_rm2.C4	0.16333755164447666	0	0.24868504782074852
gf1.C3_gf3.C7	1.1413131598374475	0	-0.155957			rm1.C3_rm2.C5	0.3320012026123944	0	0.34240058221231884
gf1.C3_gf3.C8	25.78858248203278	0.0648148	-0.709878			rm1.C3_rm2.C6	0.1954629363398416	0	0.4584284821933574
gf1.C3_gf4.C1	0.3713787207111805	0	0.8568023189917706			rm1.C3_rm2.C7	0.156138	0	0.27698850318068446
gf1.C3_gf4.C2	5.936751613635681	0.2037037037037037	0.9664332912401472			rm1.C3_rm2.C8	0.17763792650481824	0.03125	0.5584266404072622
gf1.C3_gf4.C3	0.0927593	0.0555556	0.6222329943114818			rm1.C3_rm2.C9	0.21302108102551884	0	0.260616
gf1.C3_gf4.C4	1.7205010840110806	0	0.5234220258904965			rm1.C3_rm2.C10	0.1829771146907215	0	-0.12242
gf1.C3_gf4.C5	0.16839405738427476	0.1111111111111111	0.3560685995636701			rm1.C3_rm2.C11	0.21537339318424137	0	0.4894864409547559
gf1.C3_gf4.C6	0.48350845446756624	0	-0.914464			rm1.C3_rm2.C12	0.8557129515259633	0.0714286	-0.0801695
gf1.C3_gf4.C7	26.133278951111333	0.0648148	0.0561622			rm1.C3_rm3.C1	0.3225956429394072	0	0.0526645
gf1.C4_gf1.C5	0.16031502723531438	0	0.973523			rm1.C3_rm3.C2	0.7743629955021627	0.09375	0.6170800945503053
gf1.C4_gf1.C6	0.1592350296385117	0	0.6787673293836136			rm1.C3_rm3.C3	0.11647220776472696	0.0625	0.5387244854409301
gf1.C4_gf1.C7	19.13064750937619	0	0.7052344430657378			rm1.C3_rm3.C4	0.4599855607810654	0	0.26809393421523653
gf1.C4_gf1.C8	0.17882543207927484	0	-0.531532			rm1.C3_rm3.C5	0.22963149937840052	0	0.4949437596879864
gf1.C4_gf2.C1	0.0765817	0	0.5465123734332971			rm1.C3_rm3.C6	0.20493098505295015	0	0.26438315253424594
gf1.C4_gf2.C2	0.2749588787711244	0.0555556	0.5739270300902264			rm1.C3_rm3.C7	0.2317747790824042	0	0.0320263
gf1.C4_gf2.C3	0.2170227124445222	0	0.8282361959229251			rm1.C3_rm3.C8	0.2027898022108012	0.03125	-0.119603
gf1.C4_gf2.C4	100.40769954224672	0.8333333333333334	0.9671420969048992			rm1.C3_rm4.C1	0.3938251755366812	0	0.2583845679883843
gf1.C4_gf2.C5	2.4708022481828924	0	0.6745030565303244			rm1.C3_rm4.C2	0.9118662703140784	0.125	0.6221182473512418
gf1.C4_gf3.C1	0.1283283893485346	0	0.39341246086346104			rm1.C3_rm4.C3	0.4065673437199009	0	0.11395720642751472
gf1.C4_gf3.C2	0.14380151555493703	0	-0.0948756			rm1.C3_rm4.C4	0.19882279981975257	0	-0.388609
gf1.C4_gf3.C3	0.23757261180795491	0	0.259419			rm1.C3_rm4.C5	1.1864940000753117	0	0.2900840345300967
gf1.C4_gf3.C4	99.40009839751497	0.5555555555555556	0.38086690828253456			rm1.C3_rm4.C6	0.2745467108719454	0	0.1360070510528666
gf1.C4_gf3.C5	0.204116	0	0.495998			rm1.C3_rm4.C7	0.5883796672369042	0	-0.0840524
gf1.C4_gf3.C6	0.2798595225705352	0	0.8127559544092652			rm1.C3_rm4.C8	0.2525828298294465	0	-0.291045
gf1.C4_gf3.C7	0.3246438514543595	0	0.3801039656642484			rm1.C4_rm1.C5	1.2533886177100664	0	0.0751153
gf1.C4_gf3.C8	5.516073032298526	0	0.0536054			rm1.C4_rm2.C1	0.29328692813049034	0	0.1350282893884639
gf1.C4_gf4.C1	2.391535527286844	0.125	0.5561791074220561			rm1.C4_rm2.C2	0.5310550114403075	0	0.4437739449564123
gf1.C4_gf4.C2	0.7130210040152459	0	0.5145099913399396			rm1.C4_rm2.C3	0.35001626343557996	0.17391304347826086	0.7286575686709326
gf1.C4_gf4.C3	0.1810030044974701	0	0.7092788480455153			rm1.C4_rm2.C4	0.15088843799142704	0	0.4055717733401734
gf1.C4_gf4.C4	52.415078359778576	0.8333333333333334	0.8831818867547939			rm1.C4_rm2.C5	0.30874952846173637	0	0.2596168798401237
gf1.C4_gf4.C5	0.13769614363002927	0	0.755656			rm1.C4_rm2.C6	0.1572273488017795	0	0.8305697900649844
gf1.C4_gf4.C6	0.1530304737341837	0	-0.541033			rm1.C4_rm2.C7	0.12997479799067438	0	0.404809
gf1.C4_gf4.C7	6.023943525641164	0	0.7290852470889206			rm1.C4_rm2.C8	0.3136293582328049	0	0.6974045735127467
gf1.C5_gf1.C6	0.0930083	0	0.6531266030351326			rm1.C4_rm2.C9	0.17512688467839185	0	0.4392358582787257
gf1.C5_gf1.C7	8.15844	0	0.5933542997250821			rm1.C4_rm2.C10	0.12464159251737464	0	0.28708014426183415
gf1.C5_gf1.C8	0.12521948756738124	0	-0.632395			rm1.C4_rm2.C11	0.1976965871792442	0	0.347944
gf1.C5_gf2.C1	0.0509167	0	0.6465966433678889			rm1.C4_rm2.C12	0.19590507171291816	0	0.2926518962821283
gf1.C5_gf2.C2	0.47988419425143974	0	0.6943574590407919			rm1.C4_rm3.C1	0.2726299363533351	0	-0.223357
gf1.C5_gf2.C3	0.13284735473443987	0	0.8369617653438876			rm1.C4_rm3.C2	1.672756513326918	0	0.6428811018569802
gf1.C5_gf2.C4	1.2021773043823405	0.125	0.9698698811203846			rm1.C4_rm3.C3	0.0753387	0.0869565	0.3558700815324993
gf1.C5_gf2.C5	1.2701038004386762	0	0.5577200909318363			rm1.C4_rm3.C4	1.2316362934486615	0.0869565	0.6603113774305039
gf1.C5_gf3.C1	0.078	0	0.5368426782598578			rm1.C4_rm3.C5	0.18387549578089368	0	0.5723135677770843
gf1.C5_gf3.C2	0.0881695	0	0.0694662			rm1.C4_rm3.C6	0.1727692195406913	0	0.15206190944519804
gf1.C5_gf3.C3	0.13730368272018642	0	0.3919241848495154			rm1.C4_rm3.C7	0.1972570518078022	0	0.48051314753343743
gf1.C5_gf3.C4	0.12327870603421558	0	0.43328701590458063			rm1.C4_rm3.C8	0.3071211851289406	0	-0.13176
gf1.C5_gf3.C5	0.11609333159872366	0	0.38807001370492433			rm1.C4_rm4.C1	0.332363	0	-0.0358996
gf1.C5_gf3.C6	0.17093237042928588	0	0.6731782548463503			rm1.C4_rm4.C2	1.04382	0.0869565	0.6569542450033796
gf1.C5_gf3.C7	0.20869811754445733	0	0.31876582739634807			rm1.C4_rm4.C3	0.3193164361112259	0	0.0926615
gf1.C5_gf3.C8	2.4840827758272375	0	-0.118276			rm1.C4_rm4.C4	0.15377176248643704	0	-0.0831553
gf1.C5_gf4.C1	0.072198	0	0.66301			rm1.C4_rm4.C5	0.7272543298100805	0.17391304347826086	0.7289589815773754
gf1.C5_gf4.C2	0.40959991067803786	0	0.6360727626132607			rm1.C4_rm4.C6	0.21012046109515903	0	0.5492977459253896
gf1.C5_gf4.C3	0.11826129699528092	0	0.7113580916018709			rm1.C4_rm4.C7	0.0496548	0.0434783	0.3626176894189615
gf1.C5_gf4.C4	0.6408033915284391	0.125	0.8644840911482959			rm1.C4_rm4.C8	3.4476623475744392	0.1111111111111111	0.1054974174009693
gf1.C5_gf4.C5	0.0788056	0	0.696385			rm1.C5_rm2.C1	0.6597538567929173	0	-0.910629
gf1.C5_gf4.C6	0.0977153	0	-0.641536			rm1.C5_rm2.C2	0.8750818858467009	0.0133333	-0.404939
gf1.C5_gf4.C7	2.860292765872312	0	0.6174196212329421			rm1.C5_rm2.C3	1.0735228980573004	0.32	0.5242981558634633
gf1.C6_gf1.C7	8.175492155731945	0	0.2324657516178279			rm1.C5_rm2.C4	0.448484	0.1111111111111111	0.30705980710512937
gf1.C6_gf1.C8	0.1340616465454176	0	-0.235818			rm1.C5_rm2.C5	8.459184212978592	0.25806451612903225	0.6086342326484638
gf1.C6_gf2.C1	0.04797	0	0.7485196208285769			rm1.C5_rm2.C6	1.300550505026172	0.15384615384615383	0.0303373
gf1.C6_gf2.C2	0.48613261782210143	0	0.32547404323456997			rm1.C5_rm2.C7	0.27116110612356453	0	0.3892250637328234
gf1.C6_gf2.C3	0.13040315161855542	0	0.30607858180228287			rm1.C5_rm2.C8	0.7352587731674298	0.0882353	0.2451188601385177
gf1.C6_gf2.C4	0.18905780948407264	0	0.7963062177378573			rm1.C5_rm2.C9	0.3862903024893327	0	0.29092336752768344
gf1.C6_gf2.C5	1.309537122398668	0	0.2262827868763091			rm1.C5_rm2.C10	1.7599258536872635	0.2	0.7921078616736895
gf1.C6_gf3.C1	0.07331	0	0.5316454612901411			rm1.C5_rm2.C11	0.15035741728335672	0.0666667	-0.0117025
gf1.C6_gf3.C2	0.10307288325287406	0	0.0675709			rm1.C5_rm2.C12	5.42331	0.2857142857142857	0.6462609041797664
gf1.C6_gf3.C3	0.1545536235483322	0	0.3642241802252806			rm1.C5_rm3.C1	0.5382052473834125	0	-0.959097
gf1.C6_gf3.C4	0.12224321734102662	0	0.749083			rm1.C5_rm3.C2	3.292008513367034	0.04	-0.0577349
gf1.C6_gf3.C5	0.1258452216923428	0	0.7642119585236063			rm1.C5_rm3.C3	0.2601481864845346	0.0933333	-0.574296
gf1.C6_gf3.C6	0.17013388117735995	0	0.4582747901266202			rm1.C5_rm3.C4	20.59612424130855	0.3181818181818182	0.68214
gf1.C6_gf3.C7	0.21357768099292423	0	0.34882848367230124			rm1.C5_rm3.C5	0.3557472449148284	0	-0.230523
gf1.C6_gf3.C8	2.484140675755252	0	-0.0593485			rm1.C5_rm3.C6	1.35587	0.15384615384615383	0.4831187539012732
gf1.C6_gf4.C1	0.0879016	0	0.628282			rm1.C5_rm3.C7	2.3164292677101916	0.1875	0.00964467
gf1.C6_gf4.C2	0.3946297852487192	0	0.25601548430783727			rm1.C5_rm3.C8	34.87453686907889	0.4705882352941176	0.6690904913898003
gf1.C6_gf4.C3	0.11400520260373032	0	0.2119155339332255			rm1.C5_rm4.C1	0.7609919982612249	0	-0.959034
gf1.C6_gf4.C4	0.26367834675093627	0	0.9374188063685848			rm1.C5_rm4.C2	2.620921325908767	0.0933333	-0.396569
gf1.C6_gf4.C5	0.0829551	0	0.18910409871124031			rm1.C5_rm4.C3	0.7227767813861639	0	-0.703907
gf1.C6_gf4.C6	0.11295503772239776	0	-0.228915			rm1.C5_rm4.C4	0.3170997868495841	0	-0.0561229
gf1.C6_gf4.C7	2.963186319984521	0	0.27118245304090527			rm1.C5_rm4.C5	6.701210988145432	0.26666666666666666	0.288596
gf1.C7_gf1.C8	11.811224603852738	0	-0.0559151			rm1.C5_rm4.C6	0.0708015	0.0526316	0.6488203644998286
gf1.C7_gf2.C1	1.327320611771414	0	-0.175565			rm1.C5_rm4.C7	25.9041	0.3125	0.8354595438853839
gf1.C7_gf2.C2	46.00624005518776	0.0519481	0.0140504			rm1.C5_rm4.C8	0.7881197079584296	0.1111111111111111	0.9503240501399868
gf1.C7_gf2.C3	1.4601345558684122	0.3157894736842105	0.6733612598586058			rm2.C1_rm2.C2	1.5441327578976694	0	0.6556414522504257
gf1.C7_gf2.C4	9.15663	0.0571429	0.5418183893046602			rm2.C1_rm2.C3	12.48088732222116	0	-0.291168
gf1.C7_gf2.C5	59.65765450874079	0.8088235294117647	0.9943605730418248			rm2.C1_rm2.C4	0.30072851293655817	0	-0.287779
gf1.C7_gf3.C1	2.736882483380204	0	-0.344554			rm2.C1_rm2.C5	0.6580128857195906	0	-0.509589
gf1.C7_gf3.C2	3.1588030830653464	0	-0.658664			rm2.C1_rm2.C6	0.3736033677713248	0	0.1496278900911605
gf1.C7_gf3.C3	3.2928312033884333	0.14285714285714285	-0.342182			rm2.C1_rm2.C7	0.2899909126450282	0	-0.267506
gf1.C7_gf3.C4	5.316089934834639	0	-0.189325			rm2.C1_rm2.C8	0.7227822444308908	0	0.0014731
gf1.C7_gf3.C5	2.816869199262369	0.10526315789473684	0.12122556549901008			rm2.C1_rm2.C9	0.4058489422295729	0	-0.200645
gf1.C7_gf3.C6	4.603809965027721	0.13513513513513514	0.924079			rm2.C1_rm2.C10	0.29682419653868386	0	-0.817412
gf1.C7_gf3.C7	3.165751887894066	0.2352941176470588	0.3901924312204934			rm2.C1_rm2.C11	0.4176087652870329	0	0.19166877696556103
gf1.C7_gf3.C8	75.24199713307623	0.7047387606318347	0.6471267043810542			rm2.C1_rm2.C12	0.3924305982388797	0	-0.669381
gf1.C7_gf4.C1	2.7948348726521908	0	-0.191477			rm2.C1_rm3.C1	103.93732514030802	0.7692307692307693	0.8756348233014853
gf1.C7_gf4.C2	22.858890216883644	0.0991736	-0.0229706			rm2.C1_rm3.C2	0.19627782232895877	0.30303030303030304	0.34955018404773086
gf1.C7_gf4.C3	0.8626737914703264	0.3888888888888889	0.6146219946107166			rm2.C1_rm3.C3	1.6977973559656558	0	0.7149169902900052
gf1.C7_gf4.C4	20.80106400214875	0	0.43705785001171615			rm2.C1_rm3.C4	0.6893130058412391	0	-0.483385
gf1.C7_gf4.C5	0.00489283	0.5555555555555556	0.8893231379247637			rm2.C1_rm3.C5	0.3366656349457736	0	0.4158141799097719
gf1.C7_gf4.C6	2.097809077517708	0.16666666666666666	-0.0834493			rm2.C1_rm3.C6	0.30236613757464437	0	-0.465203
gf1.C7_gf4.C7	100.3817508849118	0.7691373025516404	0.9974249114013346			rm2.C1_rm3.C7	0.33855174298264584	0	0.00523974
gf1.C8_gf2.C1	0.0497278	0	-0.590523			rm2.C1_rm3.C8	0.5322110065173338	0	-0.757417
gf1.C8_gf2.C2	0.6176754181049141	0	-0.921599			rm2.C1_rm4.C1	157.50081779621854	0.8181818181818182	0.939379
gf1.C8_gf2.C3	0.1587566857719052	0	-0.739037			rm2.C1_rm4.C2	4.85653	0	0.6989466897651592
gf1.C8_gf2.C4	0.7971666567702926	0.0833333	-0.522142			rm2.C1_rm4.C3	0.5611935512313144	0	0.6787983253903913
gf1.C8_gf2.C5	0.24672592250281475	0.25	0.0289543			rm2.C1_rm4.C4	0.26638287370911157	0	0.0276342
gf1.C8_gf3.C1	3.617803829845393	0.1	-0.687317			rm2.C1_rm4.C5	1.7220404155597862	0	-0.014017
gf1.C8_gf3.C2	0.1314721766203545	0	-0.630749			rm2.C1_rm4.C6	0.3684522788164232	0	-0.460361
gf1.C8_gf3.C3	1.2439513697521716	0.0833333	-0.311642			rm2.C1_rm4.C7	0.8212548640165729	0	-0.753119
gf1.C8_gf3.C4	0.15723386676385337	0	-0.0670463			rm2.C1_rm4.C8	0.33113994902393634	0	-0.929037
gf1.C8_gf3.C5	0.1540164422603392	0	7.241788676207728e-4			rm2.C2_rm2.C3	33.998937277773486	0	0.2503155973662403
gf1.C8_gf3.C6	3.3346254813569884	0.16666666666666666	-0.0801837			rm2.C2_rm2.C4	0.5980112869978969	0	0.16670993062111883
gf1.C8_gf3.C7	0.26402713555855467	0	0.4228013339440413			rm2.C2_rm2.C5	1.539954579096958	0	0.20567898999388212
gf1.C8_gf3.C8	1.900834525948184	0.16666666666666666	0.7032561985876955			rm2.C2_rm2.C6	0.8356443976309584	0	0.633089
gf1.C8_gf4.C1	0.0975564	0	-0.711095			rm2.C2_rm2.C7	0.5731988767170224	0	0.3424216285842838
gf1.C8_gf4.C2	0.5239185503692108	0	-0.964629			rm2.C2_rm2.C8	1.7542795105985671	0	0.5764834134607122
gf1.C8_gf4.C3	0.1464636958102251	0	-0.755271			rm2.C2_rm2.C9	0.8686543593507257	0	0.44727279078506454
gf1.C8_gf4.C4	0.3401235713200503	0	-0.387163			rm2.C2_rm2.C10	0.6677800615378034	0	-0.346808
gf1.C8_gf4.C5	0.10577680037291357	0	-0.454209			rm2.C2_rm2.C11	0.8743842680570924	0	0.7267728436330096
gf1.C8_gf4.C6	8.469503803434188	0.16666666666666666	0.989791			rm2.C2_rm2.C12	0.8392459168753582	0	-0.206773
gf1.C8_gf4.C7	1.48751	0.25	-0.0570818			rm2.C2_rm3.C1	0.9408422080452452	0	0.30266986788349914
gf2.C1_gf2.C2	0.4448452605309818	0	0.6921919322883726			rm2.C2_rm3.C2	16.09893006330086	0.7222222222222222	0.7600762291207439
gf2.C1_gf2.C3	0.10840229472235924	0	0.31043496254542946			rm2.C2_rm3.C3	2.1445961737467876	0.23333333333333336	0.7060323963927942
gf2.C1_gf2.C4	0.16951149006495014	0	0.7104454782347711			rm2.C2_rm3.C4	1.449277002964772	0	0.12835995965883973
gf2.C1_gf2.C5	2.0188373805751727	0	-0.209002			rm2.C2_rm3.C5	0.660431	0	0.6813520609159481
gf2.C1_gf3.C1	0.04797	0	0.925559			rm2.C2_rm3.C6	0.6067820204909677	0	0.0495407
gf2.C1_gf3.C2	0.0615977	0	0.5896943254821813			rm2.C2_rm3.C7	0.14475791305859795	0.0625	0.106944
gf2.C1_gf3.C3	0.0849833	0	0.6860721682039352			rm2.C2_rm3.C8	1.2345782659613496	0	-0.447936
gf2.C1_gf3.C4	9.022086398721637	0.3333333333333333	0.8315422959122849			rm2.C2_rm4.C1	0.0328247	0.0857143	0.5372379383714724
gf2.C1_gf3.C5	0.0676294	0	0.5084809505370156			rm2.C2_rm4.C2	0.628357	0.4111111111111111	0.7872300082653336
gf2.C1_gf3.C6	0.1003337845742589	0	0.0311656			rm2.C2_rm4.C3	0.0182934	0.0833333	0.4061721730888164
gf2.C1_gf3.C7	0.1326187077353783	0	0.0604707			rm2.C2_rm4.C4	1.692599181987703	0.2727272727272727	-0.134473
gf2.C1_gf3.C8	1.0891590349419105	0	-0.623529			rm2.C2_rm4.C5	3.666843147501949	0.0111111	0.3198594378214429
gf2.C1_gf4.C1	12.162789799466394	0.3333333333333333	0.9473898121959612			rm2.C2_rm4.C6	0.21200688841530205	0.0526316	-0.0347753
gf2.C1_gf4.C2	0.2183484720280546	0	0.6558805868234002			rm2.C2_rm4.C7	1.8056251800169447	0	-0.299672
gf2.C1_gf4.C3	0.065264	0	0.23205623716834745			rm2.C2_rm4.C8	0.2105798521500287	0.1111111111111111	-0.491564
gf2.C1_gf4.C4	0.13650277703478958	0	0.7537850233075749			rm2.C3_rm2.C4	3.6250419403583254	0	0.5013525034886178
gf2.C1_gf4.C5	0.0464418	0	-0.00638958			rm2.C3_rm2.C5	11.920737536677755	0	0.5292965662050562
gf2.C1_gf4.C6	0.0590638	0	-0.585919			rm2.C3_rm2.C6	5.410960887408297	0	0.7147975049273895
gf2.C1_gf4.C7	1.2122593163903248	0	-0.143474			rm2.C3_rm2.C7	3.4947547895023816	0	0.624776
gf2.C2_gf2.C3	1.7427193940540833	0	0.7268574114868845			rm2.C3_rm2.C8	12.794777709074792	0	0.7295256867873293
gf2.C2_gf2.C4	3.030360022530563	0	0.6108487373229203			rm2.C3_rm2.C9	5.408056726986268	0	0.5373932192867598
gf2.C2_gf2.C5	97.75457019773862	0	-0.0536212			rm2.C3_rm2.C10	4.073642589872224	0	0.608713
gf2.C2_gf3.C1	1.8641888825321415	0.3	0.8273036975913302			rm2.C3_rm2.C11	5.9658	0	0.44213215544313467
gf2.C2_gf3.C2	7.98607	0.5384615384615384	0.7179076141599314			rm2.C3_rm2.C12	5.673568990820447	0	0.5674494426016061
gf2.C2_gf3.C3	1.018417614171624	0	0.5357805292234958			rm2.C3_rm3.C1	3.628613768048429	0.0769231	-0.584457
gf2.C2_gf3.C4	0.8853335627139047	0	0.25554392389483604			rm2.C3_rm3.C2	12.672872779185996	0.2708333333333333	0.41951277107148077
gf2.C2_gf3.C5	0.7625515908786971	0	0.0914841			rm2.C3_rm3.C3	1.0065458774519491	0.36231884057971014	0.17049336194506748
gf2.C2_gf3.C6	1.278947772674186	0	0.0609962			rm2.C3_rm3.C4	1.8015857046259471	0.25	0.8556040357433987
gf2.C2_gf3.C7	1.1328530238907708	0.0196078	-0.219853			rm2.C3_rm3.C5	0.3172104974614917	0.3333333333333333	0.41304159594490497
gf2.C2_gf3.C8	35.079719018795984	0.0649351	-0.730962			rm2.C3_rm3.C6	1.8231286018968689	0.0769231	0.4779294764162587
gf2.C2_gf4.C1	0.0847204	0.125	0.8301455194527142			rm2.C3_rm3.C7	0.14452113955020487	0.375	0.42604147448303686
gf2.C2_gf4.C2	6.869401778655557	0.2396694214876033	0.9785408842922388			rm2.C3_rm3.C8	0.45404735381028544	0.5	0.22189376106971603
gf2.C2_gf4.C3	0.25990721767229497	0.0555556	0.6225900421393605			rm2.C3_rm4.C1	5.112998852789783	0.0285714	-0.445719
gf2.C2_gf4.C4	1.6824354983599592	0.015625	0.4816911202061427			rm2.C3_rm4.C2	0.31636897035593253	0.3979328165374677	0.4102456580349037
gf2.C2_gf4.C5	0.0314204	0.1111111111111111	0.33713667714703777			rm2.C3_rm4.C3	1.8003864987249938	0.19444444444444445	-0.362799
gf2.C2_gf4.C6	0.5800006944221808	0	-0.915444			rm2.C3_rm4.C4	0.750007	0.18181818181818185	-0.296136
gf2.C2_gf4.C7	40.216281306284266	0.0519481	0.0242063			rm2.C3_rm4.C5	2.6069991149605833	0.4934210526315789	0.822572
gf2.C3_gf2.C4	0.4744261945025757	0	0.7230547470328209			rm2.C3_rm4.C6	0.3078212417965199	0.3157894736842105	0.7949755238996736
gf2.C3_gf2.C5	9.873891242637544	0	0.6109872885734409			rm2.C3_rm4.C7	1.324892801108444	0.5	0.6971424053416253
gf2.C3_gf3.C1	0.11878627176577056	0	0.30633936987846155			rm2.C3_rm4.C8	1.3144409324028452	0.16666666666666666	0.5060828406194479
gf2.C3_gf3.C2	0.16667376072701895	0	0.0967043			rm2.C4_rm2.C5	0.2834711820788868	0	0.6565934444977974
gf2.C3_gf3.C3	0.6426083996749502	0.0526316	0.0261366			rm2.C4_rm2.C6	0.16821353723601562	0	0.6060441581291671
gf2.C3_gf3.C4	0.20571072895129736	0	-0.0717472			rm2.C4_rm2.C7	0.1164052557081836	0	0.22352278700184236
gf2.C3_gf3.C5	0.180985	0	0.0550181			rm2.C4_rm2.C8	0.31281246183326583	0	0.5612135476620232
gf2.C3_gf3.C6	0.3053391067745961	0	0.6254886796029715			rm2.C4_rm2.C9	0.1799569189098762	0	0.5793449130540492
gf2.C3_gf3.C7	0.356936	0	-0.0504798			rm2.C4_rm2.C10	0.14132566240084857	0	0.6137722992448932
gf2.C3_gf3.C8	1.565023275950835	0.2631578947368421	-0.113903			rm2.C4_rm2.C11	0.17576584772937642	0	0.29806265901243123
gf2.C3_gf4.C1	0.12077934800343368	0	0.4011974277679211			rm2.C4_rm2.C12	0.16800216429924042	0	0.49064652708550527
gf2.C3_gf4.C2	0.19612190613357217	0.10526315789473684	0.71026			rm2.C4_rm3.C1	0.19659037691772832	0	-0.404223
gf2.C3_gf4.C3	1.2311202127072791	0.0555556	0.9218063127074714			rm2.C4_rm3.C2	0.305444	0.4444444444444444	0.17405793293024407
gf2.C3_gf4.C4	0.447551	0	0.5498167721017475			rm2.C4_rm3.C3	0.6585636427531538	0	0.22783203866763535
gf2.C3_gf4.C5	0.1268340756423692	0	0.8743184863563231			rm2.C4_rm3.C4	0.4960485160478695	0.1111111111111111	0.5894306465526844
gf2.C3_gf4.C6	0.16078453836209658	0	-0.761918			rm2.C4_rm3.C5	0.14205901297813509	0	0.5303057063535153
gf2.C3_gf4.C7	1.8941507679273664	0.2631578947368421	0.6697853126333857			rm2.C4_rm3.C6	0.1486474173947901	0	0.77115230452732475
gf2.C4_gf2.C5	19.31171813031205	0	0.5198834957707923			rm2.C4_rm3.C7	6.6070800747993745	0.2222222222222222	0.51016935441131706
gf2.C4_gf3.C1	4.331991147984622	0.2	0.5559020393730518			rm2.C4_rm3.C8	0.2637473983331642	0	0.4943829179800032
gf2.C4_gf3.C2	0.19550035402487012	0	0.0350215			rm2.C4_rm4.C1	0.22825379773321008	0	-0.40604
gf2.C4_gf3.C3	0.36301973249376496	0	0.43312394106824015			rm2.C4_rm4.C2	0.2605545575679046	0.4444444444444444	0.19744940597118332
gf2.C4_gf3.C4	104.06989740015324	0.6521739130434783	0.5774586554790506			rm2.C4_rm4.C3	0.7648769824214784	0.1111111111111111	0.0821868
gf2.C4_gf3.C5	0.524358	0.0526316	0.5760683554113919			rm2.C4_rm4.C4	0.1241078956611501	0	0.20200701049221192
gf2.C4_gf3.C6	0.4308824097350689	0	0.692328			rm2.C4_rm4.C5	0.10092859499900632	0.1111111111111111	0.5982704220014652
gf2.C4_gf3.C7	0.506603	0	0.4179386955268063			rm2.C4_rm4.C6	0.1741271802710999	0	0.667988
gf2.C4_gf3.C8	6.965383366618609	0.0571429	-0.0713372			rm2.C4_rm4.C7	0.29337566464582027	0.1111111111111111	0.5932529776648592
gf2.C4_gf4.C1	5.170917923783323	0.25	0.697035			rm2.C4_rm4.C8	5.998579897576186	0.2222222222222222	0.3207404485935438
gf2.C4_gf4.C2	1.097326260872146	0	0.5409450011482653			rm2.C5_rm2.C6	0.36389173680777914	0	0.529627
gf2.C4_gf4.C3	0.3119970117980483	0	0.5960994507636876			rm2.C5_rm2.C7	0.27399297182919735	0	0.6434504609497936
gf2.C4_gf4.C4	91.15392287989276	0.7142857142857143	0.9541215922740138			rm2.C5_rm2.C8	0.7433899563812194	0	0.579196
gf2.C4_gf4.C5	0.19038586102394295	0	0.5926138113772239			rm2.C5_rm2.C9	0.3765298186822064	0	0.6369751221869983
gf2.C4_gf4.C6	0.7855201800998728	0.0833333	-0.527977			rm2.C5_rm2.C10	0.3099889828711564	0	0.5496519428345337
gf2.C4_gf4.C7	7.756555294524757	0.0857143	0.5760346122590194			rm2.C5_rm2.C11	0.39140648082465623	0	0.5309973689360654
gf2.C5_gf3.C1	0.6608701216334985	0.1	-0.384164			rm2.C5_rm2.C12	0.37316842865019495	0	0.5875226975628347
gf2.C5_gf3.C2	1.565974846154183	0	-0.710588			rm2.C5_rm3.C1	0.45083397116814783	0	-0.632399
gf2.C5_gf3.C3	2.499252655349064	0.0357143	-0.328428			rm2.C5_rm3.C2	1.495008460938346	0.5161290322580645	0.15902083732907024
gf2.C5_gf3.C4	1.8907122153870808	0.0434783	-0.170271			rm2.C5_rm3.C3	0.6363933136871633	0.0645161	0.0547769
gf2.C5_gf3.C5	1.5691277657464242	0.0526316	0.13587689238034062			rm2.C5_rm3.C4	4.398613776335173	0.1935483870967742	0.5965958964232322
gf2.C5_gf3.C6	2.606810554776757	0.0540541	0.9231524607401334			rm2.C5_rm3.C5	0.30821179680794997	0	0.21044346733655195
gf2.C5_gf3.C7	0.9054803913415712	0.17647058823529413	0.4617649716817134			rm2.C5_rm3.C6	0.4357867162874889	0.0769231	0.7081999791180954
gf2.C5_gf3.C8	55.36076094556115	0.7626050420168067	0.7026887712788004			rm2.C5_rm3.C7	0.3368334952273546	0	0.4121460015056203
gf2.C5_gf4.C1	0.5640728589837883	0.125	-0.230114			rm2.C5_rm3.C8	3.9159561840238575	0.16129032258064516	0.7054721911243634
gf2.C5_gf4.C2	7.8433	0.0826446	-0.0970569			rm2.C5_rm4.C1	0.5030915063281901	0	-0.566279
gf2.C5_gf4.C3	0.1087408022703855	0.3333333333333333	0.5499956269553411			rm2.C5_rm4.C2	2.7247272215997387	0.0967742	-0.0520514
gf2.C5_gf4.C4	7.093801204680873	0.015625	0.4227444189271342			rm2.C5_rm4.C3	0.5400110769582525	0	-0.135951
gf2.C5_gf4.C5	0.0510671	0.3333333333333333	0.8489669260289086			rm2.C5_rm4.C4	0.22324941662846093	0	0.0517227
gf2.C5_gf4.C6	0.18618299765811647	0.25	0.00186787			rm2.C5_rm4.C5	0.4195292947849906	0.1935483870967742	0.3662214883409718
gf2.C5_gf4.C7	48.246443403411874	0.7752100840336135	0.9953610635117296			rm2.C5_rm4.C6	0.33681943837065675	0	0.4873976535241944
gf3.C1_gf3.C2	0.13823341652411367	0	0.8126951925118946			rm2.C5_rm4.C7	1.0350089556566615	0.12903225806451613	0.6201750960347834
gf3.C1_gf3.C3	0.21738960987971245	0	0.794267			rm2.C5_rm4.C8	3.735522031412407	0.16666666666666666	0.5433838324493994
gf3.C1_gf3.C4	0.18023958141141275	0	0.6825459885439055			rm2.C6_rm2.C7	0.14409973997687325	0	0.5866176536062311
gf3.C1_gf3.C5	0.17963726937005686	0	0.3086781431467662			rm2.C6_rm2.C8	0.3854958433530849	0	0.7906888732820828
gf3.C1_gf3.C6	0.25442694930342286	0	-0.18714			rm2.C6_rm2.C9	0.21776977840164463	0	0.602941
gf3.C1_gf3.C7	0.32268426589298727	0	-0.0616201			rm2.C6_rm2.C10	0.17735838036481943	0	0.2893529708958489
gf3.C1_gf3.C8	11.923643964627596	0	-0.81855			rm2.C6_rm2.C11	0.22351093517069512	0	0.5872392330318247
gf3.C1_gf4.C1	20.812812815087497	0.25	0.966623			rm2.C6_rm2.C12	0.22488229375170876	0	0.3954132023003608
gf3.C1_gf4.C2	0.9395355629544708	0.2	0.7879945906444324			rm2.C6_rm3.C1	0.24900803591099077	0	-0.178504
gf3.C1_gf4.C3	0.12915246827551363	0	0.19692262789894224			rm2.C6_rm3.C2	0.1307321684634601	0.38461538461538464	0.6161081658423787
gf3.C1_gf4.C4	0.5571652851729983	0.1	0.5543120403024762			rm2.C6_rm3.C3	3.1380395756587034	0.4615384615384616	0.525743
gf3.C1_gf4.C5	0.0859112	0	-0.112318			rm2.C6_rm3.C4	0.3685130233199482	0	0.6163127740996106
gf3.C1_gf4.C6	3.769943701876159	0.1	-0.667532			rm2.C6_rm3.C5	1.277488342856396	0.0769231	0.7054731274106417
gf3.C1_gf4.C7	2.38037	0	-0.316444			rm2.C6_rm3.C6	0.16827930789690315	0	0.39878840307383934
gf3.C2_gf3.C3	0.2438988089101859	0	0.532962			rm2.C6_rm3.C7	0.18297711469071976	0	0.6402011951089862
gf3.C2_gf3.C4	0.21848991893310432	0	0.25913373605640744			rm2.C6_rm3.C8	0.3003800519428751	0	0.00773905
gf3.C2_gf3.C5	0.2190149839036019	0	-0.0932298			rm2.C6_rm4.C1	0.28964878346635203	0	-0.013356
gf3.C2_gf3.C6	0.3036854048750102	0	-0.610726			rm2.C6_rm4.C2	0.40412906309394686	0.4615384615384616	0.6834891646976825
gf3.C2_gf3.C7	0.37623759433042897	0	-0.511254			rm2.C6_rm4.C3	4.834470211729365	0.2307692307692308	0.17075610278629738
gf3.C2_gf3.C8	16.11491146004928	0	-0.968442			rm2.C6_rm4.C4	0.15584439335640013	0	-0.0601525
gf3.C2_gf4.C1	0.0947372	0	0.6823372610256951			rm2.C6_rm4.C5	0.8339119040562584	0	0.8349596552034658
gf3.C2_gf4.C2	3.6393833388479018	0.3076923076923077	0.7302363262835007			rm2.C6_rm4.C6	0.1999661197116721	0	0.5363736078206098
gf3.C2_gf4.C3	0.13132529729405504	0	0.0548651			rm2.C6_rm4.C7	0.45347776794374994	0	0.3912805641597017
gf3.C2_gf4.C4	0.289579	0	0.0232662			rm2.C6_rm4.C8	0.1864713636918421	0	0.0722944
gf3.C2_gf4.C5	0.0783743	0	-0.344301			rm2.C7_rm2.C8	0.2713075751331682	0	0.511303
gf3.C2_gf4.C6	0.12402284182225017	0	-0.616502			rm2.C7_rm2.C9	0.1762664281140354	0	0.6383417116478826
gf3.C2_gf4.C7	2.171176536475319	0.0769231	-0.656779			rm2.C7_rm2.C10	0.1422161173136403	0	0.4105925573063969
gf3.C3_gf3.C4	0.3668163412741925	0	0.698031			rm2.C7_rm2.C11	0.17474332518086355	0	0.5543551118478439
gf3.C3_gf3.C5	0.3175321480460554	0	0.30529993433746516			rm2.C7_rm2.C12	0.17137142037509076	0	0.4982824074917407
gf3.C3_gf3.C6	0.4869648795060549	0	-0.180051			rm2.C7_rm3.C1	0.19809602362809173	0	-0.44646
gf3.C3_gf3.C7	0.6109401090506662	0	0.40995468411010694			rm2.C7_rm3.C2	0.21071655107162132	0.25	0.33023053880842623
gf3.C3_gf3.C8	33.79563093211939	0	-0.544387			rm2.C7_rm3.C3	2.413352840460038	0.5	0.0395673
gf3.C3_gf4.C1	0.13849954215960608	0	0.7767216115935156			rm2.C7_rm3.C4	0.2528399113841608	0	0.486726
gf3.C3_gf4.C2	0.805798	0	0.44523753657208354			rm2.C7_rm3.C5	0.13446925084533948	0	0.0368194
gf3.C3_gf4.C3	0.2286795689330858	0	-0.154839			rm2.C7_rm3.C6	0.14380151555493736	0	0.46695551469991226
gf3.C3_gf4.C4	0.5142461697671391	0	0.4145958516661388			rm2.C7_rm3.C7	2.030058780541327	0.125	0.27838335010485404
gf3.C3_gf4.C5	0.1308873020515858	0	-0.30177			rm2.C7_rm3.C8	0.22101309942194383	0	0.2232368523985322
gf3.C3_gf4.C6	0.15638917021955304	0	-0.258516			rm2.C7_rm4.C1	0.2121291440870253	0	-0.256134
gf3.C3_gf4.C7	3.60218	0.10714285714285714	-0.297129			rm2.C7_rm4.C2	1.772795904383463	0.75	0.1638972850021626
gf3.C4_gf3.C5	0.2725650259415941	0	0.6417437320971111			rm2.C7_rm4.C3	0.23568399885254493	0	-0.290206
gf3.C4_gf3.C6	0.427325	0	0.0520383			rm2.C7_rm4.C4	0.10137222459328211	0	-0.315465
gf3.C4_gf3.C7	0.5907278683798238	0	0.4631906761402518			rm2.C7_rm4.C5	0.6053100874049154	0	0.403476
gf3.C4_gf3.C8	27.00518060630436	0	-0.25833			rm2.C7_rm4.C6	0.15120167828773842	0	0.2540312739026849
gf3.C4_gf4.C1	23.407600793434913	0.375	0.7079435272772109			rm2.C7_rm4.C7	0.33211097896649544	0	0.3508616490669554
gf3.C4_gf4.C2	0.6968511075215816	0	0.17438618742626422			rm2.C7_rm4.C8	0.15923051900166876	0	0.4231197389598691
gf3.C4_gf4.C3	0.19238511421531476	0	-0.195974			rm2.C8_rm2.C9	0.4029575737368211	0	0.525362
gf3.C4_gf4.C4	38.15139310137126	0.5217391304347826	0.6969096898075255			rm2.C8_rm2.C10	0.34674683697131176	0	0.35194683413701655
gf3.C4_gf4.C5	0.1216144790918066	0	-0.260219			rm2.C8_rm2.C11	0.3935509315169908	0	0.6947640582364786
gf3.C4_gf4.C6	0.17358272453320694	0	-0.0580865			rm2.C8_rm2.C12	0.4133667702367243	0	0.4273016895256492
gf3.C4_gf4.C7	3.392293814204086	0.0869565	-0.146942			rm2.C8_rm3.C1	0.4523809448314755	0	-0.355908
gf3.C5_gf3.C6	0.4002406658941552	0	0.4769799961949592			rm2.C8_rm3.C2	1.2790231465704505	0.17647058823529413	0.6298065376552942
gf3.C5_gf3.C7	0.4902330252850552	0	0.46305053426287224			rm2.C8_rm3.C3	12.822734601360288	0.5882352941176471	0.4952912175527642
gf3.C5_gf3.C8	23.308538828321392	0	0.0853222			rm2.C8_rm3.C4	0.16026747829916899	0.0588235	0.7697524324138119
gf3.C5_gf4.C1	0.11741755702896269	0	0.4805806047359432			rm2.C8_rm3.C5	0.3462572471815177	0.0666667	0.4768655583656167
gf3.C5_gf4.C2	0.6060507076783919	0	0.0197157			rm2.C8_rm3.C6	0.31888416402860736	0	0.47172058163636055
gf3.C5_gf4.C3	0.18266389328811383	0	-0.0356036			rm2.C8_rm3.C7	0.27838619521542074	0.0625	0.4499804939059334
gf3.C5_gf4.C4	0.15872996907803477	0.0526316	0.716719			rm2.C8_rm3.C8	0.5894091526910573	0	0.1553189297663542
gf3.C5_gf4.C5	0.11230518445977532	0	0.00430208			rm2.C8_rm4.C1	0.5347835982662804	0	-0.186148
gf3.C5_gf4.C6	0.14241572553129858	0	0.0168453			rm2.C8_rm4.C2	2.4054265835585062	0.5882352941176471	0.5784252833412704
gf3.C5_gf4.C7	2.783103447395462	0.10526315789473684	0.16511949413719473			rm2.C8_rm4.C3	3.7000622443602738	0.14705882352941177	0.0305656
gf3.C6_gf3.C7	0.8174091103125606	0	0.509281			rm2.C8_rm4.C4	0.251474	0	-0.152236
gf3.C6_gf3.C8	47.36059380493372	0	0.5878013445303688			rm2.C8_rm4.C5	0.3938933072053506	0.0882353	0.7348398350288543
gf3.C6_gf4.C1	0.15335490597379203	0	0.0200079			rm2.C8_rm4.C6	0.33381477038420965	0	0.7298009942331012
gf3.C6_gf4.C2	0.9514888453967816	0	0.01193			rm2.C8_rm4.C7	0.8551454125926683	0	0.4435776246072437
gf3.C6_gf4.C3	0.27243539613232026	0	0.5540112890883595			rm2.C8_rm4.C8	0.3691924049823875	0	0.16709899868251665
gf3.C6_gf4.C4	0.6217151194832712	0	0.6375014519111717			rm2.C9_rm2.C10	0.1905302930049013	0	0.4514315016229965
gf3.C6_gf4.C5	0.1603321388094004	0	0.8028128648318739			rm2.C9_rm2.C11	0.2324330494117998	0	0.6398044029764752
gf3.C6_gf4.C6	0.8108029324794188	0.0833333	-0.0983654			rm2.C9_rm2.C12	0.23050125946747008	0	0.3286984167114926
gf3.C6_gf4.C7	3.689054267885441	0.13513513513513514	0.9394544680026012			rm2.C9_rm3.C1	0.5273469787757361	0.0714286	-0.438517
gf3.C7_gf3.C8	64.14584254573239	0	0.5341995178140759			rm2.C9_rm3.C2	2.5608298598073578	0.7142857142857143	0.3621395266436105
gf3.C7_gf4.C1	0.20045168457115167	0	0.0436993			rm2.C9_rm3.C3	0.8858156185384567	0	0.12949527414222797
gf3.C7_gf4.C2	1.2319546239876915	0	-0.349739			rm2.C9_rm3.C4	0.2107397639039316	0.0714286	0.5373597617909351
gf3.C7_gf4.C3	0.3496398756815375	0	-0.246457			rm2.C9_rm3.C5	0.1925018190460193	0	0.4647886191318411
gf3.C7_gf4.C4	0.7776305036762453	0	0.4338840738598888			rm2.C9_rm3.C6	0.17468844410919618	0	0.3982995860552979
gf3.C7_gf4.C5	0.21364159164901603	0	0.0505699			rm2.C9_rm3.C7	0.1902951191139877	0	0.2410197518141396
gf3.C7_gf4.C6	0.5692835915013807	0.0833333	0.4514695446159043			rm2.C9_rm3.C8	0.30865889412480946	0	0.2272980644263056
gf3.C7_gf4.C7	2.7289408073113433	0.2352941176470588	0.43169965229825624			rm2.C9_rm4.C1	0.30663874184740625	0	-0.221136
gf3.C8_gf4.C1	2.3300623255244695	0	-0.718312			rm2.C9_rm4.C2	2.1609323990071068	0	0.2312629618623714
gf3.C8_gf4.C2	18.04207175715655	0.11570247933884298	-0.765853			rm2.C9_rm4.C3	4.253871065883485	0.21428571428571427	-0.00751321
gf3.C8_gf4.C3	0.24376511280419927	0.5555555555555556	-0.123314			rm2.C9_rm4.C4	0.1522058097771971	0	0.0331324
gf3.C8_gf4.C4	13.58585267935963	0.03125	-0.0372831			rm2.C9_rm4.C5	0.29250155292277863	0.0714286	0.4272495057707794
gf3.C8_gf4.C5	0.0962089	0.4444444444444444	0.29021361536076173			rm2.C9_rm4.C6	0.2109631566655149	0	0.3549309667239786
gf3.C8_gf4.C6	2.4302412303504304	0.0833333	0.6841317905946754			rm2.C9_rm4.C7	0.4727119408944456	0	0.3408766303174249
gf3.C8_gf4.C7	60.59832456811868	0.6542617046818727	0.6430852355909551			rm2.C9_rm4.C8	0.180841	0	0.34291130759001587
gf4.C1_gf4.C2	0.5510582493240362	0	0.787298			rm2.C10_rm2.C11	0.19204801310406944	0	-0.0348131
gf4.C1_gf4.C3	0.14284849046507195	0	0.2935868775209074			rm2.C10_rm2.C12	0.1962359770861158	0	0.8385151747022357
gf4.C1_gf4.C4	0.3534867709414817	0	0.6857926388326109			rm2.C10_rm3.C1	0.22715877700221696	0	-0.849662
gf4.C1_gf4.C5	0.0995655	0	0.0250006			rm2.C10_rm3.C2	0.97227	0.1	-0.0265977
gf4.C1_gf4.C6	0.12055490092907568	0	-0.691141			rm2.C10_rm3.C3	0.13007676386862704	0.1	-0.435577
gf4.C1_gf4.C7	7.272599006010468	0	-0.157146			rm2.C10_rm3.C4	1.738417556214365	0.2	0.7332418727362359
gf4.C2_gf4.C3	0.9467765174730816	0	0.6775485951428621			rm2.C10_rm3.C5	1.710514954434767	0.1	-0.0502421
gf4.C2_gf4.C4	2.6458164168303537	0	0.4046114139974932			rm2.C10_rm3.C6	0.14511768165192868	0	0.6646916518620918
gf4.C2_gf4.C5	0.5937698491836758	0	0.35660764629161257			rm2.C10_rm3.C7	0.1776914934405188	0	0.20094245724698245
gf4.C2_gf4.C6	0.6362990276269733	0	-0.961858			rm2.C10_rm3.C8	2.518934489050259	0.2	0.5820670127124349
gf4.C2_gf4.C7	102.89307703130643	0	-0.0161164			rm2.C10_rm4.C1	0.24617842843885104	0	-0.83594
gf4.C3_gf4.C4	0.5506660389728804	0	0.42659017330109195			rm2.C10_rm4.C2	1.065989957323159	0.1	-0.274451
gf4.C3_gf4.C5	0.15756329440305877	0	0.9015593100226303			rm2.C10_rm4.C3	0.2657115511879548	0	-0.59169
gf4.C3_gf4.C6	0.18716832919035695	0	-0.782662			rm2.C10_rm4.C4	0.13446925084534014	0	-0.120745
gf4.C3_gf4.C7	15.81212608417949	0	0.6096477283032182			rm2.C10_rm4.C5	0.23873326750755025	0.2	0.4277454730886712
gf4.C4_gf4.C5	0.3320530367888112	0	0.4300273320963852			rm2.C10_rm4.C6	0.17770568942661932	0	0.726146
gf4.C4_gf4.C6	0.4345155350480421	0	-0.386262			rm2.C10_rm4.C7	3.3323642484092537	0.3	0.8352091935470514
gf4.C4_gf4.C7	56.13624043095472	0	0.4754921140841688			rm2.C10_rm4.C8	0.17950113163046436	0	0.8365594533406502
gf4.C5_gf4.C6	0.12234590962620497	0	-0.484483			rm2.C11_rm2.C12	0.24501614725473683	0	0.18830994520603972
gf4.C5_gf4.C7	7.367650861383437	0	0.8837754960942801			rm2.C11_rm3.C1	0.2659031685759616	0	-0.0912332
gf4.C6_gf4.C7	10.223427445997904	0	-0.0822949			rm2.C11_rm3.C2	1.4802507201151287	0.6	0.49724216351438666
						rm2.C11_rm3.C3	1.50756	0.3333333333333333	0.52883
						rm2.C11_rm3.C4	0.3814145268781761	0	0.41064243961167257
						rm2.C11_rm3.C5	0.20869811754446055	0	0.463704
						rm2.C11_rm3.C6	1.3643259973821813	0.0769231	0.192749
						rm2.C11_rm3.C7	0.21247530869419515	0	0.28141047895883353
						rm2.C11_rm3.C8	0.3427416874911281	0	0.0635376
						rm2.C11_rm4.C1	0.30383304873857375	0	0.10707451911469355
						rm2.C11_rm4.C2	0.1531502435293326	0.4	0.5192305932272766
						rm2.C11_rm4.C3	1.6806072842851276	0.13333333333333333	0.22061522503847508
						rm2.C11_rm4.C4	0.15137641291956686	0	-0.0800914
						rm2.C11_rm4.C5	0.9519996718286992	0	0.42303732544536576
						rm2.C11_rm4.C6	0.8807168519526385	0.0666667	0.23357489352761251
						rm2.C11_rm4.C7	0.0639504	0.0666667	0.0836972
						rm2.C11_rm4.C8	0.19817201771005263	0	-0.0473231
						rm2.C12_rm3.C1	0.28511062815258026	0	-0.722118
						rm2.C12_rm3.C2	1.9575686019683631	0	0.0526699
						rm2.C12_rm3.C3	4.265367013087843	0.5	-0.298237
						rm2.C12_rm3.C4	0.2188790254926607	0.0714286	0.6966104332533694
						rm2.C12_rm3.C5	0.19623597708611548	0	-0.0497286
						rm2.C12_rm3.C6	1.3069048200524551	0.0769231	0.5441779473370344
						rm2.C12_rm3.C7	0.1947197770363954	0	0.33821361196689814
						rm2.C12_rm3.C8	7.325101150345183	0.2857142857142857	0.5572374050055977
						rm2.C12_rm4.C1	0.3264505047888623	0	-0.709759
						rm2.C12_rm4.C2	0.6610861701927908	0.5	-0.157901
						rm2.C12_rm4.C3	0.3189151535553817	0	-0.469555
						rm2.C12_rm4.C4	0.15599078813170633	0	-0.153231
						rm2.C12_rm4.C5	0.38596788005527755	0.21428571428571427	0.4947702339841511
						rm2.C12_rm4.C6	0.21567981085370833	0	0.6293960804975332
						rm2.C12_rm4.C7	0.0991386	0.0714286	0.7840058114834801
						rm2.C12_rm4.C8	0.19731287003135056	0	0.7022200036720702
						rm3.C1_rm3.C2	8.00016	0	-0.110012
						rm3.C1_rm3.C3	2.22146	0	0.5502444235368888
						rm3.C1_rm3.C4	0.8754309162468975	0	-0.800872
						rm3.C1_rm3.C5	0.3793580050199707	0	0.087234
						rm3.C1_rm3.C6	0.3561937978742664	0	-0.476828
						rm3.C1_rm3.C7	0.3828587667854124	0	-0.0454277
						rm3.C1_rm3.C8	0.6975678037409457	0	-0.616683
						rm3.C1_rm4.C1	126.77302368196295	0.8461538461538461	0.9255611760920134
						rm3.C1_rm4.C2	2.802314537998548	0.0384615	0.3900527273166961
						rm3.C1_rm4.C3	0.10729059312060613	0.0384615	0.675209
						rm3.C1_rm4.C4	0.21052968733784463	0	0.0946144
						rm3.C1_rm4.C5	1.38	0	-0.304598
						rm3.C1_rm4.C6	0.2981379144490179	0	-0.678262
						rm3.C1_rm4.C7	0.6620440653414971	0	-0.870031
						rm3.C1_rm4.C8	0.28221	0	-0.945644
						rm3.C2_rm3.C3	47.64885478345474	0	0.27622841555134614
						rm3.C2_rm3.C4	12.94078423116581	0	0.5004297273136021
						rm3.C2_rm3.C5	4.774052698316123	0	0.6137932440621852
						rm3.C2_rm3.C6	4.527546046548672	0	0.0666125
						rm3.C2_rm3.C7	5.119068150350261	0	-0.0809653
						rm3.C2_rm3.C8	9.741542690928044	0	-0.457937
						rm3.C2_rm4.C1	0.17462852259482348	0.3142857142857143	0.19134817489755496
						rm3.C2_rm4.C2	7.522003214270357	0.22023809523809523	0.6380764185621147
						rm3.C2_rm4.C3	0.2207119988988213	0.25	-0.00941538
						rm3.C2_rm4.C4	0.0347463	0.2727272727272727	-0.286853
						rm3.C2_rm4.C5	7.122964261646943	0.1118421052631579	0.4553765019889264
						rm3.C2_rm4.C6	0.6925611048362962	0.15789473684210523	0.2615321476942072
						rm3.C2_rm4.C7	2.972826766472952	0.109375	0.0465668
						rm3.C2_rm4.C8	0.0207238	0.2777777777777778	-0.131895
						rm3.C3_rm3.C4	3.6457057504602015	0	-0.0683793
						rm3.C3_rm3.C5	1.397140178502983	0	0.5682051180533213
						rm3.C3_rm3.C6	1.3133128811588763	0	0.0260686
						rm3.C3_rm3.C7	1.516458950705068	0	0.5354983903108648
						rm3.C3_rm3.C8	2.824145150818513	0	-0.199907
						rm3.C3_rm4.C1	1.0099651885074992	0.0285714	0.5734213600532142
						rm3.C3_rm4.C2	61.730981971447704	0.9202898550724636	0.7836059449139874
						rm3.C3_rm4.C3	0.16662720550889593	0.1388888888888889	0.6758471000629154
						rm3.C3_rm4.C4	0.6375190511493605	0	0.0936917
						rm3.C3_rm4.C5	3.373845219861697	0.0362319	0.3861601682893685
						rm3.C3_rm4.C6	1.005379445555799	0	0.0449162
						rm3.C3_rm4.C7	2.6162305561569457	0	-0.293649
						rm3.C3_rm4.C8	0.8900604010010801	0	-0.618423
						rm3.C4_rm3.C5	0.5447724987615122	0	0.34851948434201185
						rm3.C4_rm3.C6	0.501931	0	0.4832210989173795
						rm3.C4_rm3.C7	0.5848587801670102	0	0.2915707952614275
						rm3.C4_rm3.C8	0.9920648594938768	0	0.3477288402923423
						rm3.C4_rm4.C1	0.632904	0	-0.647263
						rm3.C4_rm4.C2	3.905378659975621	0.0681818	0.20297451611152817
						rm3.C4_rm4.C3	0.5916703045028711	0	-0.411954
						rm3.C4_rm4.C4	0.2922650591024038	0	-0.169396
						rm3.C4_rm4.C5	1.3562031366045713	0.2272727272727273	0.7507731015381754
						rm3.C4_rm4.C6	0.4301064251842384	0	0.9079731040718884
						rm3.C4_rm4.C7	4.976095140094108	0.20454545454545456	0.838604
						rm3.C4_rm4.C8	0.968747	0.1111111111111111	0.6618362851867601
						rm3.C5_rm3.C6	0.24464871403788177	0	0.10059248838768908
						rm3.C5_rm3.C7	0.30021389839984414	0	0.32862531161102915
						rm3.C5_rm3.C8	0.44201051373684025	0	-0.231791
						rm3.C5_rm4.C1	0.3171287423538682	0	0.2333812145327641
						rm3.C5_rm4.C2	1.6106054493964257	0.6	0.703452
						rm3.C5_rm4.C3	0.28659657627995067	0	0.30998843538533116
						rm3.C5_rm4.C4	0.1452110904369767	0	0.0531842
						rm3.C5_rm4.C5	0.4289985375102217	0.2	0.583155
						rm3.C5_rm4.C6	0.2154854530402599	0	0.288412
						rm3.C5_rm4.C7	0.44445502653453617	0	0.11146500351330269
						rm3.C5_rm4.C8	0.2208751663546303	0	-0.234139
						rm3.C6_rm3.C7	0.2613700467235758	0	0.26589913313795654
						rm3.C6_rm3.C8	0.4074265575201027	0	0.5284258254146069
						rm3.C6_rm4.C1	0.2908365514264817	0	-0.49565
						rm3.C6_rm4.C2	0.7626859164821215	0.15384615384615383	-0.0395796
						rm3.C6_rm4.C3	0.488867	0.0769231	-0.27628
						rm3.C6_rm4.C4	0.14646369581022448	0	-0.128734
						rm3.C6_rm4.C5	1.3478147780201566	0.3076923076923077	0.3187463568644393
						rm3.C6_rm4.C6	0.18336004774232553	0	0.5143986706830199
						rm3.C6_rm4.C7	0.42672359269774374	0	0.5106901031432718
						rm3.C6_rm4.C8	0.18383672838712065	0	0.4251647756072841
						rm3.C7_rm3.C8	0.4827591265424004	0	0.43654952329540386
						rm3.C7_rm4.C1	0.3346395318281802	0	-0.150103
						rm3.C7_rm4.C2	1.3722168211902896	0.5625	0.2876590029587449
						rm3.C7_rm4.C3	0.33219340014238774	0	0.4000320456784927
						rm3.C7_rm4.C4	0.155844	0	0.39983081085085415
						rm3.C7_rm4.C5	2.418211829493891	0.375	0.6291346514477685
						rm3.C7_rm4.C6	0.2200088189898864	0	0.4392017548211533
						rm3.C7_rm4.C7	0.0307915	0.0625	0.4348736030139133
						rm3.C7_rm4.C8	0.21207010555513667	0	0.13251594751305074
						rm3.C8_rm4.C1	0.5488406093768037	0	-0.759064
						rm3.C8_rm4.C2	2.558662201615124	0.0882353	-0.507609
						rm3.C8_rm4.C3	0.5131868282230483	0	-0.182266
						rm3.C8_rm4.C4	0.2515784659942373	0	0.2667345595742203
						rm3.C8_rm4.C5	5.981547187843246	0.4117647058823529	0.1123507197813628
						rm3.C8_rm4.C6	0.3604440492296974	0	0.4286678935157071
						rm3.C8_rm4.C7	22.863264503398955	0.4411764705882353	0.6672736309969379
						rm3.C8_rm4.C8	0.3134756261672057	0.0555556	0.6707168878721812
						rm4.C1_rm4.C2	10.044254444549738	0	0.4617831530126726
						rm4.C1_rm4.C3	0.774744	0	0.6143848575363668
						rm4.C1_rm4.C4	0.3600180142720421	0	-0.102415
						rm4.C1_rm4.C5	2.858710119468203	0	-0.30637
						rm4.C1_rm4.C6	0.4741843070786518	0	-0.680153
						rm4.C1_rm4.C7	1.1404882353524988	0	-0.885899
						rm4.C1_rm4.C8	0.48833820358949526	0	-0.960463
						rm4.C2_rm4.C3	10.245175854967645	0	0.3476882502456551
						rm4.C2_rm4.C4	3.1527399502481144	0	-0.239396
						rm4.C2_rm4.C5	48.32621145392206	0	0.6624612637643741
						rm4.C2_rm4.C6	5.558763158648634	0	0.28940187057294886
						rm4.C2_rm4.C7	18.84760888244657	0	-0.0429003
						rm4.C2_rm4.C8	5.355214482417765	0	-0.420586
						rm4.C3_rm4.C4	0.3361324271018476	0	0.6184662789976236
						rm4.C3_rm4.C5	2.789617840888185	0	-0.0527745
						rm4.C3_rm4.C6	0.5064653970482942	0	-0.302358
						rm4.C3_rm4.C7	1.2747407516963374	0	-0.45771
						rm4.C3_rm4.C8	0.4712707592079065	0	-0.66997
						rm4.C4_rm4.C5	1.0186726901587422	0	-0.0714901
						rm4.C4_rm4.C6	0.23022640163896968	0	-0.00226826
						rm4.C4_rm4.C7	0.5398164647945699	0	0.0964027
						rm4.C4_rm4.C8	0.2506994476620889	0	0.0335152
						rm4.C5_rm4.C6	1.5790373295640658	0	0.8314305900680685
						rm4.C5_rm4.C7	4.785047309397894	0	0.6971889135333564
						rm4.C5_rm4.C8	1.6221	0	0.3408833584391394
						rm4.C6_rm4.C7	0.7974943734952299	0	0.8810451053226119
						rm4.C6_rm4.C8	0.29833600814478717	0	0.6385786405099462
						rm4.C7_rm4.C8	0.75537754149548475	0	0.8722910063104136

## Sheet:   Supplementary Figure1
a
time	1	1.1	1.2	1.3	1.4	1.5	1.6	1.7	1.8	1.9	2	2.1	2.2	2.3	2.4	2.5	2.6	2.7	2.8	2.9	3	3.1	3.2	3.3	3.4	3.5	3.6	3.7	3.8	3.9	4	4.1	4.2	4.3	4.4	4.5	4.6	4.7	4.8	4.9	5	5.1	5.2	5.3	5.4	5.5	5.6	5.7	5.8
sp_1	15	14.9957	14.9975	15.0054	15.0191	15.0384	15.0631	15.093	15.1279	15.1674	15.2112	15.259	15.3104	15.3651	15.4227	15.4828	15.5451	15.6091	15.6746	15.7411	15.8083	15.8759	15.9434	16.0106	16.0772	16.1427	16.207	16.2697	16.3305	16.3891	16.4452	16.4987	16.5491	16.5964	16.6402	16.6804	16.7167	16.749	16.7772	16.801	16.8204	16.8353	16.8456	16.8513	16.8524	16.849	16.8411	16.8288	16.8122
sp_2	15	15.0081	14.9882	14.9453	14.8839	14.8077	14.7196	14.6222	14.5175	14.4069	14.2918	14.1731	14.0516	13.9279	13.8024	13.6757	13.5479	13.4194	13.2905	13.1612	13.0317	12.9023	12.773	12.644	12.5153	12.3871	12.2594	12.1324	12.0062	11.8809	11.7566	11.6334	11.5115	11.391	11.2721	11.1551	11.04	10.9272	10.8169	10.7094	10.6049	10.5039	10.4067	10.3136	10.225	10.1414	10.0632	9.9908	9.92463
sp_3	15	14.5623	14.1501	13.7642	13.4045	13.0704	12.7608	12.4746	12.2102	11.9665	11.742	11.5354	11.3454	11.1711	11.0113	10.8649	10.7313	10.6095	10.4989	10.3987	10.3084	10.2274	10.1552	10.0914	10.0354	9.98707	9.9459	9.91162	9.88394	9.86258	9.84732	9.83795	9.83426	9.83609	9.84328	9.85571	9.87325	9.89581	9.9233	9.95565	9.99282	10.0347	10.0814	10.1327	10.1887	10.2493	10.3145	10.3842	10.4584
sp_4	15	15.2423	15.382	15.4237	15.3759	15.2496	15.0574	14.8119	14.5255	14.2093	13.8735	13.5265	13.1754	12.8261	12.4834	12.1507	11.831	11.5263	11.2383	10.9678	10.7158	10.4826	10.2685	10.0736	9.89778	9.74101	9.60311	9.48388	9.38308	9.30049	9.23585	9.18888	9.1593	9.1468	9.15105	9.17165	9.20817	9.26009	9.32679	9.40758	9.50161	9.60791	9.72533	9.85259	9.98821	10.1306	10.2778	10.4281	10.5793
sp_5	15	14.3228	13.6479	12.992	12.3678	11.7843	11.2473	10.7596	10.3221	9.93408	9.59378	9.29878	9.0463	8.83344	8.65735	8.51525	8.40456	8.32287	8.26798	8.23788	8.23072	8.24484	8.27869	8.33081	8.39986	8.48455	8.5836	8.69579	8.81986	8.95455	9.09855	9.2505	9.40897	9.57248	9.73944	9.90822	10.0771	10.2442	10.4078	10.566	10.7168	10.8585	10.9893	11.1075	11.2116	11.3003	11.3724	11.4272	11.4642
b
List_Number	1	2	3	4	5	6	7	8	9	10	11	12	13	14	15	16	17	18	19	20	21	22	23	24	25	26	27	28	29	30	31	32	33	34	35	36	37	38	39	40	41	42	43	44	45	46	47	48	49
correlation	0.38367007448560553	0.37722321254098895	0.42429909812579103	0.48511616105619754	0.5339092031443019	0.5675442395263272	0.6047351518373463	0.638339	0.6617378148838995	0.6794462255187825	0.6876795751151416	0.6903995249085302	0.6936081528261376	0.6972651234796341	0.7012941872446712	0.7047228863018069	0.7059999351213503	0.7062731131384061	0.706657	0.7070113342250759	0.17848661105294283	0.4387671660751213	0.5400063028640991	0.567602	0.5729675148254395	0.5551392734028834	0.5002431790954813	0.4324398108305682	0.42552808260826336	0.4958841707853513	0.5706955245174933	0.6150328302180277	0.6361170708919421	0.6431246676020594	0.6418006696176816	0.6356431490863031	0.6288480026840129	0.6293270639526192	0.6422866103289194	0.6612888126428251	0.6768058865341422	0.6846099657783468	0.6849053122160387	0.6805473759249703	0.6745683566183854	0.6678660483229422	0.6598389794681131	0.650734	0.6452087109801974
c
kpca1	-1.31801	-1.31799	-1.31795	-1.33096	-1.42404	-1.4583	-1.45451	-1.58087	-1.80308	-2.09762	-2.48308	-2.94902	-3.41611	-3.76022	-3.94219	-3.99548	-3.92663	-3.75016	-3.50638	-3.24052	-1.3178	-1.27615	-1.46196	-1.52477	-1.45904	-1.3853	-1.63655	-1.61818	-1.62555	-1.34975	-1.11997	-0.0633899	0.238357	0.59803	1.3162526094449651	2.262868127757076	3.162598725959449	4.132087513033678	4.811372194240399	4.755530091067761	4.387433979685355	4.222161404104062	4.3466950307122865	4.617260218232675	4.880088241578469	4.948138629063698	4.758258559321579	4.380914507809971	4.076377221631015
kpca2	-1.31099	-1.31103	-1.31094	-1.34278	-1.57398	-1.65684	-1.65508	-1.85757	-1.91344	-1.51649	-0.571012	0.8131805837901128	2.309336353381951	3.4863884895304587	4.196079828919176	4.546187147644769	4.575472554599184	4.318287729426991	3.8702496368408323	3.3430697251019956	-1.3106	-1.30093	-1.74403	-1.88263	-1.7382	-1.51532	-2.25192	-2.21834	-2.23567	-1.37133	-1.94946	-2.74212	-2.75644	-2.62308	-2.23987	-1.35615	-0.19437	0.8131101085182245	1.3430402747688115	1.3695242410447737	1.194135276273659	1.0716598894954739	1.0441716820693867	1.0752840376010082	1.1615463608024739	1.2945584318450516	1.4283189676543129	1.4519019807624405	1.3885748252735108
phase	1	2	3	4	5	6	7	8	9	10	11	12	13	14	15	16	17	18	19	20	21	22	23	24	25	26	27	28	29	30	31	32	33	34	35	36	37	38	39	40	41	42	43	44	45	46	47	48	49
d
Phase	1	1	1	1	1	2	2	2	2	2	3	3	3	3	3	4	4	4	4	4	5	5	5	5	5	6	6	6	6	6	7	7	7	7	7	8	8	8	8	8	9	9	9	9	9	10	10	10	10
I	0	0	0	0	0	0	0	0	0	0	1.2685282458871165	-1.26853	0	0	0	2.590707370846639	-2.59071	0	0	0	3.338594515874818	-3.33859	0	0	0	3.354095947281122	-3.3541	0	0	0	3.0323189234513244	-3.03232	0.2595626829154317	-0.259563	0	2.687746196933703	-2.68775	0.5315907813326046	-0.531591	0	2.41617	-2.41617	0.6621255895507191	-0.662126	0	2.2090517025518315	-2.20905	0.6670577237540345	-0.667058
R	-2.35416	-0.333471	-0.000245287	-2.85318e-06	-5.12838e-10	-3.48043	-1.78347	-0.00122446	-0.000223605	3.61538064523484e-7	-3.42246	-3.42246	-0.00595389	-0.001015	-3.45028e-06	-3.47082	-3.47082	-0.0336406	-0.00251769	-5.74569e-05	-3.11398	-3.11398	-0.123483	-0.0109021	4.17706142518386e-5	-2.69989	-2.69989	-0.242202	-0.0737431	-0.000219299	-2.33152	-2.33152	-0.217987	-0.217987	-0.000347443	-2.05287	-2.05287	-0.203955	-0.203955	-0.000321044	-1.83856	-1.83856	-0.196867	-0.196867	-0.00024243	-1.64572	-1.64572	-0.209665	-0.209665
Rank	1	2	3	4	5	1	2	3	4	5	1	2	3	4	5	1	2	3	4	5	1	2	3	4	5	1	2	3	4	5	1	2	3	4	5	1	2	3	4	5	1	2	3	4	5	1	2	3	4
f
A1	0	0.015	-0.009	-0.005	-0.002	-0.011	-0.034	0.076	-0.008	-0.022	-0.004	-0.065	0	-0.001	-0.013	-0.016	-0.016	-0.019	-0.039	0.103	-0.001	-0.002	0.001	-0.106	0
A2	-0.0830277	0.11200934038915274	-0.0273469	0.0088929	-0.0250042	-0.0442067	-0.0270988	0.00172185	0.0462295	-0.00643172	-0.0530381	-0.128078	0.013839	0.018683870695122784	-0.0443005	-0.0415786	0.0591938	0.016990529806825878	-0.0272074	0.027887011706945117	0.056850911755345235	0.033264304125442956	0.0813622	-0.197636	0.00499536
g
predicted Matrix	-0.0160808	0.0208845	0.0106238	0.00374559	-0.0203034	-0.0185885	-0.0177646	0.0330259	0.00313863	0.00151468	-0.033694	0.0562795	0	-0.0883735	-0.0258477	-0.00433479	-0.0411504	0.0275349	-0.00383308	0.0246537	0.019224	-0.0329613	0.0255578	-0.10036	-0.0151767
A1	0	0.015	-0.009	-0.005	-0.002	-0.011	-0.034	0.076	-0.008	-0.022	-0.004	-0.065	0	-0.001	-0.013	-0.016	-0.016	-0.019	-0.039	0.103	-0.001	-0.002	0.001	-0.106	0
h
predicted Matrix	-0.0160808	0.0208845	0.0106238	0.00374559	-0.0203034	-0.0185885	-0.0177646	0.0330259	0.00313863	0.00151468	-0.033694	0.0562795	0	-0.0883735	-0.0258477	-0.00433479	-0.0411504	0.0275349	-0.00383308	0.0246537	0.019224	-0.0329613	0.0255578	-0.10036	-0.0151767
A2	-0.0830277	0.11200934038915274	-0.0273469	0.0088929	-0.0250042	-0.0442067	-0.0270988	0.00172185	0.0462295	-0.00643172	-0.0530381	-0.128078	0.013839	0.018683870695122784	-0.0443005	-0.0415786	0.0591938	0.016990529806825878	-0.0272074	0.027887011706945117	0.056850911755345235	0.033264304125442956	0.0813622	-0.197636	0.00499536
b
[truncated: 452 more columns]

## Sheet:  Supplementary Figure2
a
Time	Clostridium-difficile	Clostridium-ramosum	Bacteroides-ovatus	Akkermansia-muciniphila	Bacteroides-fragilis	Bacteroides-vulgatus
0.75	0	3259	7454	813	3391	20904
1	0	4548	16240	5942	4339	17861
2	0	5325	22250	27211	5116	8817
3	0	3172	10575	17139	1791	2670
4	0	5956	18852	22484	3846	4706
5	0	5844	20456	23952	5570	2898
6	1	5733	22060	25420	7295	1089
7	0	3919	20028	23310	6634	1366
8	0	2105	17997	21199	5972	1644
9	0	2814	21756	23310	7505	1955
10	0	3524	25516	25422	9038	2266
11	0	3395	23807	23664	9388	1908
12	0	3266	22098	21906	9738	1550
13	0	3137	20390	20147	10087	1191
14	0	3008	18681	18389	10437	833
15	0	3960	22395	22481	12092	1617
16	0	4911	26110	26573	13746	2400
17	0	5863	29824	30665	15401	3184
18	0	5383	31941	32246	13580	4168
19	0	4903	34058	33826	11760	5151
20	0	4423	36175	35407	9940	6134
21	0	3943	38292	36988	8119	7118
22	0	3596	31712	33077	7312	6112
23	0	3250	25133	29165	6505	5106
24	0	2903	18553	25254	5698	4100
25	0	2736	22576	27253	7276	5229
26	0	2570	26600	29252	8854	6358
27	0	2404	30624	31252	10432	7488
28	0	2237	34647	33251	12010	8617
28.75	3	3585	17237	30771	6322	3804
29	20	1372	22900	31961	6260	4568
30	265	2376	10280	19677	15092	2852
31	2875	11838	11188	9565	26216	279
32	3204	11257	11598	34	19915	2620
33	3202	9187	10292	40	16798	7002
34	3199	7117	8986	45	13681	11385
35	2842	9215	10768	42	11095	13448
36	2484	11313	12549	39	8509	15512
37	2541	7958	11952	36	6700	12392
38	2598	4604	11356	34	4892	9271
39	2562	5150	15014	203	6760	9054
40	2526	5697	18672	372	8627	8837
41	2489	6244	22331	542	10494	8620
42	2453	6790	25989	711	12362	8403
43	2157	5692	23669	512	10859	7272
44	1862	4594	21350	312	9357	6142
45	1566	3496	19030	113	7854	5011
46	1402	3472	19681	6981	7571	5150
47	1238	3448	20332	13849	7288	5290
48	1074	3424	20984	20717	7006	5430
49	910	3400	21635	27585	6723	5569
50	816	3248	23075	27227	7931	5691
51	723	3096	24514	26869	9140	5812
52	629	2944	25954	26511	10348	5934
53	586	3398	24598	23912	9753	5554
54	544	3851	23242	21312	9158	5174
55	502	4304	21885	18713	8562	4794
56	459	4758	20529	16114	7967	4414
b
kpca1	kpca2	phase
-0.986789	0.4876493330390412	1
-0.740983	0.5722809171399195	2
-0.748567	0.5832551507927405	3
-0.741203	0.5725826838745947	4
-0.785747	0.63498	5
-0.789904	0.6486183502246777	6
-0.982161	1.3705479562419318	7
-1.22492	2.1718962767261605	8
-1.4065	2.8085296266641677	9
-1.23144	2.2367032572652126	10
-1.4477	2.9639035384916084	11
-1.59376	3.4471010336549903	12
-1.68598	3.7453570724355716	13
-1.6092	3.4823117820967027	14
-1.5557	3.298848075065593	15
-1.40848	2.83462	16
-0.740957	0.5722443486279338	17
-1.99161	-2.36663	18
-2.41999	-3.75513	19
-1.44605	-0.262076	20
-1.2773	0.0370852	21
-2.35548	-3.74224	22
-2.34712	-3.79053	23
-2.74614	-4.86774	24
-2.74053	-5.04342	25
-2.63896	-4.80574	26
-2.42233	-4.21526	27
-2.36006	-4.0612	28
-1.92025	-1.78732	29
-1.38536	-0.286266	30
-0.753035	0.5678662836374008	31
-0.740988	0.5721831384100408	32
-0.748694	0.5824856351738238	33
-0.748688	0.5824813232598384	34
-0.740949	0.5722425520916097	35
-0.749207	0.6313197968406732	36
-0.740959	0.5722472678290117	37
-0.753328	0.9101989378142378	38
-0.757798	0.600585	39
-0.777827	1.2287167201191433	40
-0.153102	1.4224416214137556	41
0.6353812644536415	1.058818763314529	42
0.9245695221818215	0.8428161818041363	43
-0.515145	1.507212555803753	44
-0.831404	0.8798540112466525	45
-0.776584	0.6334695426991677	46
-0.0135164	1.2173117854672741	47
4.986274737833975	-0.461316	48
4.677219285237354	-0.567619	49
5.824999993316549	-0.768895	50
6.14267	-0.872045	51
6.068605213566677	-0.855257	52
5.234380386205734	-0.665286	53
6.097131661278437	-0.966125	54
5.782757426255583	-0.929751	55
5.718295167193669	-0.92435	56
5.44008	-0.856553	57
c
Phase	I	R	Rank
1	0	-21907444	1
1	0	1245.93	2
1	0	8.44141e-11	3
1	0	-5.4e-11	4
1	0	-3.85e-11	5
1	0	0	6
2	0	-140741549	1
2	0	-162369	2
2	0	3813.96	3
2	0	-5.79e-10	4
2	0	3.12826e-11	5
2	0	0	6
3	0	-109426684	1
3	0	-17818038	2
3	0	-77654.1	3
3	0	114.841	4
3	0	-8.9e-10	5
3	0	0	6
4	0	-72418632	1
4	0	-36978945	2
4	0	-342654	3
4	0	-2793.91	4
4	0	-0.626596	5
4	0	0	6
5	0	-69001864	1
5	0	-21954455	2
5	0	-447071	3
5	0	220358	4
5	0	-1080.12	5
5	0	-0.0015178	6
6	0	-65260511	1
6	0	-15355121	2
6	0	-260640	3
6	0	200968	4
6	0	34877.4	5
6	0	-0.0414394	6
7	0	-63746848	1
7	0	-11927057	2
7	846153	-396452	3
7	-846153	-396452	4
7	0	-37800.9	5
7	0	0.0173595	6
8	0	-55863252	1
8	0	-11105760	2
8	1.0876e+06	-265058	3
8	-1.0876e+06	-265058	4
8	0	-39740	5
8	0	-0.0104247	6
9	0	-49822437	1
9	0	-10154963	2
9	875314	-135712	3
9	-875314	-135712	4
9	0	-38696.2	5
9	0	-0.0077192	6
10	0	-46141698	1
10	0	-7229220	2
10	770215	-1635.16	3
10	-770215	-1635.16	4
10	0	-48345.8	5
10	0	-0.005753	6
11	0	-44911958	1
11	0	-6.33991e+06	2
11	698909	-139122	3
11	-698909	-139122	4
11	0	-92689.4	5
11	0	-0.0073054	6
12	0	-42014765	1
12	0	-5.6624e+06	2
12	634557	-217987	3
12	-634557	-217987	4
12	0	-66173.9	5
12	0	-0.0098521	6
13	0	-38815845	1
13	0	-5.23838e+06	2
13	602541	-257859	3
13	-602541	-257859	4
13	0	-16133.2	5
13	0	-0.0296984	6
14	0	-35056839	1
14	0	-5.03429e+06	2
14	594835	-265289	3
14	-594835	-265289	4
14	0	39424.7	5
14	0	0.00817835	6
15	0	-32690297	1
15	0	-4.9542e+06	2
15	652930	-230864	3
15	-652930	-230864	4
15	0	56735.9	5
15	0	0.00994343	6
16	0	-30223562	1
16	0	-3.33998e+06	2
16	782876	-235628	3
16	-782876	-235628	4
16	0	70578.7	5
16	0	0.00932103	6
17	0	-28280821	1
17	1.33262e+06	-228370	2
17	-1.33262e+06	-228370	3
17	0	-1.1222e+06	4
17	0	59791.3	5
17	0	0.0142944	6
18	0	-28335724	1
18	3.43999e+06	-132585	2
18	-3.43999e+06	-132585	3
18	76059.4	-81206.5	4
18	-76059.4	-81206.5	5
18	0	-0.008852	6
19	0	-28178284	1
19	4.16537e+06	422191	2
19	-4.16537e+06	422191	3
19	0	-48477.8	4
19	0	13573.7	5
19	0	-0.31405	6
20	0	-27856179	1
20	4.50464e+06	1.12257e+06	2
20	-4504643	1.12257e+06	3
20	0	157749	4
20	0	-93174.6	5
20	0	-0.0298834	6
21	0	-27680185	1
21	4.66938e+06	1.6147e+06	2
21	-4.66938e+06	1.6147e+06	3
21	0	190591	4
21	0	-104328	5
21	0	-0.0234978	6
22	0	-29988723	1
22	5.30619e+06	-96160.1	2
22	-5.30619e+06	-96160.1	3
22	0	-172365	4
22	0	-70572.8	5
22	0	-0.016731	6
23	0	-30164492	1
23	5.3786e+06	-587152	2
23	-5.3786e+06	-587152	3
23	0	-191218	4
23	0	-65853.7	5
23	0	-0.0150765	6
24	0	-28532910	1
24	5.48426e+06	-532055	2
24	-5.48426e+06	-532055	3
24	0	-151233	4
24	0	-20282	5
24	0	-0.0022846	6
25	0	-27536782	1
25	5.05846e+06	-731641	2
25	-5.05846e+06	-731641	3
25	0	-195647	4
25	0	21584.9	5
25	0	0.00132204	6
26	0	-26315140	1
26	4.68778e+06	-570095	2
26	-4.68778e+06	-570095	3
26	0	-195983	4
26	0	48179.4	5
26	0	0.000311883	6
27	0	-25090102	1
27	4.34361e+06	-71386.4	2
27	-4.34361e+06	-71386.4	3
27	0	-161833	4
27	0	73311.1	5
27	0	0.00796863	6
28	0	-24418831	1
28	4.26942e+06	-189784	2
28	-4.26942e+06	-189784	3
28	0	-174997	4
28	0	77575.4	5
28	0	0.079029	6
29	0	-24603920	1
29	4.92109e+06	-627047	2
29	-4.92109e+06	-627047	3
29	0	58479	4
29	0	-57814.9	5
29	0	-19.8151	6
30	0	-24387588	1
30	5.15819e+06	-575452	2
30	-5.15819e+06	-575452	3
30	0	192554	4
30	0	-69354.2	5
30	0	-22.4129	6
31	0	-21378295	1
31	6.87545e+06	9593.21	2
31	-6875449	9593.21	3
31	0	534250	4
31	0	-36360.6	5
31	0	18090.5	6
32	0	-19305397	1
32	8.6462e+06	3.84893e+06	2
32	-8.6462e+06	3.84893e+06	3
32	1.01322e+06	171264	4
32	-1.01322e+06	171264	5
32	0	-8652.76	6
33	0	-15737994	1
33	1.12498e+07	3.55778e+06	2
33	-11249757	3.55778e+06	3
33	1.34711e+06	-128708	4
33	-1.34711e+06	-128708	5
33	0	-7491.29	6
34	0	-12230592	1
34	1.19488e+07	1.55161e+06	2
34	-11948819	1.55161e+06	3
34	1.21525e+06	-198160	4
34	-1.21525e+06	-198160	5
34	0	22258.4	6
35	1.27439e+07	-78403.1	1
35	-12743883	-78403.1	2
35	0	-8.26357e+06	3
35	1.10749e+06	-240463	4
35	-1.10749e+06	-240463	5
35	0	70005.8	6
36	1.40501e+07	-686389	1
36	-14050056	-686389	2
36	0	-6.99671e+06	3
36	1.0619e+06	-127292	4
36	-1.0619e+06	-127292	5
36	0	-60066.7	6
37	1.49797e+07	-852779	1
37	-14979695	-852779	2
37	0	-6.21556e+06	3
37	1.03618e+06	-19935	4
37	-1.03618e+06	-19935	5
37	0	-132542	6
38	1.41233e+07	-1.51163e+06	1
38	-14123336	-1.51163e+06	2
38	0	-5.6149e+06	3
38	1.36102e+06	-63762.3	4
38	-1.36102e+06	-63762.3	5
38	0	-40321.2	6
39	1.34547e+07	-1.96751e+06	1
39	-13454700	-1.96751e+06	2
39	0	-5.14607e+06	3
39	1.60608e+06	146677	4
39	-1.60608e+06	146677	5
39	0	11865.4	6
40	1.32481e+07	-1.66961e+06	1
40	-13248060	-1.66961e+06	2
40	0	-6.18607e+06	3
40	1.64705e+06	-40380.5	4
40	-1.64705e+06	-40380.5	5
40	0	-6958.87	6
41	1.30545e+07	-1.4497e+06	1
41	-13054505	-1.4497e+06	2
41	0	-6.70142e+06	3
41	1.6543e+06	-124633	4
41	-1.6543e+06	-124633	5
41	0	-13585.6	6
42	1.28329e+07	-1.21843e+06	1
42	-12832926	-1.21843e+06	2
42	0	-6.87693e+06	3
42	1.66533e+06	-181280	4
42	-1.66533e+06	-181280	5
42	0	-16998.3	6
43	1.26076e+07	-1.02943e+06	1
43	-12607636	-1.02943e+06	2
43	0	-6.74272e+06	3
43	1.67867e+06	-206231	4
43	-1.67867e+06	-206231	5
43	0	-18156.9	6
44	1.21833e+07	-1272432	1
44	-12183310	-1272432	2
44	0	-6.61064e+06	3
44	1.57231e+06	-82088.3	4
44	-1.57231e+06	-82088.3	5
44	0	-19172.9	6
45	1.18099e+07	-1.43333e+06	1
45	-11809912	-1.43333e+06	2
45	0	-6.3489e+06	3
45	1.48499e+06	45358.2	4
45	-1.48499e+06	45358.2	5
45	0	-20235.8	6
46	1.14168e+07	-1.64307e+06	1
46	-11416819	-1.64307e+06	2
46	0	-5.97598e+06	3
46	1.38752e+06	173190	4
46	-1.38752e+06	173190	5
46	0	-21328.4	6
47	1.11019e+07	-2.33924e+06	1
47	-11101854	-2.33924e+06	2
47	0	-5.97966e+06	3
47	1.37767e+06	-91137	4
47	-1.37767e+06	-91137	5
47	0	-19063.6	6
48	1.07909e+07	-2.59588e+06	1
48	-10790888	-2.59588e+06	2
48	0	-5.93081e+06	3
48	1.33008e+06	-234425	4
48	-1.33008e+06	-234425	5
48	0	-16548.3	6
49	1.06146e+07	-2.45917e+06	1
49	-10614609	-2.45917e+06	2
49	0	-5.8395e+06	3
49	1.28357e+06	-274544	4
49	-1.28357e+06	-274544	5
49	0	-13962.9	6
50	1.05024e+07	-2.01565e+06	1
50	-10502379	-2.01565e+06	2
50	0	-5.68835e+06	3
50	1.23518e+06	-240158	4
50	-1.23518e+06	-240158	5
50	0	-10989.2	6
51	1.02438e+07	-2.13189e+06	1
51	-10243835	-2.13189e+06	2
51	0	-5.53436e+06	3
51	1.18862e+06	-235871	4
51	-1.18862e+06	-235871	5
51	0	-11686.8	6
52	9.97673e+06	-2.20088e+06	1
52	-9.97673e+06	-2.20088e+06	2
52	0	-5.34277e+06	3
52	1.14182e+06	-214900	4
52	-1.14182e+06	-214900	5
52	0	-12045	6
53	9.7319e+06	-2.25639e+06	1
53	-9.7319e+06	-2.25639e+06	2
53	0	-5.17552e+06	3
53	1.09896e+06	-191337	4
53	-1.09896e+06	-191337	5
53	0	-12380	6
54	9.41502e+06	-2.35578e+06	1
54	-9.41502e+06	-2.35578e+06	2
54	0	-5.28903e+06	3
54	1.06029e+06	-236001	4
54	-1.06029e+06	-236001	5
54	0	-14130	6
55	9.17457e+06	-2.38969e+06	1
55	-9.17457e+06	-2.38969e+06	2
55	0	-5.31386e+06	3
55	1.0311e+06	-248827	4
55	-1.0311e+06	-248827	5
55	0	-13961.1	6
56	8.96047e+06	-2379741	1
56	-8.96047e+06	-2379741	2
56	0	-5.26301e+06	3
56	1.00551e+06	-240205	4
56	-1.00551e+06	-240205	5
56	0	-12107.2	6
57	8.83647e+06	-2.34589e+06	1
57	-8836472	-2.34589e+06	2
57	0	-5.17661e+06	3
57	990595	-220620	4
57	-990595	-220620	5
57	0	-9721.47	6

## Sheet:  Supplementary Figure3
###Figure 2 data is used in here

## Sheet:  Supplementary Figure5
a
q_0	11415	64805	70167	33602	27434	3497	2577	3216	3061	2865	2453	1728	1896	1796	1862	1875	2286	1825	95720	26486	47544	4380	4208	3747	4072	2366	2438	2050	1763	1664	1586	1494	1433	1125	1209	89006	46559	13489	5306	3118	3870	3782	2743	2494	2173	1778	1462	1644	1568
q_1	5624.538765995716	25731.467671893413	25159.536722758243	11367.403281938827	572.9629947739684	186.83493555965646	180.93613109237106	186.2412130931185	177.4702165917894	172.9862784172237	132.45024964207812	95.18617767041064	62.61949227811363	53.43712597407205	53.76881191510373	63.37254341339345	65.84112420758727	67.06405299861066	30765.861812824285	1165.8736628353229	22171.46310986882	203.80370008844724	201.95618985333567	234.19038550188358	231.43126938721048	183.43697647493784	152.36221522563463	78.48157951838562	48.458110761438995	29.726969878113103	21.602864195081427	20.645208447777453	19.437479532919845	14.759320898802235	12.23759363376431	29720.8	21235.617799516454	981.8156936507382	138.95826746212006	104.20097212308922	91.50942815934779	72.05457438465051	71.15813125759739	74.2417	59.804602900333016	46.86952964883526	25.31479216238814	18.114674338416854	16.827823744936396
q_inf	274.6433347560108	246.84816838046274	233.80302170520642	54.47445038621509	29.003195310606227	18.73240857056919	19.775570361888985	14.803855738612762	12.897782042546275	12.796582999842327	6.851610992757935	4.646257572796561	3.319469464939352	3.0657885398291005	3.121512345149364	3.604626951304057	3.9145134058835405	4.3321482066729216	249.58422721446402	14.802189642041126	308.2687157638466	13.311401636371224	13.148917730981312	13.434156593713611	10.517066522029841	6.214049288988327	8.628929532612831	7.058107192525764	5.7430057869149165	5.145721963073991	4.698978102933924	3.328489155414301	3.5127165519241306	2.4239308132932327	2.347391097179056	217.83856352854954	277.58882387857204	26.69335339118311	13.163841786568252	7.8152	4.5111311761381785	3.318970271372896	3.273908955991651	3.2274474450578508	2.8765339943830948	2.506647254744746	1.9954722885750193	1.8380438032989976	1.8216737911706666
time	1	2	3	4	5	6	7	8	9	10	11	12	13	14	15	16	17	18	2	3	4	5	6	7	8	9	10	11	12	13	14	15	16	17	18	2	3	4	5	6	7	8	9	10	11	12	13	14	15
Sample	rm1	rm1	rm1	rm1	rm1	rm1	rm1	rm1	rm1	rm1	rm1	rm1	rm1	rm1	rm1	rm1	rm1	rm1	rm2	rm2	rm2	rm2	rm2	rm2	rm2	rm2	rm2	rm2	rm2	rm2	rm2	rm2	rm2	rm2	rm2	rm3	rm3	rm3	rm3	rm3	rm3	rm3	rm3	rm3	rm3	rm3	rm3	rm3	rm3
b
q_0	567	88086	47924	42440	147379	103603	71677	98081	49997	36558	57911	39728	21565	20116	17312	685	104794	95456	79920	77102	124465	91981	62875	30441	62453	47395	34122	13311	4938	11445	21485	56425	48160	47655	116707	71129	73955	50537	35429	36238	18764	27529	15969	14866	13302	779	89815	95314	112626
q_1	10.514066872857208	32402.223721875973	22453.156472294013	20672.31269719264	25013.185444340023	17498.71798898162	3522.4994941135856	352.6942815607912	163.70865563266815	63.20918801914577	51.26878027853399	22.70367780430403	9.841366484848415	6.803325166631805	6.08068	27.757024817246595	34368.491090805015	32760.466876132243	29648.094399106154	18222.571125868777	12193.477997898082	7245.4196980243205	642.8118042184414	172.97391048363784	48.34615117975778	22.797916065615514	12.805809805343456	9.951604596699422	4.989582821180298	5.374871454404047	13185.330680808087	25425.981605644556	14039.106339162814	12175.605699651887	12388.319822619449	6425.3707005606375	3259.1034671098246	253.43625783734504	76.63004170007576	26.64471484814747	9.550565123250532	7.4138888050701475	4.728756668075961	3.660613183464132	4.940491707240872	21.04975377761708	32589.2	32265.88833196549	28997.74888244486
q_inf	4.075245622207635	465.71	431.61	235.53093782615178	29.20555039249037	13.720805113398521	4.175850124591435	2.150175816677468	2.038260298422467	1.7881860080250782	1.7511866290438616	1.5454436828135774	1.3466097889303297	1.278920468968003	1.2680766378526132	4.273917834859412	486.7279667422525	498.1445432135654	442.8608210442407	15.859972336639473	7.81316	8.071202503523827	2.720169194027514	2.2326472792264256	1.804241181914677	1.5889532330448024	1.4502148130091153	1.4671825903166464	1.3777180278350294	1.483082842493434	397.4490117332073	441.79564759564755	204.52495658326364	40.33370779950259	25.440273727494045	10.525350991206192	7.7258928415957095	2.4482031727829674	1.93722	1.5473366779807705	1.3410200977323534	1.3121126334782924	1.2307663043685018	1.1984663620780867	1.2777794155276772	7.902131847601255	473.50092726148773	472.14276419741617	445.03316479561227
Time	1	2	5	6	7	8	9	10	11	12	13	14	15	16	17	1	2	5	6	7	8	9	10	11	12	13	14	15	16	17	1	2	5	6	7	8	9	10	11	12	13	14	15	16	17	1	2	5	6
Sample	gf1	gf1	gf1	gf1	gf1	gf1	gf1	gf1	gf1	gf1	gf1	gf1	gf1	gf1	gf1	gf2	gf2	gf2	gf2	gf2	gf2	gf2	gf2	gf2	gf2	gf2	gf2	gf2	gf2	gf2	gf3	gf3	gf3	gf3	gf3	gf3	gf3	gf3	gf3	gf3	gf3	gf3	gf3	gf3	gf3	gf4	gf4	gf4	gf4
c
q_0	6	7	7	10	10	14	10	10	11	9	9	14	10	11	12	10	12	10	9	5	7	6	5	7	11	10	11	9	14	14	13	12	14	12	14	5	5	5	6	5	6	7	12	11	11	12	13	12	11
q_1	2.957301728900948	2.9373505607713817	3.3549649555094874	3.207732834194802	2.9121166607686924	3.6947237680682954	4.656848930059177	4.569460866276161	4.616731222554383	4.616820461202332	4.374240610447776	4.423772148922109	4.184529513283127	4.216232730950967	4.286460258922916	4.284671801853979	4.294905034229632	2.7322238192134227	2.6923366245404514	3.18633	3.8406355862719552	3.7116143268162363	3.7998221208694996	3.8129535802288985	4.493027712729195	4.372964881514216	4.5257996524952615	4.325244684715427	4.193014521619046	4.2411845237203885	4.415925074139581	5.077973869018946	5.619267215038595	5.535113388004355	5.349734307421226	3.482239686319517	3.1312097328729434	3.3850999124310714	3.5780558001361746	3.479173934644683	3.8691032664646117	4.129601023534299	4.330906063804323	4.651216251033864	4.6338175760989095	4.485434225398121	4.462906684935275	4.5225467766529315	4.650246355302742
q_inf	2.002325358392866	1.8984367773563962	2.249836338749033	2.1656295325878445	1.9515208933862807	2.986966569095671	3.592234308131241	3.216086134978074	3.5289389067524115	2.619722913680823	2.9039911954164377	2.491140459834216	2.753378378378378	2.3426033426033426	3.291715789171004	3.0007339591300655	2.980046650778358	2.1493323265241235	1.9780454087490333	2.311399228588689	2.7431009625886498	3.049079754601227	2.9854209065679926	2.7656683710737764	3.037182324146718	3.755686886708296	3.142906622333056	3.372787461153898	3.1673089274245343	2.863339361764191	3.427493072586553	3.299764961128187	3.9335393413891713	3.320197044334975	3.618144096567333	2.5203179950941275	1.9898912286599275	2.2430583911800737	2.5961114498803886	2.775993727415286	2.747375047211381	2.5261379070722385	2.4558977744979997	3.2683971558296925	3.93294	3.388729874776386	2.9693980644475166	2.8332097850259452	2.5830533871474493
Time	1	2	3	4	5	6	7	8	9	10	11	12	14	15	16	17	18	1	2	3	4	5	6	7	8	9	10	11	12	13	14	15	16	17	18	1	2	3	4	5	6	7	8	9	10	11	12	13	14
Sample	rm1	rm1	rm1	rm1	rm1	rm1	rm1	rm1	rm1	rm1	rm1	rm1	rm1	rm1	rm1	rm1	rm1	rm2	rm2	rm2	rm2	rm2	rm2	rm2	rm2	rm2	rm2	rm2	rm2	rm2	rm2	rm2	rm2	rm2	rm2	rm3	rm3	rm3	rm3	rm3	rm3	rm3	rm3	rm3	rm3	rm3	rm3	rm3	rm3
d
q_0	5	6	7	8	7	13	11	9	11	10	11	8	5	11	9	6	7	11	6	11	9	9	15	8	12	7	7	10	4	4	6	8	9	3	6	9	7	5
q_1	1.0685019604119215	1.0510802954940037	1.282835383757383	1.6645261545950345	2.3086845006578227	2.741210727658667	2.445354703314507	2.2042221952149945	2.515236335287211	1.7917936709117275	1.072937955855357	1.066693166610659	1.0276527800250044	1.0567254588349637	1.2796514780221533	2.046156561327387	2.1693791859824487	3.595565705355383	1.901998439453032	1.989896839936191	1.1431317064189173	1.0609261666828742	1.202899174146454	1.2832896854496945	2.014418484935172	2.3222888021636865	2.0426596487862403	1.9640585740770071	1.5908214404096932	1.0158113818563297	1.0079546989212542	1.1139471388308255	1.217674964362137	2.1814363878842937	2.002335396956203	2.337004815827921	2.573758612209855	2.799709615402911
q_inf	1.0095883355125006	1.0068449516787075	1.0629161824459015	1.1777570669768616	1.8944041973187944	1.5022376325444502	1.6167506546662853	1.3987371352810445	1.5699862692835798	1.1847764609941205	1.0093921295917532	1.009639452090303	1.0034037543666585	1.0070444337024826	1.0508006581851748	1.5002810208721866	1.4134263335959585	1.8383654478329035	1.2718207602704295	1.2584176270040293	1.021433956844864	1.007766833521718	1.0279367726773057	1.0537085585690091	1.2349423978273248	1.7458115517021549	1.292357873251556	1.2721344970235093	1.2086005033373455	1.0019275189167662	1.0008260455761668	1.016094177383525	1.0419651654058748	1.996886498726295	1.3641294521786296	1.541867138449589	1.4490874354701029	1.7005608829383028
Time	1	2	3	4	5	6	7	8	9	10	1	2	3	4	5	6	7	8	9	10	1	2	3	4	5	6	9	10	1	2	3	4	5	6	7	8	9	10
Sample	nc1	nc1	nc1	nc1	nc1	nc1	nc1	nc1	nc1	nc1	nc2	nc2	nc2	nc2	nc2	nc2	nc2	nc2	nc2	nc2	nc3	nc3	nc3	nc3	nc3	nc3	nc3	nc3	nc4	nc4	nc4	nc4	nc4	nc4	nc4	nc4	nc4	nc4
e
q_0	23	24	21	22	19	20	25	20	18	22	20	24	19	23	21	20	18	19	23	21	22	20	20	18	21	26	17	20	21	19	21	20	20	21	28	22
q_1	5.004117982134935	5.294624558869106	6.050313992402806	6.564691377204564	6.2894	5.623205332426923	4.871620176422019	5.05854	5.613806972240941	5.5924507189781645	5.537963890259977	5.793472956653827	4.728640085932585	5.279195102539552	5.31269	5.20418	4.790811267612029	5.373142794906868	4.244684287563765	4.242632159946927	4.179029494037284	4.168029109995391	4.322335003496451	3.996457542417382	4.082117264564085	4.411077749971692	4.1458762541875505	4.686801801622873	4.017134371379157	4.417576480748981	3.4417040182112513	4.01308	4.1952185508782165	4.014160977934082	3.487338039737407	4.012791226546892
q_inf	1.8327094151269974	1.8825779445727482	2.8549373581927595	3.6138691883372736	2.794427914525291	2.281612835127718	2.6658874192556135	2.8321382475261725	2.879516531303959	2.2111306643202817	1.9682911045845983	2.0784248227740045	1.7940428623320015	1.9720350404312668	2.1172688697441173	2.2569788549281262	2.315915119363395	2.781420397172669	1.6842330631595046	1.6744471242284265	1.7674388798103111	1.8083619097863362	2.1677358490566037	1.976473678285993	1.6768892927457217	2.025272281024697	2.3711502650050136	1.9440801798426377	1.5656654242490682	1.800059121309537	1.499407060540639	1.6678551197894105	1.791730655640874	1.9307177267902342	1.4577768429908509	1.6079545454545454
Time	1	2	3	4	5	6	7	8	9	1	2	3	4	5	6	7	8	9	1	2	3	4	5	6	7	8	9	1	2	3	4	5	6	7	8	9
Sample	im1	im1	im1	im1	im1	im1	im1	im1	im1	im2	im2	im2	im2	im2	im2	im2	im2	im2	im3	im3	im3	im3	im3	im3	im3	im3	im3	im4	im4	im4	im4	im4	im4	im4	im4	im4
[truncated: 22 more columns]

## Sheet:  Supplementary Figure 6
b
cutoff	0.1	0.11	0.12	0.13	0.14	0.15	0.16	0.17	0.18	0.19	0.2	0.21	0.22	0.23	0.24	0.25	0.26	0.27	0.28	0.29	0.3	0.31	0.32	0.33	0.34	0.35	0.36	0.37	0.38	0.39	0.4	0.41	0.42	0.43	0.44	0.45	0.46	0.47	0.48	0.49	0.5	0.51	0.52	0.53	0.54	0.55	0.56	0.57	0.58
dist_small	4.0909109107969455	4.281367120657026	4.265349015495959	4.26535	4.265349015495945	4.278418171241202	3.010627955596049	3.0106279555960644	3.0106279555960676	5.189843599834872	5.189843599834835	5.189843599834868	4.351525508311949	6.011469491165829	6.0979857210181265	6.0979857210181265	5.624847924964381	5.624847924964381	4.553864399764276	4.405755696573704	4.553864399764277	4.553864399764277	6.408771580095054	6.408771580095233	6.594163372719701	5.0763951473156075	5.0763951473156075	5.0763951473156075	5.076395147315605	5.076395147315605	5.076395147315598	5.076395147315609	5.076395147315609	5.076395147315609	5.076395147315609	5.0763951473156075	5.0763951473156155	4.6808967518414075	4.6808967518414075	4.6808967518414155	4.6808967518414155	4.6808967518414155	4.680896751841421	3.83536	3.83536	3.8353629232645146	3.8353629232645168	3.8353629232645168	3.975886786129182
cluster	10	8	7	7	6	6	7	7	7	6	6	6	6	5	4	4	5	5	7	7	6	6	5	6	5	6	6	6	6	6	6	8	7	8	8	9	9	10	9	9	8	8	9	8	8	8	9	9	8
source	rm1	rm1	rm1	rm1	rm1	rm1	rm1	rm1	rm1	rm1	rm1	rm1	rm1	rm1	rm1	rm1	rm1	rm1	rm1	rm1	rm1	rm1	rm1	rm1	rm1	rm1	rm1	rm1	rm1	rm1	rm1	rm1	rm1	rm1	rm1	rm1	rm1	rm1	rm1	rm1	rm1	rm1	rm1	rm1	rm1	rm1	rm1	rm1	rm1
c
cutoff	0.1	0.11	0.12	0.13	0.14	0.15	0.16	0.17	0.18	0.19	0.2	0.21	0.22	0.23	0.24	0.25	0.26	0.27	0.28	0.29	0.3	0.31	0.32	0.33	0.34	0.35	0.36	0.37	0.38	0.39	0.4	0.41	0.42	0.43	0.44	0.45	0.46	0.47	0.48	0.49	0.5	0.51	0.52	0.53	0.54	0.55	0.56	0.57	0.58
dist_small	2.580269058167053	2.379222428005997	2.3726999299663905	4.514670212335249	4.514670212335249	4.514670212335249	4.514670212335249	4.892176951801927	2.215949537334179	2.215949537334179	2.2159495373341827	2.077575650772712	2.077575650772709	6.40456	6.404558959398594	6.404558959398594	6.417494033204946	6.417494033204946	4.067540550737294	4.067540550737294	4.067540550737294	4.067540550737294	4.29243	4.093992014140141	4.093992014140124	4.093992014140124	4.093992014140126	5.544231952368637	5.544231952368644	5.544231952368644	5.544231952368644	5.544231952368644	5.544231952368644	5.544231952368644	5.544231952368644	5.534812661498364	5.534812661498374	5.534812661498374	5.534812661498374	5.539377009193384	5.539377009193384	6.482278009985532	6.482278009985532	6.482278009985532	6.4822780099855315	6.4822780099855315	5.832768653416218	5.832768653416218	5.832768653416218
cluster	18	16	16	14	14	12	11	11	11	11	12	9	8	6	6	6	6	6	7	7	7	7	7	7	7	7	7	6	5	5	5	5	5	5	5	5	4	4	4	4	4	3	3	3	3	3	4	4	4
source	gf1	gf1	gf1	gf1	gf1	gf1	gf1	gf1	gf1	gf1	gf1	gf1	gf1	gf1	gf1	gf1	gf1	gf1	gf1	gf1	gf1	gf1	gf1	gf1	gf1	gf1	gf1	gf1	gf1	gf1	gf1	gf1	gf1	gf1	gf1	gf1	gf1	gf1	gf1	gf1	gf1	gf1	gf1	gf1	gf1	gf1	gf1	gf1	gf1
d
rm1
ID	54	80	521	782	1052	1140	1253	66157	66222	1807	1950	1975	1989	1998	2039	2177	2195	2262	2285	2713	2990	3035	68041	39730	88987	3896	4116	4170	4206	4720	70162	5367	5452	5477	41980	5876	71680	6121	6148	6168	6305	6895	6900	7046	72645	7052	7165	43861	73038
Time	1	1	1	1	1	1	1	6	6	1	1	1	1	1	1	1	1	1	1	1	1	1	6	12	2	1	1	1	1	1	6	1	1	1	12	1	6	1	1	1	1	1	1	1	6	1	1	12	6
value	1.440065310587899e-4	1.0360182090560424e-6	2.072036418112085e-6	1.3312833986370143e-4	0	1.0360182090560424e-6	2.590045522640106e-6	5.430999388894503e-5	3.438058743578434e-4	6.873980817086841e-4	0	0.00110025	7.770136567920318e-6	5.180091045280212e-7	1.0360182090560424e-6	8.236344761995537e-5	1.5540273135840637e-6	7.252127463392296e-6	1.295022761320053e-5	1.0360182090560424e-6	0	3.626063731696148e-6	2.10156063309396e-4	6.771847620810182e-4	1.1422932953566916e-4	0	2.072036418112085e-6	0	1.0360182090560424e-6	1.7301504091235908e-4	0.00264561	5.180091045280212e-7	1.3468236717728553e-5	1.0360182090560424e-6	2.3554252594122372e-4	0.00106503	0.00107345	1.0152978448749216e-4	9.32416388150438e-6	5.180091045280212e-7	5.180091045280212e-7	5.180091045280212e-7	0	2.072036418112085e-6	2.4982597188914714e-4	5.180091045280212e-7	0.00190161	0.00112303	0.00122977
cluster	1	1	1	1	1	1	1	1	1	1	1	1	1	1	1	1	1	1	1	1	1	1	1	1	1	1	1	1	1	1	1	1	1	1	1	1	1	1	1	1	1	1	1	1	1	1	1	1	1
rm2
ID	82908	84577	55130	1275	16061	35501	9104	16061	82908	9104	83323	16061	7653	84577	82908	37567	37567	55130	82908	91410	56502	37567	7653	16061	34634	84577	83323	34634	82908	7653	16061	7653	92129	84577	56502	1275	82908	1275	1275	9104	16061	37567	92129	83323	37567	92129	1275	9104	92129
Time	10	8	18	5	16	3	14	13	3	15	12	8	8	3	6	10	3	3	15	8	11	6	10	14	5	17	8	12	18	9	2	18	9	9	14	8	13	10	9	17	15	7	17	13	11	10	12	13	5
value	3.2659113158111747e-6	3.534473004517679e-4	3.800055037463793e-6	2.50779224098726e-5	2.6600745738147764e-5	1.3120472954460382e-5	6.779903714519409e-5	1.898367114011749e-4	1.2863208778882728e-6	1.3420909900752986e-4	0	9.120718702852852e-4	2.2362766305313112e-4	2.2381983275255947e-5	4.621570814150095e-5	4.066059588184913e-4	1.0522104781126072e-4	3.884689051222584e-5	7.018273984797433e-5	8.202644897276877e-5	1.0515054526715186e-4	1.1685221660777229e-4	2.732479134228683e-4	1.6461606218853123e-4	1.977297728470724e-5	1.0772208968180796e-4	1.9984221579002473e-4	0	2.533370024975862e-6	1.345126394683683e-4	6.027699848658783e-5	4.750068796829741e-6	1.9620640644258232e-4	5.275997011729232e-4	1.0739367483798742e-4	1.1292530102484156e-4	4.063782812869188e-6	1.8887853776441293e-4	1.3889525679440536e-4	3.27126639989608e-4	9.696299584259611e-5	4.5028352029402065e-4	0	5.805404018384554e-7	4.035507412955558e-4	2.8957747000192416e-4	1.684591359403044e-4	1.0536808293367964e-4	7.306356240568652e-5
cluster	11	11	11	11	11	11	11	11	11	11	11	11	11	11	11	11	11	11	11	11	11	11	11	11	11	11	11	11	11	11	11	11	11	11	11	11	11	11	11	11	11	11	11	11	11	11	11	11	11
rm3
ID	38848	81093	102850	82866	56399	74504	56399	82866	36079	39073	99827	60020	38848	61963	102850	99827	56399	56399	102850	81093	102850	95703	74504	25280	18589	34246	74504	99827	78183	20976	36079	99827	78183	81093	38848	53055	81093	74504	50238	6493	25280	20976	38512	18589	37280	58073	102850	102850	95703
Time	11	16	16	6	13	13	16	4	17	3	9	3	12	9	4	7	15	14	14	5	2	17	14	9	3	4	9	16	8	17	18	10	11	9	14	15	8	7	5	8	16	7	10	14	3	8	18	7	16
value	0.0020754	0.00102548	1.942293085089779e-4	0	2.7481872623142425e-4	4.977323979301006e-4	7.757611071995486e-4	1.68381639391132e-4	1.4029162215316684e-4	0	6.790602384223842e-5	1.1607997910560376e-5	0.00467238	4.334427053759899e-6	1.3676712750545006e-4	3.6490874149783054e-5	6.9791279803907e-4	0.0010328	1.859337487548431e-4	0	2.229672134206076e-4	0.0243363	5.697852574147438e-4	4.890678525659085e-4	2.596525848414821e-5	0	2.398382969747144e-4	1.8228266453322727e-4	3.984127729281918e-5	1.067006703700142e-4	1.77121129965971e-4	8.930015737273525e-5	4.365879395942304e-4	1.5531696942639638e-5	0.00350659	4.920151526405705e-4	1.3589272875070108e-5	1.2009310074667408e-4	6.456468908371802e-5	8.12267901396236e-5	0.00237931	4.7111352447107974e-5	1.834110976342374e-5	0.00168502	0	2.791977881605313e-4	2.47718938843917e-4	1.4868669616254886e-4	0.0212835
cluster	1	1	1	1	1	1	1	1	1	1	1	1	1	1	1	1	1	1	1	1	1	1	1	1	1	1	1	1	1	1	1	1	1	1	1	1	1	1	1	1	1	1	1	1	1	1	1	1	1
rm4
ID	10227	10693	37006	74464	38179	65366	16588	35122	86284	38179	17258	74886	14318	93529	32001	46211	74886	14318	25715	62101	74886	10227	14318	7168	17258	16588	10693	101857	37006	93529	76945	7168	603	9954	603	10693	57094	16588	74886	74886	10693	38179	21439	10227	10227	10227	17258	76945	107726
Time	1	6	1	6	15	10	8	5	1	10	15	12	10	7	6	10	7	14	18	18	8	11	2	3	16	9	17	16	8	9	18	13	7	11	5	4	2	13	4	9	7	2	16	2	9	13	9	16	7
value	7.295981985043708e-6	0	3.3655658834233875e-5	1.2664270424699346e-4	9.115115327656224e-5	2.1960737074612068e-4	9.1948564175519e-4	0	9.64952456086426e-6	2.944314010741766e-4	4.646921539589448e-5	1.7467329731130367e-4	1.841644090117784e-4	6.877052993424192e-5	0	8.409016411481203e-5	5.0082885930371835e-5	1.4258601870335226e-4	1.1542655783639218e-4	1.1341037342003598e-5	2.449122149434785e-4	1.0558248231145348e-4	2.375122862073583e-5	3.256848354493986e-5	1.2704744904603249e-6	9.63040977178934e-4	1.1686928925775837e-4	5.0818979618412987e-5	2.723317346599767e-4	3.5631085188343915e-4	6.124160164681943e-5	2.2058018779139304e-4	3.463443355383923e-5	1.2530668230370303e-4	1.3440048951101924e-5	0	3.512149764130086e-5	7.382683836283358e-4	0	3.1195086630758927e-4	2.6162701605418123e-5	3.5374170286202303e-6	1.873949873428979e-5	0	2.2691052529582185e-4	2.782574052623568e-4	1.7989302906335424e-4	4.7960412014877255e-5	7.026554145455153e-5
cluster	3	3	3	3	3	3	3	3	3	3	3	3	3	3	3	3	3	3	3	3	3	3	3	3	3	3	3	3	3	3	3	3	3	3	3	3	3	3	3	3	3	3	3	3	3	3	3	3	3
e
gf1
ID	150978	162759	168249	150978	150978	16116	95137	95137	95137	95137	16116	95137	162759	133239	150978	162759	168249	90251	110746	150978	90251	110746	186972	133239	110312	16116	150978	90251	110746	131243	162759	162759	133239	90251	110312	95137	168249	9925	168249	168249	168249	133239	95137	90251	110312	150978	95137	131243	168249
Time	1	9	16	6	12	9	17	2	8	6	1	9	8	8	2	10	2	14	13	14	10	16	5	15	11	11	17	17	5	14	16	11	10	6	6	5	13	16	14	1	7	6	7	16	12	7	12	11	5
value	0.00984222	2.750654824255611e-5	2.3025224363542506e-7	5.022031525697398e-5	1.06463858086719e-5	6.923416904588953e-6	3.912538650703509e-6	6.105946553412666e-5	5.5736945087374994e-5	2.321107007675268e-5	0.24538398239129489	4.228897893073252e-5	1.955682283767544e-5	4.165603264424868e-5	6.804339133051369e-5	1.0963598659729964e-5	3.37223845596974e-5	3.751228527342705e-6	1.0034261271250414e-4	5.0016380364569396e-6	1.67444052257694e-5	2.371598109444878e-5	2.0808299926234844e-4	5.228719691823135e-6	4.477971380406454e-5	9.213051165429549e-6	2.0713439915489163e-6	4.833135980280805e-6	5.80207437531861e-4	4.7932364516045675e-6	6.907567309062751e-7	2.7853410500135837e-6	4.066498411972569e-5	4.979829580103302e-5	3.840377049062715e-5	2.3001462643395845e-5	1.1864156613302092e-5	5.7563060908856264e-6	1.66721267881898e-5	0.0386256	5.3835639193145864e-5	5.507353900029499e-5	6.264146865224779e-5	2.3025224363542504e-6	3.0418245167633997e-6	4.022663002907925e-5	1.5209122583817e-5	4.285140076943975e-6	6.0089092331972085e-5
cluster	8	8	8	8	8	8	8	8	8	8	8	8	8	8	8	8	8	8	8	8	8	8	8	8	8	8	8	8	8	8	8	8	8	8	8	8	8	8	8	8	8	8	8	8	8	8	8	8	8
gf2
ID	524	2306	185860	3038	134664	186546	44243	44469	188349	134664	5850	6001	6258	189065	90650	138127	190331	137815	6258	90650	138127	90817	142491	50243	10428	11151	193720	193744	12098	12150	195285	11151	13469	195920	95885	146835	96821	40876	13469	95885	15949	96821	85619	152052	99704	227792	99153	16964	152052
Time	1	1	7	1	2	7	14	14	7	12	1	1	1	7	9	2	7	12	11	17	12	17	2	14	1	1	7	7	1	1	7	11	1	7	9	12	9	13	11	17	1	17	8	2	9	17	17	1	12
value	0	0	2.539457084736902e-4	0	3.24563845979081e-5	2.883016557884846e-6	9.91062366388761e-5	2.677811648791594e-4	7.207541394712115e-6	1.8816300936094733e-4	0	0	0	1.4655334169247969e-5	5.217091122763744e-5	5.031516081206806e-5	5.982259357611056e-5	1.039335379669214e-4	2.6420577178329027e-4	0.00184516	1.9227704523880465e-4	0.00965735	1.149173425954641e-5	1.1659557251632484e-4	0	0	6.030309633575803e-5	3.844022077179795e-6	0	0	1.5135836928895444e-5	3.5843677055110774e-4	0	4.132323732968279e-5	6.656872763786206e-5	1.1454341996771131e-4	7.300539850360953e-5	5.323274443417314e-4	5.522833965877609e-4	1.6793716962168882e-4	3.791870305901553e-7	7.44457108246337e-4	2.4165773932461574e-5	1.5529370621008662e-5	3.218335432873738e-5	1.4155623493015916e-4	2.588763266071244e-4	0	0.00229433
cluster	2	2	2	2	2	2	2	2	2	2	2	2	2	2	2	2	2	2	2	2	2	2	2	2	2	2	2	2	2	2	2	2	2	2	2	2	2	2	2	2	2	2	2	2	2	2	2	2	2
gf3						gf4
ID	variable	value	cluster			ID	variable	value	cluster
47479	2	4.655686555664294e-5	3			68454	16	1.2422007831649015e-4	1
16837	13	4.536313187062435e-5	3			181826	17	7.199432897129988e-4	1
52515	5	4.874597826023716e-6	3			147219	2	4.547630445189086e-5	1
16837	2	2.1451115529511252e-5	3			31741	15	1.503911226419782e-4	1
16837	15	1.7515769344106563e-5	3			76568	10	0.00995146	1
33269	8	3.0222947078507164e-5	3			189896	12	0.00641382	1
103885	13	2.265996444394521e-4	3			226160	2	3.968841115801384e-4	1
47479	10	0.00392322	3			147219	5	1.0630373259965384e-4	1
130351	5	1.0614043653438738e-4	3			68454	8	8.086485428545443e-5	1
33269	2	4.639796840457249e-5	3			189896	13	0.00362841	1
130351	8	9.252300976794524e-5	3			226160	14	0.00744763	1
167023	12	0.00201476	3			181826	2	2.3151573175508072e-4	1
47479	9	0.00496765	3			226160	1	0	1
30137	1	1.139244393679274e-4	3			226160	5	8.167670121406737e-4	1
16837	7	1.5216297127619592e-5	3			147219	1	2.110964985423787e-6	1
61777	12	1.90988416211506e-4	3			31741	13	1.9072929164304684e-4	1
103885	6	6.439906814548393e-7	3			189896	14	0.00322615	1
58579	15	4.7653196009701674e-5	3			41375	2	9.117019887723572e-5	1
130351	7	1.2578805625498862e-4	3			189896	11	0.00373208	1
103885	9	0.00113255	3			76568	9	2.2403721653526445e-5	1
47479	6	3.525848980965245e-5	3			147219	17	0.3215149200132678	1
121620	1	7.885552498858279e-5	3			181826	8	0.0011801	1
52515	2	1.3824052230129474e-5	3			68454	15	9.541510592926912e-5	1
116540	1	4.339035168969756e-5	3			31741	6	3.716475656506759e-5	1
61777	5	8.17674474042688e-6	3			41375	5	1.8386608564458645e-4	1
33269	11	9.818518097237158e-4	3			147219	15	0.3760193029252527	1
103885	8	3.708337064847505e-7	3			31741	8	5.2478115598643635e-5	1
167023	15	3.5469432921815785e-4	3			31741	5	4.389950438837557e-5	1
130351	6	1.6470061678207517e-4	3			181826	1	0	1
79562	8	1.8541685324237525e-5	3			147219	12	0.1939193262653247	1
54622	8	1.0754177488057763e-5	3			41375	12	0.4117538034779215	1
71534	11	0.0251556	3			31741	11	3.881521390068931e-4	1
33269	14	2.0327554420007112e-4	3			181826	9	0.00169807	1
16837	16	1.4131726137353704e-5	3			189896	15	0.00215384	1
16837	12	1.070046706899286e-4	3			31741	17	1.3548113136334098e-4	1
54622	9	0.00263562	3			226160	6	0.00119255	1
71534	16	0.00542953	3			147219	6	0.00131983	1
58579	16	2.4926794714498895e-5	3			147219	16	0.35063802572154373	1
130351	10	0.00215921	3			181826	6	6.185139797253736e-4	1
103885	10	3.406162979162274e-4	3			31741	14	1.6442472420990516e-4	1
61777	8	4.635421331059381e-6	3			76568	8	1.3633104764060448e-5	1
17523	11	0.00112308	3			226160	13	0.00780523	1
79562	16	2.0333983719858945e-4	3			31741	2	2.611079681448279e-5	1
52515	7	1.4709087223365604e-5	3			31741	10	2.8305784344935205e-4	1
33269	16	7.360274029871722e-5	3			31741	9	1.605600051836062e-4	1
130351	11	0.00245548	3			226160	8	0.00751502	1
61777	1	7.469480633340631e-5	3			76568	14	0.0027579	1
103885	1	1.9812945977030853e-7	3			226160	7	0.00459204	1
17523	10	6.226829882928477e-4	3			147219	7	0.11238406550092096	1
79562	17	1.2273709253361658e-4	3			41375	17	0.5234609798359326	1
95241	9	0.00139557	3			181826	10	0.00172259	1
71534	8	3.912295603414118e-5	3			226160	17	0.00348538	1
103885	12	3.323113179394396e-4	3			41375	15	0.3553351052526412	1
61777	2	9.37493197215677e-6	3			181826	5	4.8230397197991095e-4	1
40702	6	3.3165520094924225e-5	3			147219	14	0.36811798011799945	1
71534	15	0.00808018	3			189896	8	1.8488731118383347e-5	1
71534	1	1.440401172530143e-4	3			31741	12	3.4133611207356795e-4	1
54622	6	1.5455776354916146e-5	3			76568	16	7.918685701993553e-4	1
116540	6	3.203853640237826e-5	3			226160	9	0.00990223	1
155447	5	1.2909821984404747e-4	3			189896	5	8.268068091084188e-6	1
121620	15	1.635663754927598e-4	3			41375	8	0.00184178	1
103885	5	4.717352734861661e-7	3			76568	13	0.00347411	1
30137	14	1.0823762743120672e-4	3			147219	8	0.0897945	1
30137	16	4.867594558421832e-5	3			31741	16	1.209148877626146e-4	1
95241	7	1.3187457510603644e-5	3			226160	15	0.00531232	1
23508	9	0.00109942	3			181826	7	7.287977495963635e-4	1
61777	6	1.2879813629096786e-5	3			68454	9	4.7904428359158015e-4	1
103885	2	1.5889715207045373e-7	3			189896	9	5.930396908286412e-5	1
16837	11	2.4757718974730214e-4	3			76568	17	4.2242574171001777e-4	1
17523	17	3.552915836499427e-5	3			68454	7	2.043729055497562e-5	1
30137	17	4.106617005824014e-5	3			31741	1	0	1
30137	5	2.8304116409169968e-5	3			181826	13	9.549112413163156e-4	1
23508	12	5.021972194132904e-4	3			41375	9	0.117841	1
61777	9	7.212237905584143e-6	3			181826	12	0.00128632	1
103885	7	3.381399361693243e-7	3			31741	7	4.345404496640447e-5	1
30137	2	4.099546523417706e-5	3			76568	11	0.0104571	1
71534	12	0.015148	3			226160	16	0.00406208	1
79562	11	0.00316797	3			41375	16	0.45203548783097697	1
130351	16	1.687956177517248e-4	3			68454	10	3.1025940595019367e-4	1
155447	8	9.307926032767238e-5	3			189896	7	2.2223073224827857e-5	1
116540	13	9.07262637412487e-5	3			189896	10	2.5046983292854175e-4	1
61777	10	2.583303629956986e-4	3			41375	1	0.00101221	1
47479	5	3.160626332357313e-5	3			147219	13	0.3390860727902911	1
17523	13	3.3698326532463803e-4	3			76568	12	0.00744401	1
56498	1	1.7970342001166984e-4	3			147219	11	0.0411825	1
130351	17	1.1004810740326148e-4	3			226160	10	0.0112536	1
103491	9	0.00234465	3			189896	17	0.00113032	1
23508	14	1.5215666472590922e-4	3			189896	1	0	1
30137	12	4.452843766359778e-4	3			41375	7	0.00229156	1
17523	14	2.0207557050349456e-4	3			68454	11	2.274615559397672e-4	1
52515	8	2.7812527986356286e-5	3			181826	11	0.00179744	1
54622	11	0.0150648	3			226160	12	0.00745199	1
23508	15	1.197769521324934e-4	3			41375	11	0.4646557760682561	1
40702	12	3.4467440738170227e-4	3			76568	6	1.9641477562885464e-5	1
58579	14	8.399815876035998e-5	3			41375	14	0.3827195102997053	1
16837	1	4.1210927632224175e-5	3			68454	13	1.2521352700704003e-4	1
167023	1	1.749483129771824e-4	3			68454	1	0	1
95241	12	1.683938044721984e-4	3			76568	1	0	1
17523	1	9.29227166322747e-5	3			181826	14	8.792002943400136e-4	1
52515	1	8.856386851732791e-5	3			41375	6	2.3993412787603224e-4	1
40702	9	7.735125153738993e-4	3			181826	16	7.692831014145389e-4	1
103885	11	5.864894315619266e-4	3			181826	15	0.00147748	1
47479	8	1.5482307245738333e-4	3			189896	2	2.1758997345402325e-7	1
17523	16	6.359276761809167e-5	3			189896	6	1.290175486973849e-5	1
95241	13	8.316574176281131e-5	3			68454	2	5.222159362896558e-6	1
33269	7	4.1760282116911544e-5	3			68454	14	9.922560125884798e-5	1
47479	7	4.159121214882688e-5	3			68454	17	9.712349707535332e-5	1
23508	17	4.1758296519895865e-5	3			68454	12	2.0593430592673784e-4	1
16837	17	1.06126057453879e-5	3			189896	16	0.00139066	1
16837	5	2.107084221571542e-5	3			76568	15	0.00157052	1
113560	2	2.7965898764399856e-5	3			147219	9	0.0425023	1
71534	5	7.61066241224348e-5	3			76568	5	1.0236655731818518e-5	1
130351	9	0.00303816	3			41375	10	0.3721354196123805	1
103491	13	1.451620219859979e-4	3			68454	5	7.283774270717022e-6	1
58579	17	1.7764579182497137e-5	3			41375	13	0.42443540714759287	1
16837	6	1.6260764706734693e-5	3			76568	7	1.3294159875566663e-5	1
95241	1	2.6153088689680723e-5	3			76568	2	2.1758997345402325e-7	1
121620	17	6.875122852446944e-5	3			147219	10	0.0341512	1
17523	6	1.6904755388189533e-5	3			68454	6	1.0976119814553642e-5	1
47479	1	6.003322631040348e-5	3			226160	11	0.0114858	1
33269	9	2.2312861020400945e-5	3			204785	1	0	2
103885	14	9.45579272902338e-5	3			204785	2	1.3272988380695418e-5	2
47479	11	0.00313478	3			157153	10	6.867721225460016e-5	2
30137	13	2.0737431712285415e-4	3			8525	10	5.521109220467856e-4	2
95241	2	2.2404498441933975e-5	3			36791	5	6.85068498975547e-5	2
17523	7	7.777218531894458e-6	3			124717	5	1.4075401631250464e-4	2
103491	15	6.336587145073845e-5	3			36791	14	6.476007161805344e-5	2
54622	2	8.739343363874955e-6	3			4273	13	9.840012526411833e-5	2
16837	14	4.5119010991279074e-5	3			73329	15	8.967962726260668e-4	2
16837	8	1.0012510075088265e-5	3			111497	14	7.127998391315915e-4	2
79562	13	9.105028611175315e-4	3			189058	7	7.024078501418804e-5	2
54622	17	5.541625869656899e-4	3			157153	8	7.769002166916638e-5	2
56498	2	1.4380192262376064e-4	3			4172	1	0	2
103491	16	3.964734277424234e-5	3			171939	13	1.3786135801785215e-4	2
54622	5	2.515921458592886e-5	3			36791	7	2.1826232631527357e-5	2
16837	9	1.8481359633059367e-5	3			111895	15	5.785697143467316e-4	2
30137	15	5.872934427141611e-5	3			24672	2	4.808738413333913e-5	2
79562	14	5.98786874591709e-4	3			111895	7	1.54767831387194e-5	2
95241	6	3.944442923910891e-5	3			4273	14	2.862614691184464e-4	2
52515	9	1.464985824571779e-5	3			4172	13	4.350853867719371e-5	2
40702	15	5.769900489823338e-5	3			63595	11	9.783292728592138e-5	2
58579	1	2.9917548425316585e-5	3			171939	5	2.185132281215107e-5	2
16837	10	1.56857563442258e-4	3			135131	9	1.3178659796192028e-5	2
167023	16	2.2453742640461997e-4	3			150801	12	3.8046363019964816e-4	2
96500	6	7.566890507094363e-6	3			11618	14	2.937253417795102e-4	2
17523	2	1.5889715207045373e-7	3			63595	10	2.1007147277877696e-5	2
103491	12	2.6069066186012487e-4	3			199072	17	9.294349846704698e-5	2
47479	15	4.015747706979725e-4	3			137892	12	4.4275875774248634e-4	2
58579	2	1.573081805497492e-5	3			171939	12	3.7325592949221233e-4	2
53584	9	0.0181651	3			137528	10	1.858324566889181e-5	2
40702	2	2.12922183774408e-5	3			62956	7	1.984202966502487e-7	2
121620	2	1.1837837829248804e-4	3			137528	9	9.005417527397885e-6	2
56498	7	9.451011215932613e-5	3			112558	10	1.1311540841934144e-5	2
52515	11	3.993794290628981e-4	3			171939	2	2.9809826363201183e-05	2
47479	16	2.594741937997444e-4	3			137892	13	1.5405058171169168e-4	2
58579	5	1.1164401472505932e-5	3			62998	8	6.162910372794448e-6	2
53584	10	0.0378264	3			179587	8	4.482116634759599e-6	2
17523	12	6.37978046563658e-4	3			105857	13	3.1821942823203307e-4	2
121620	5	1.328721020319368e-4	3			105857	8	1.4940388782531995e-6	2
52515	6	1.835373442146292e-5	3			103037	1	0	2
33269	15	1.012308434152041e-4	3			121800	6	8.607588696676276e-5	2
116540	9	3.4708894920623684e-5	3			111497	1	0	2
47479	17	1.3727174822838697e-4	3			105857	5	8.268068091084188e-6	2
121620	6	7.631289575239847e-5	3			19082	2	1.3838722311675878e-4	2
96500	9	8.544248093771714e-4	3			137892	14	3.428990910759304e-4	2
95241	10	4.0153953819392656e-4	3			105857	6	9.243048264887276e-6	2
52515	13	1.430018728493015e-4	3			151378	15	2.468634596618764e-4	2
103491	1	3.1106325183938435e-5	3			161381	6	1.1149426969520278e-4	2
116540	10	3.461547743051091e-4	3			174395	5	4.685238584947706e-5	2
53584	12	0.0170634	3			124717	6	1.3460189035742096e-4	2
96500	2	3.654634497620436e-6	3			73873	8	2.2410583173797993e-6	2
79562	7	1.7076066776550876e-5	3			63595	9	1.0323283507017088e-5	2
56498	10	0.00530744	3			208138	8	6.349665232576098e-6	2
52515	14	9.383794307228784e-5	3			73873	2	3.916619522172418e-6	2
33269	17	4.544963764872644e-5	3			11618	13	1.5303875523082672e-4	2
58579	8	6.118756156998383e-6	3			171939	1	0	2
53584	13	0.0107588	3			225757	14	4.774683246415804e-4	2
17523	15	1.262165732148855e-4	3			36791	6	2.8884525827772746e-5	2
121620	8	9.752926480548938e-5	3			24672	7	2.9366203904236807e-5	2
54622	12	0.00918343	3			135131	15	4.0835550875545926e-4	2
33269	12	5.205286968621626e-4	3			24672	6	3.9475518631289415e-5	2
116540	12	1.816095207725481e-4	3			8525	1	0	2
61777	7	1.031326805316439e-5	3			111497	5	5.571103023278155e-5	2
121620	9	7.595388044318301e-5	3			178767	14	0.00201086	2
96500	12	1.9226735649863664e-4	3			124717	2	1.4165107271856914e-4	2
56498	6	9.804758125149928e-5	3			150801	8	1.3558402820147786e-4	2
52515	10	1.1215414687485536e-4	3			73873	5	3.5434577533217946e-6	2
103491	6	1.3684801980915337e-5	3			63595	15	8.256974817812652e-4	2
23508	11	8.987622831902488e-4	3			111963	7	8.135232162660198e-6	2
53584	15	0.00427874	3			63595	12	3.57810856547707e-4	2
40702	10	4.7017708487042537e-4	3			36791	10	9.964928836941985e-6	2
79562	10	0.00252752	3			103037	2	1.5709996083380478e-4	2
95241	14	5.8798711132251984e-5	3			167951	1	0	2
54622	14	0.00308033	3			167894	1	3.5182749757063114e-7	2
130351	1	8.678070337939513e-5	3			55029	15	6.414749642391584e-4	2
58579	11	4.733777351359603e-4	3			210472	6	2.058503873992604e-4	2
53584	16	0.00287738	3			62956	8	2.801322896724749e-6	2
30137	6	2.1251692488009694e-5	3			8525	11	9.281898976251792e-4	2
95241	15	2.2667466210020257e-5	3			124625	5	1.2402102136626282e-5	2
52515	12	2.440644381274268e-4	3			171939	9	3.4044871140162734e-5	2
58579	12	2.404407739805567e-4	3			63595	16	4.919225274351473e-4	2
130351	2	1.8638635937864224e-4	3			4172	16	2.123584930865054e-4	2
33269	1	1.8426039758638692e-5	3			189058	9	7.687551547778682e-5	2
121620	12	8.385585149286437e-4	3			111497	9	4.370922165737022e-5	2
96500	15	3.451636900162175e-5	3			187144	8	1.7554956819475096e-5	2
30137	7	1.4878157191450266e-5	3			167894	2	2.9962139344619e-4	2
58579	13	1.0822347174848953e-4	3			103577	17	1.288423100442662e-4	2
54622	16	9.982494324247352e-4	3			157153	11	9.612085105841776e-5	2
155447	17	1.8941194167311883e-4	3			111497	7	5.8732407808473615e-5	2
116540	16	8.047232939326415e-6	3			81767	15	0.00154435	2
40702	7	1.1665827797841688e-5	3			105857	1	0	2
121620	13	4.732886758501807e-4	3			189058	6	1.0552480102412976e-4	2
30137	8	2.577294260069016e-5	3			174395	12	0.00405201	2
56498	16	9.374045004444624e-4	3			73873	7	7.936811866009948e-7	2
103491	10	7.243535905744627e-4	3			157153	2	1.235911049218852e-4	2
33269	5	2.217155785384981e-5	3			73873	1	0	2
116540	17	1.7764579182497137e-5	3			137528	14	2.6189412013673816e-4	2
30137	9	1.0818356858376214e-5	3			62998	12	1.0270973508096048e-4	2
121620	14	3.0887322949880937e-4	3			126601	13	4.173784233568001e-5	2
146170	10	8.960463586297968e-4	3			81767	1	0	2
56498	17	0.00214444	3			81767	6	2.441705249974389e-4	2
23508	16	6.967726081611896e-5	3			163983	1	0	2
33269	6	4.733331508693069e-5	3			36791	8	4.276686288999784e-5	2
61777	13	1.0908753140316809e-4	3			62998	7	9.32575394256169e-6	2
113560	1	3.48707849195743e-5	3			14877	7	6.170871225822735e-5	2
56498	12	0.00385664	3			4273	12	3.2151493512811943e-4	2
146170	11	4.4208702285363687e-4	3			101001	12	4.437884292721201e-4	2
71534	2	5.164157442289746e-5	3			126601	16	1.0273633971629896e-4	2
169161	7	1.4354040290387817e-4	3			163983	5	5.157699618723946e-5	2
121620	16	7.733194580718555e-5	3			189058	11	6.310223809941928e-5	2
53584	1	5.468373089660515e-5	3			137528	13	1.6543362962142258e-4	2
113560	10	4.4090228110062185e-4	3			43073	6	6.27757027990261e-5	2
30137	11	7.951646546879618e-4	3			124717	8	9.898007568427449e-5	2
17523	5	3.994025315516206e-5	3			24672	17	3.284987141586634e-4	2
130351	15	2.550089948627279e-4	3			62998	11	2.8126966594702395e-5	2
155447	1	2.652953466324431e-4	3			142326	15	9.353852074340262e-4	2
61777	15	1.7000599657515192e-5	3			148580	1	0	2
53584	2	1.0089969156473812e-4	3			83969	10	6.490669864062211e-5	2
113560	5	7.862254558102769e-6	3			111895	6	2.060429509047789e-5	2
146170	13	1.8706891523790804e-4	3			111895	13	2.3221417735851065e-4	2
71534	6	4.2825380316746816e-5	3			83969	7	4.583508852620745e-5	2
54622	1	1.1095249747137275e-5	3			8525	8	6.620459779259491e-4	2
155447	2	1.6843098119468094e-4	3			55029	9	1.1860793816572823e-5	2
61777	16	2.8459726248837323e-5	3			121800	10	4.551548576873501e-5	2
167023	13	0.00103169	3			174395	11	9.514252178555852e-4	2
96500	1	3.0313807344857203e-5	3			8042	5	5.905762922202992e-6	2
146170	14	1.048777010807923e-4	3			126601	12	9.70465416679752e-5	2
71534	7	6.0696118542393705e-5	3			124717	9	8.434342269562896e-5	2
33269	10	3.9323182361060394e-4	3			4172	2	2.741633665520693e-5	2
47479	12	0.00173893	3			151378	16	2.0299378651719127e-4	2
53584	6	5.5544196275479894e-5	3			148265	8	7.040658213768203e-5	2
113560	7	1.504722715953493e-5	3			8525	9	6.466329073331554e-4	2
95241	5	2.453023422128064e-5	3			55029	13	2.0084755645169655e-4	2
17523	8	8.90000895563401e-6	3			210472	2	7.637408068236216e-5	2
130351	12	0.00148741	3			126601	9	3.6680603099401136e-5	2
23508	1	1.9812945977030853e-7	3			63595	1	0	2
47479	13	0.00105761	3			189058	10	5.494176980368013e-5	2
53584	7	5.8667278925377755e-5	3			63595	13	1.8642902909937073e-4	2
96500	5	6.289803646482215e-6	3			19082	5	1.4075401631250464e-4	2
17523	9	1.8030594763960357e-6	3			21344	2	4.155968492971844e-5	2
71534	9	8.007837899543893e-4	3			183967	8	5.789400653231148e-6	2
56498	5	4.890322335139922e-5	3			102368	9	4.436815464717982e-5	2
23508	2	3.320950478272483e-5	3			150801	11	1.3672151588207512e-4	2
47479	14	6.739052279974023e-4	3			174395	6	4.178628069751123e-5	2
40702	1	6.122200306902533e-5	3			161381	17	0.00286379	2
53584	8	2.506835855836913e-4	3			135131	10	1.9660535272885537e-5	2
79562	1	2.3973664632207332e-5	3			157153	9	4.612530928667209e-5	2
71534	10	0.0217187	3			189058	8	7.283439531484348e-5	2
130351	14	4.970291051220158e-4	3			157153	1	0	2
23508	5	1.5724509116205538e-6	3			83969	6	8.337999788950398e-5	2
161190	1	1.3452990318403948e-4	3			63595	17	4.5832455328723696e-4	2
113560	16	2.924482214535697e-5	3			167894	6	3.1002724388476074e-4	2
96500	7	2.1979095851006077e-6	3			174395	10	2.685144337954367e-4	2
79562	2	5.338944309567245e-5	3			8042	2	6.962879150528744e-6	2
71534	17	0.00363736	3			63595	14	3.769255693837212e-4	2
23508	6	5.312923122002424e-6	3			167951	13	2.344907869404568e-4	2
103491	7	1.4540017255280942e-5	3			111963	9	1.0103639177080551e-5	2
161190	2	3.6387447824133905e-5	3			81767	2	2.0279385525914968e-4	2
40702	5	1.5724509116205537e-5	3			157373	1	0	2
96500	8	3.152086505120379e-6	3			187144	5	2.126074651993077e-5	2
79562	5	2.4058498947794474e-5	3			43073	10	3.6627846535786755e-5	2
58579	6	8.854871870004042e-6	3			62956	5	2.3623051688811967e-6	2
23508	7	4.564889138285877e-6	3			204785	12	7.907877347586733e-4	2
103491	8	1.2793762873723893e-5	3			148265	2	5.4615083336959835e-5	2
161190	5	1.8240430574798423e-5	3			189058	12	2.2575548287218636e-4	2
53584	11	0.0231955	3			167951	2	1.0226728752339092e-5	2
56498	9	7.437620340133647e-5	3			63595	5	7.283774270717022e-6	2
71534	13	0.0107932	3			171939	6	1.9256350551848495e-5	2
58579	7	1.2511177638264998e-5	3			62998	9	1.5375103095557364e-5	2
23508	8	5.191671890786507e-6	3			36791	17	1.384317186162631e-4	2
161190	6	4.829930110911295e-5	3			105857	16	0.00100616	2
113560	13	1.39113604403248e-4	3			101001	15	4.382222870657291e-4	2
96500	10	3.594075570927904e-4	3			81767	12	5.233305549363225e-4	2
146170	1	1.000553771840058e-4	3			189058	16	2.388000175175099e-4	2
71534	14	0.0117866	3			124717	1	0	2
155447	12	0.00268407	3			14877	1	0	2
103491	2	2.590023578748396e-5	3			163983	6	4.794831287410275e-5	2
161190	7	2.705119489354594e-5	3			137892	15	3.126760950535329e-4	2
40702	8	3.930837288738355e-5	3			187144	7	2.0635710851625865e-5	2
96500	11	2.6131973230372795e-4	3			62956	10	2.8548174505833793e-5	2
146170	2	6.117540354712468e-5	3			150801	14	3.503629637369942e-4	2
58579	9	1.1719886596574232e-5	3			137528	12	2.6256624005659076e-4	2
23508	10	7.619361089275888e-4	3			171939	17	4.0029633731310184e-4	2
103491	5	1.1007156381343875e-5	3			148265	9	1.144346958969341e-4	2
161190	8	3.8752122327656425e-5	3			111895	8	2.0543034575981495e-5	2
53584	14	0.0071612	3			39124	17	3.963622209758723e-4	2
79562	9	4.5527251778999904e-5	3			157373	12	5.380033742336027e-4	2
146170	5	1.965563639525692e-5	3			8525	7	6.071661077497611e-4	2
58579	10	2.7257215942425164e-4	3			63595	7	2.579463856453233e-6	2
155447	14	8.91340461817077e-4	3			64174	10	1.5890021658907488e-5	2
161190	9	2.073518397855441e-5	3			73873	6	3.466143099332729e-6	2
61777	14	3.647920037592776e-5	3			111895	9	4.5686020626799025e-5	2
96500	13	1.0671136735280204e-4	3			111963	12	1.848260395692472e-4	2
56498	13	0.00223705	3			63595	2	3.046259628356325e-6	2
167023	11	0.00283773	3			126601	14	1.1020188458394178e-4	2
155447	15	5.324278710921803e-4	3			140124	12	1.1558062920138162e-4	2
169161	8	1.0605844005463864e-4	3			43073	13	7.563402944465651e-5	2
161190	10	3.81363659920143e-4	3			111497	16	9.678699671932296e-4	2
40702	11	5.941006859008701e-4	3			204785	5	3.504086000507108e-5	2
96500	14	7.127843757664831e-5	3			135085	11	3.7910259323294536e-5	2
146170	7	4.9537500648806005e-5	3			36791	1	0	2
169161	1	9.53002701495184e-5	3			189058	15	1.6334220350218371e-4	2
23508	13	2.56625717439532e-4	3			36791	13	5.286793362519468e-5	2
103491	14	1.0199776420900854e-4	3			140124	6	1.636789796907122e-5	2
161190	11	8.884025203400201e-4	3			4273	10	2.9086819307830654e-5	2
53584	17	0.00168302	3			208138	14	1.9208495818914156e-4	2
95241	16	3.12075618866561e-5	3			19082	17	3.6464340800695943e-4	2
56498	15	7.390109154153195e-4	3			180403	5	1.6043989271984793e-4	2
169161	2	7.960747318729731e-5	3			174395	8	3.884501083458319e-5	2
169161	10	0.00104024	3			55029	6	5.3917781545175786e-6	2
161190	12	4.454975333504995e-4	3			142326	1	0	2
61777	11	2.534970542331471e-4	3			137528	11	5.01393752340347e-5	2
96500	16	1.8057205619951956e-5	3			187144	6	1.906378704633001e-5	2
95241	17	1.1766149848147454e-5	3			101001	5	6.26010869753517e-5	2
167023	8	1.1736886810242351e-4	3			121800	2	9.791548805431044e-5	2
95241	11	2.680852917161222e-4	3			163983	9	3.2507360830607e-5	2
169161	5	2.9373383029071944e-4	3			140124	7	1.6072044028670146e-5	2
161190	13	2.756350298424603e-4	3			36791	11	3.2284866004354054e-5	2
40702	14	1.0871761690983734e-4	3			8525	6	7.937467697471949e-4	2
96500	17	1.338111159201083e-5	3			135131	1	0	2
167023	9	7.09954668830939e-5	3			171939	7	7.7383915693597e-6	2
167023	17	1.4949931571763824e-4	3			167951	15	0.00143598	2
169161	6	1.2203623413569206e-4	3			225757	16	5.566491757818772e-4	2
103491	11	4.39549938073989e-4	3			105857	14	6.197209565347962e-4	2
161190	14	1.5671656477290018e-4	3			43073	12	1.6088617650526394e-4	2
113560	9	2.3124237784779157e-4	3			176293	12	2.2009228945920107e-4	2
30137	10	3.611877816463596e-4	3			176181	12	4.051757469108567e-4	2
167023	10	0.00118781	3			189058	17	1.8465758557870975e-4	2
167023	6	1.1736730169514448e-4	3			62956	2	2.1758997345402325e-7	2
33269	13	3.3287898196491487e-4	3			137528	16	3.836775367957224e-4	2
161190	15	9.530639201940336e-5	3			109418	6	4.698549534651033e-5	2
116540	7	3.21232939360858e-5	3			19082	9	8.280591238607323e-5	2
40702	16	4.298400033445085e-5	3			112558	15	2.021954460828002e-4	2
146170	12	2.805142363106495e-4	3			180403	2	1.423038426389312e-4	2
79562	6	1.6582760047462113e-5	3			201988	12	1.2896635908661957e-4	2
95241	8	1.0012510075088265e-5	3			176181	16	3.4842217088771634e-4	2
155447	9	2.607674767737767e-4	3			100198	2	4.569389442534488e-6	2
161190	16	6.025611005788316e-5	3			111497	6	4.4674733280288506e-5	2
40702	17	3.529844954444236e-5	3			19082	1	0	2
113560	11	4.327843786615948e-4	3			157373	13	2.3954991934478165e-4	2
146170	15	6.645688957028666e-5	3			148265	7	4.504140733960646e-5	2
167023	14	6.429459066257268e-4	3			111963	6	1.521251693596031e-5	2
169161	9	6.53609060193563e-5	3			63595	8	1.4940388782531995e-6	2
155447	10	0.00403142	3			208138	17	1.6277406345287064e-4	2
161190	17	4.406538472541498e-5	3			62998	15	1.5937758691232488e-4	2
113560	6	1.915872277328147e-5	3			180403	8	1.0028735970274602e-4	2
53584	5	3.2392488779383406e-5	3			111895	10	2.6393595297846336e-5	2
146170	16	4.494674007574998e-5	3			150801	1	0	2
146170	8	3.5229202116051297e-5	3			171500	6	1.0013302286961217e-5	2
169161	16	9.244504181518882e-5	3			183967	17	1.4531642220641473e-4	2
103885	15	6.310828660744275e-5	3			183429	2	0	2
61777	17	9.228352822076434e-6	3			225757	15	4.754896830104021e-4	2
40702	13	1.4386593250398009e-4	3			14877	6	7.375182261357973e-5	2
113560	17	2.422442615795064e-5	3			213044	13	2.1754269338596855e-4	2
146170	17	2.8146476107333125e-5	3			69517	1	0	2
121620	7	1.24604566478396e-4	3			201988	17	1.7064229612732965e-4	2
155447	6	1.6663258882643967e-4	3			19082	11	6.40805673722785e-5	2
103885	16	5.888219223897377e-5	3			111895	11	7.533135401015946e-5	2
116540	5	2.0756352033391308e-5	3			150801	17	3.648892902780363e-4	2
113560	8	2.632919316041729e-5	3			126601	6	2.734401778362486e-5	2
113560	14	8.567812193556717e-5	3			204785	7	6.746290086108456e-6	2
146170	6	2.6081622598920993e-5	3			105857	17	7.600220998985244e-4	2
130351	13	6.90815693915508e-4	3			105857	2	9.791548805431043e-6	2
155447	7	1.1851804762734814e-4	3			62998	10	7.271704826957664e-6	2
103885	17	2.630080554291784e-5	3			124717	7	1.1627429383704574e-4	2
113560	15	3.70922174345786e-5	3			157153	12	3.506031558402712e-4	2
116540	2	4.512679118800886e-5	3			24672	1	0	2
56498	8	8.770217158364349e-5	3			210472	5	1.0020111091337744e-4	2
167023	2	2.2436277872348067e-4	3			73873	9	1.273937113631896e-5	2
52515	16	3.1796383809045837e-5	3			148265	6	7.201875106391337e-5	2
54622	7	1.6399786904212225e-5	3			201988	15	3.5179364540680665e-4	2
167023	5	1.842912468419289e-4	3			167951	6	2.1181985607033344e-6	2
113560	12	2.532301768518629e-4	3			208138	16	2.3494396187132176e-4	2
116540	15	2.8076747919229635e-5	3			62998	14	9.505461359531234e-5	2
79562	12	0.00177965	3			180403	7	9.901172802847413e-5	2
116540	14	6.191864274335107e-5	3			157373	16	6.863779050214934e-4	2
52515	17	1.1766149848147454e-5	3			199072	10	2.5046983292854177e-5	2
169161	14	2.714340501656204e-4	3			183967	16	1.0246090717014268e-4	2
116540	8	2.262085609556978e-5	3			103577	16	8.621038694692112e-5	2
155447	16	2.997103584963765e-4	3			5780	12	2.2009228945920107e-4	2
169161	11	0.0014899	3			137528	17	2.879281394309842e-4	2
116540	11	2.8859339368494225e-4	3			103577	1	0	2
169161	15	1.622784512762814e-4	3			210472	1	0	2
54622	10	0.00869758	3			135131	8	7.096684671702698e-6	2
56498	11	0.00710849	3			157153	7	5.317663950226665e-5	2
167023	7	1.384683038613383e-4	3			111963	13	6.121550209233069e-5	2
155447	11	0.00448155	3			11618	17	2.421940370106912e-4	2
146170	9	0.00247966	3			167951	17	5.318433523392133e-4	2
169161	17	6.321421683122358e-5	3			111497	2	2.9374646416293137e-5	2
54622	13	0.00475125	3			204785	6	1.6945588485626675e-5	2
56498	14	0.00124701	3			19082	14	2.5267404214365937e-4	2
155447	13	0.00143736	3			208138	11	5.747684478047881e-5	2
103491	17	1.6841743900289493e-5	3			135131	12	3.1971300995126047e-4	2
54622	15	0.0017253	3			163983	12	1.346295524996049e-4	2
52515	15	5.1516968659136944e-5	3			187144	16	1.9500624267865865e-4	2
169161	13	4.661601836990826e-4	3			176293	11	6.701555519085615e-5	2
79562	15	3.3202686300813763e-4	3			36791	2	4.221245485008051e-5	2
169161	12	8.598741863808207e-4	3			81767	9	1.6165822683328885e-4	2
121620	11	0.00134635	3			64174	9	1.7791190724859235e-5	2
121620	10	6.851886503959417e-4	3			157153	5	9.17361840582198e-5	2
173677	12	0.00321099	4			11618	8	1.1205291586898997e-6	2
42609	15	2.836009124685489e-4	4			201988	14	1.0515279425439865e-4	2
173677	13	0.00236493	4			135131	16	3.6907961184943865e-4	2
18205	14	5.615876899978352e-5	4			4172	15	3.660662651302984e-4	2
136439	10	5.469245434020724e-4	4			199072	9	2.108585567390724e-5	2
76760	12	0.00115915	4			105857	7	4.365246526305472e-6	2
103171	6	9.8208578921863e-5	4			111963	8	6.536420092357748e-6	2
136439	14	8.159821136720683e-5	4			83969	9	7.006654124975427e-5	2
136439	11	3.076215295323011e-4	4			103037	12	0.00489377	2
173677	10	0.00385221	4			105857	11	1.3231903415420867e-4	2
3689	13	2.4280076296467507e-4	4			126601	10	3.474258972879773e-5	2
134444	14	6.40785953971889e-5	4			111895	12	4.327194603285579e-4	2
15388	14	6.095866378608981e-5	4			55029	11	1.137307779698836e-4	2
47239	13	2.0348604867680064e-4	4			36791	12	9.781879531520047e-5	2
108279	12	0.0010515	4			11618	16	3.8780902498806687e-4	2
134444	1	4.2201574931075714e-5	4			121800	9	4.3489577327433686e-5	2
26746	16	4.023616469663208e-5	4			137892	16	3.654989887494068e-4	2
15388	15	7.75330378320011e-5	4			112558	12	1.4827270026725124e-4	2
18205	17	3.4837031903338544e-5	4			102368	10	1.0961421720636182e-4	2
139514	7	7.214215538172533e-4	4			135131	11	4.5247728869738635e-5	2
47239	6	1.4328792662370176e-4	4			19082	13	1.3027265941136488e-4	2
102299	15	3.528912353150881e-5	4			73873	10	2.289240408486672e-5	2
113019	8	0.00367237	4			187144	15	1.7893636208896177e-4	2
113019	2	2.717141300404759e-5	4			148265	17	0.00323458	2
136439	13	1.147039191585787e-4	4			167951	7	1.984202966502487e-6	2
136439	17	2.676222318402166e-5	4			140124	16	1.6801385315534146e-4	2
80911	8	1.2181887258024052e-4	4			167894	7	2.789789370902497e-4	2
86345	5	2.107084221571542e-5	4			28620	10	3.258801052081027e-5	2
76760	11	0.00162965	4			201988	13	6.222732857319566e-5	2
134444	7	1.004275610422893e-4	4			185775	6	3.081016088295759e-5	2
26746	12	7.439169336809777e-5	4			160843	6	3.00206505103318e-4	2
15047	1	3.5267043839114914e-5	4			8525	15	0.00472503	2
15388	17	1.4303946874218474e-5	4			197733	12	0.00391481	2
3689	17	1.0266542514560032e-4	4			167894	11	2.5950183962590643e-4	2
86345	8	1.3053346468263217e-4	4			24672	5	5.000212607465199e-5	2
26746	13	5.141154945337426e-5	4			210472	14	2.8516384078593703e-4	2
15388	16	3.788087700707313e-5	4			62956	16	3.5145192889543563e-4	2
42609	1	8.539379716100297e-5	4			64174	12	1.1455095767174793e-4	2
42609	13	3.998436052025032e-4	4			135131	6	1.1938937342146069e-5	2
108279	6	5.594669045138917e-4	4			174395	9	1.0828465465871116e-4	2
80911	12	1.1766250641601713e-4	4			199072	12	1.8276669650997985e-4	2
3689	12	3.465928178123982e-4	4			11618	15	3.361994868200286e-4	2
134444	15	7.547235908563563e-5	4			171500	7	2.182623263152736e-6	2
15388	7	7.86175351593679e-5	4			178767	17	0.00178142	2
102298	12	5.382207041674695e-4	4			213044	14	4.228064336826134e-4	2
26746	14	5.7838732174990725e-5	4			199072	16	1.0714326045479972e-4	2
113019	5	4.1512704066782616e-5	4			112558	11	3.8154841641509335e-5	2
134444	5	1.9498391304094865e-5	4			64174	1	0	2
80911	9	1.5280929062456405e-4	4			148580	12	6.394260199025209e-4	2
134444	6	3.6868466513289553e-5	4			19082	12	1.212438226143669e-4	2
15047	2	1.9544349704665807e-5	4			126601	17	8.114114945535848e-5	2
108279	10	0.00168686	4			137528	6	1.7330715496663644e-6	2
47239	11	3.940938357719651e-4	4			157373	9	3.799846907902034e-5	2
139514	10	0.00168864	4			140124	15	2.9338162764955326e-4	2
18205	6	8.693874199640331e-6	4			204785	8	1.3446349904278796e-5	2
103171	1	9.27245871725044e-5	4			62956	11	7.606510096480387e-5	2
103171	9	3.7593790082857e-4	4			183967	9	1.0762572166890156e-5	2
136439	16	2.7870904326447584e-5	4			135131	14	2.531130934766631e-4	2
47239	12	3.7004005640979293e-4	4			160843	5	2.789488686920546e-4	2
102299	16	1.825347959408187e-5	4			174395	7	4.0676160813300984e-5	2
26746	2	4.8940322837699745e-5	4			89553	11	0.00123147	2
80911	5	1.666797966317787e-5	4			199072	7	2.2818334114778603e-5	2
3689	16	1.218861379346757e-4	4			176293	1	0	2
76760	14	4.6846973114349335e-4	4			121800	1	0	2
42609	17	1.467308098710153e-4	4			210472	13	1.2850196306985118e-4	2
102298	17	1.3657962176673124e-4	4			69517	12	1.5290622215060283e-4	2
102299	17	1.1304732207043632e-5	4			102368	2	5.483267331041386e-5	2
15388	10	1.7564882261882108e-4	4			43073	7	4.424772615300546e-5	2
81606	5	3.773882187889329e-5	4			157373	17	6.065915627465738e-4	2
15047	5	1.7139714936664035e-5	4			4172	17	1.7137994294056015e-4	2
102299	6	3.2199534072741965e-7	4			111963	10	1.9391212871887104e-5	2
108279	13	6.951359921889007e-4	4			187144	9	2.7455541242066723e-5	2
113019	9	0.00158354	4			114092	6	4.1593717191992744e-5	2
15388	11	1.849957651826553e-4	4			199072	15	1.297751163747123e-4	2
15388	5	2.7989626226845857e-5	4			121800	7	7.599497361704525e-5	2
80911	7	5.93435587977164e-5	4			183967	2	1.9365507637408067e-5	2
76760	2	6.673680386959056e-6	4			103577	2	7.76796205230863e-5	2
80911	13	6.242831005052588e-5	4			135085	9	1.0762572166890156e-5	2
15047	12	1.0807045426253746e-4	4			124625	1	0	2
102298	13	3.7413783047581607e-4	4			55029	10	2.827885210483536e-5	2
102299	13	1.1362384459023052e-4	4			167951	5	1.3780113485140311e-6	2
18205	2	4.560348264422022e-5	4			167894	5	2.757991284668797e-4	2
103171	7	2.2266514796750005e-4	4			121800	11	6.677097287264133e-5	2
26746	8	7.138548849831447e-5	4			176181	15	3.36992410138e-4	2
108279	9	0.00204084	4			180403	1	0	2
15388	13	9.223836813693616e-5	4			19082	15	4.31878900521955e-4	2
113019	11	0.00219881	4			135131	13	1.1155386951536294e-4	2
136439	8	0.00120781	4			4172	12	1.4930237179688495e-4	2
18205	5	1.4466548386909094e-5	4			179587	7	2.579463856453233e-6	2
81606	14	1.4303686463192726e-4	4			199072	6	2.156711261807031e-5	2
44167	14	4.05591109442881e-5	4			36261	5	2.736336820620719e-5	2
76760	8	0.00244287	4			187144	2	3.7425475434092e-5	2
47239	17	1.0289613396615224e-4	4			36791	9	3.075020619111473e-5	2
103171	15	1.3420170335705174e-4	4			204785	11	1.748763575235845e-4	2
18205	12	7.503116351166308e-5	4			102368	1	0	2
47239	5	9.104490778283006e-5	4			126601	7	2.758042123438457e-5	2
80911	2	3.543406491171118e-5	4			176293	6	6.874517147009913e-5	2
44167	1	1.8168471460937291e-4	4			148265	10	2.0603163676380048e-4	2
134444	13	9.655866641032896e-5	4			171500	5	2.0670170227710468e-5	2
42609	2	1.0391873745407672e-4	4			163983	2	6.723530179729319e-5	2
26746	10	1.3509926334307973e-4	4			171823	5	3.917489405061317e-5	2
108279	17	2.477812732727523e-4	4			69517	15	2.8783116442375093e-4	2
3689	9	2.0532339787459857e-4	4			55029	12	4.12640865500701e-4	2
76760	16	1.764503027427914e-4	4			102368	7	2.777884153103482e-5	2
76760	10	0.00243396	4			105857	12	6.100803813079608e-4	2
26746	5	3.52229004203004e-5	4			19082	10	4.7670064976722464e-5	2
42609	5	8.271091795124113e-5	4			24672	11	1.5408686047532617e-4	2
102299	5	6.289803646482215e-7	4			126601	15	9.805818365584168e-5	2
102299	11	2.317204098745031e-4	4			150801	6	1.6521948773486007e-4	2
144764	5	4.009749824632412e-5	4			140124	13	1.0092969146628075e-4	2
76760	17	1.0566463981277516e-4	4			183967	7	5.555768306206964e-6	2
158145	10	0.00825253	4			111895	17	3.7251164068141847e-4	2
44167	5	2.8775851682656137e-5	4			210472	7	1.752051219421696e-4	2
139514	9	0.001252	4			24672	15	4.305573616586687e-4	2
18205	15	3.503153868821313e-5	4			201988	10	1.912189047088867e-5	2
18205	1	4.18053160115351e-5	4			160843	1	0	2
47239	9	3.6669722101204377e-4	4			36261	2	3.807824535445407e-5	2
134444	10	1.5072567886885324e-4	4			103037	11	0.00100328	2
18205	16	2.433797279210916e-5	4			4273	11	6.946137837300418e-5	2
42609	7	0.0015781	4			102368	15	0.00130489	2
26746	7	5.849820895729309e-5	4			148265	5	3.976547034283348e-5	2
139514	2	1.9766805717564445e-4	4			185775	7	1.7460986105221888e-5	2
102299	7	1.1462943836140092e-4	4			189058	1	0	2
81606	7	1.6670298853147683e-4	4			124717	10	5.036328898670678e-5	2
47239	10	5.067705895826798e-4	4			38673	17	4.4725985108877897e-4	2
80911	14	8.999802724324283e-5	4			107168	1	0	2
42609	8	0.00108321	4			89553	13	0.00258901	2
102298	14	3.227929243790976e-4	4			103577	15	6.501971207368477e-5	2
108279	1	8.59881855403139e-5	4			28620	15	1.2713203864813974e-4	2
47239	2	7.372827856069053e-5	4			102368	6	4.255653471958517e-5	2
15047	14	6.791851122623392e-5	4			225757	13	2.3727330976283545e-4	2
102299	9	3.876577874251477e-4	4			121800	5	8.130266956232785e-5	2
26746	9	1.1314198214385124e-4	4			14877	2	9.443404847904608e-5	2
26746	1	6.102387360925502e-5	4			135131	7	3.373145043054228e-6	2
139514	12	0.00138914	4			161381	11	7.271432320526106e-4	2
15047	15	5.589591099516359e-5	4			163983	7	3.313618954059154e-5	2
44167	15	2.344022073990731e-5	4			137528	1	0	2
81606	9	2.607674767737767e-4	4			5780	15	4.382222870657291e-4	2
3689	15	1.6305120580616843e-4	4			21344	5	5.374244259204722e-5	2
80911	10	1.4914325704345845e-4	4			183967	6	9.050484759368792e-6	2
15047	9	1.6114844070289568e-4	4			111895	16	5.651875847127224e-4	2
102299	10	2.229236746524903e-4	4			201988	9	1.866976804460537e-5	2
108279	11	9.93268691232131e-4	4			36791	16	2.2860901330972692e-4	2
103171	16	8.812701438433074e-5	4			179587	5	2.5591639329546294e-6	2
44167	10	2.7791283308495904e-4	4			150801	9	1.4167059280906428e-4	2
26746	11	1.154373574739769e-4	4			137528	7	3.1747247464039793e-6	2
80911	11	1.3509976451624771e-4	4			81767	11	1.8074633316073977e-4	2
113019	14	0.00141501	4			112558	16	1.3771627307814876e-4	2
15388	2	2.176890983365216e-5	4			204785	9	3.2287716500670465e-5	2
15047	17	3.18378172361637e-5	4			62956	12	2.7157586594088554e-4	2
42609	6	1.8756228597372195e-4	4			14877	12	2.193200358119758e-4	2
44167	11	1.5856779872799027e-4	4			124625	9	9.22506185733442e-6	2
158145	16	1.59374466993489e-4	4			126601	5	3.6418871353585114e-5	2
47239	14	2.099953969008999e-4	4			150801	13	1.5683310453407036e-4	2
113019	1	9.946098880469488e-5	4			4172	14	1.148119235804812e-4	2
139514	15	6.614778775833183e-4	4			83969	11	1.271828054716978e-4	2
44167	6	3.2199534072741965e-7	4			28620	14	9.681081892732736e-5	2
81606	6	5.2807235879296826e-5	4			183967	14	1.4335026022572507e-4	2
134444	2	3.448068199928846e-5	4			39124	16	5.552720130510958e-4	2
15047	6	6.343308212330168e-5	4			112558	7	5.7541886028572124e-6	2
47239	15	1.5300539691763673e-4	4			192230	15	2.1197483367111863e-4	2
47239	1	7.330790011501415e-5	4			161381	10	2.3511845607163115e-4	2
173677	9	0.00286732	4			101001	9	6.808974228032547e-5	2
103171	13	1.488342755183818e-4	4			174466	12	5.390330457632363e-4	2
76760	13	7.242980055343021e-4	4			150801	2	1.610165803559772e-4	2
134444	11	1.3467691705297305e-4	4			103037	5	1.214618574333082e-4	2
42609	14	3.271128296867733e-4	4			4172	5	3.996232910690691e-5	2
47239	16	1.281669051068329e-4	4			183967	5	3.1497402251749286e-6	2
102299	14	5.759873743567541e-5	4			12257	15	0.00116586	2
108279	15	4.641678876188239e-4	4			2989	9	5.710752578349878e-5	2
102298	15	2.562969190792063e-4	4			135085	10	8.887639232948256e-6	2
144764	14	7.319839549117083e-5	4			163983	10	2.7201562500841634e-5	2
15047	8	1.2534179279184566e-4	4			124625	2	8.70359893816093e-6	2
26746	15	4.610768694992757e-5	4			147371	1	0	2
15388	8	1.0105218501709452e-4	4			81767	10	1.3654645730620503e-4	2
139514	6	2.875418392695858e-4	4			201808	12	8.005696142901933e-5	2
173677	11	0.00419866	4			148265	1	0	2
86345	11	1.693504090414936e-4	4			19082	16	4.271958790884174e-4	2
113019	7	0.00336297	4			210027	9	2.5259097942701384e-5	2
76760	1	2.694560652876196e-5	4			185775	5	2.8347662026574357e-5	2
113019	13	0.00168492	4			124625	8	4.8556263543228985e-6	2
158145	8	0.0950087	4			215712	14	1.393987982286913e-4	2
102299	2	2.4470161418849873e-5	4			152335	8	5.1170831580172086e-5	2
81606	2	2.2881189898145335e-5	4			103037	13	0.00193638	2
15047	10	1.6813231894819585e-4	4			14321	15	0.00118436	2
80911	17	4.6833890572037905e-5	4			64174	11	4.084524714187217e-5	2
144764	16	5.6723178523544735e-5	4			201988	16	1.8894672666322008e-4	2
42609	11	6.752873988496012e-4	4			5780	9	3.31662938204166e-5	2
26746	17	2.4685843799054464e-5	4			11618	10	3.0433431312822817e-5	2
47239	7	1.869913847016363e-4	4			176293	7	5.059717564581342e-5	2
102299	12	1.2789402871306207e-4	4			135131	5	2.1654464048077635e-6	2
44167	17	5.075594052142039e-6	4			28620	17	5.60611578055204e-5	2
134444	9	2.0554878030914808e-4	4			21344	1	0	2
139514	14	7.759029922064109e-4	4			171823	6	2.3685311178773647e-5	2
76760	5	4.560107643699606e-6	4			64174	15	5.510817059903771e-4	2
139514	1	4.461875434027348e-4	4			204785	16	0.00102929	2
47239	8	3.333795021297907e-4	4			111895	14	4.3509987100671835e-4	2
81606	12	2.076146399442041e-4	4			124285	1	0	2
76760	6	3.896143622801778e-5	4			8042	9	1.339830412612856e-5	2
158145	5	4.1198213884458505e-5	4			174466	15	0.00102446	2
113019	16	8.441743627327539e-4	4			189058	13	9.030551341719858e-5	2
158145	11	0.00341111	4			132458	17	2.3850580294453857e-4	2
173677	15	0.00138606	4			63595	6	3.081016088295759e-6	2
18205	10	6.824194122015009e-5	4			137528	5	1.5748701125874643e-6	2
44167	13	5.8540041604472375e-5	4			201808	11	4.1578994096516585e-5	2
144764	13	6.545251884190085e-5	4			8042	13	2.749638461750556e-4	2
158145	6	9.531062085531622e-5	4			151378	7	1.984202966502487e-7	2
113019	17	7.163508878136833e-4	4			185775	2	8.70359893816093e-6	2
15047	7	8.825452334019364e-5	4			168296	5	4.212777551171467e-5	2
173677	16	0.00108127	4			171939	14	3.9273141737185626e-4	2
134444	12	8.824687981201283e-5	4			89553	10	3.92133415853717e-4	2
113019	12	0.00269707	4			133607	2	6.310109230166674e-6	2
80911	1	6.241077982764718e-5	4			167894	9	2.1151748972888203e-4	2
158145	7	0.0393078	4			14321	14	6.344291761904218e-4	2
102299	1	1.4265321103462213e-5	4			151378	11	2.7882384276487592e-5	2
3689	14	1.7519615970017937e-4	4			39124	14	4.030491236974445e-4	2
136439	15	6.362345629403413e-5	4			11618	9	1.7351902064986168e-5	2
3689	8	1.850460195358905e-4	4			102838	16	7.582657995682871e-4	2
81606	1	1.073861671955072e-4	4			135131	2	3.699029548718395e-6	2
76760	9	0.00219117	4			89553	14	0.00595837	2
42609	10	8.450132547608149e-4	4			183429	1	1.7591374878531557e-7	2
102298	10	8.289912337786928e-4	4			178767	15	0.00287858	2
144764	15	5.4607986778685166e-5	4			38673	5	1.3386395956993447e-5	2
18205	13	5.659590738144562e-5	4			140124	9	1.845012371466884e-5	2
15047	16	5.888219223897377e-5	4			174395	14	0.00409876	2
103171	2	8.294431338077685e-5	4			124717	15	2.6113607938536815e-4	2
44167	2	1.2711772165636298e-5	4			208138	7	1.5873623732019896e-6	2
158145	9	0.052085	4			135085	8	7.470194391265998e-7	2
102298	5	9.135939796515418e-5	4			187144	12	1.9486533698317567e-4	2
113019	10	0.00178636	4			103037	7	1.0913116315763678e-4	2
3689	2	1.112280064493176e-5	4			137892	17	3.0686107430390115e-4	2
80911	6	1.96417157843726e-5	4			5780	16	2.4100347788676033e-4	2
113019	15	0.00100664	4			5101	1	0	2
81606	17	6.852051970391753e-5	4			55029	16	4.3573428801926264e-4	2
26746	6	1.2235822947641948e-5	4			176293	14	2.30282424160468e-4	2
3689	11	4.820461081330904e-4	4			62956	9	1.0982216496826687e-5	2
108279	7	8.778112742955658e-4	4			124625	6	1.0783556309035155e-5	2
3689	5	4.843148807791306e-5	4			133607	1	0	2
158145	17	9.089927529745288e-5	4			150801	10	1.6967311262901217e-4	2
102298	7	3.9714535503087135e-4	4			137528	8	2.988077756506399e-6	2
44167	12	1.0252837968497144e-4	4			83969	8	5.061056700082714e-5	2
103171	8	3.0074613595913263e-4	4			204785	10	5.224854579369581e-5	2
113019	6	7.985484450040008e-5	4			103577	11	4.2312741051161e-5	2
15388	12	1.562438717444575e-4	4			208138	15	2.566428472501948e-4	2
86345	1	1.3690745670128318e-4	4			5780	7	3.8890378143448746e-5	2
44167	7	2.8910964542477223e-5	4			192230	12	1.8971697933500725e-4	2
134444	17	1.845670564415287e-5	4			142326	2	5.091605378824144e-5	2
102298	8	6.878965255292122e-4	4			161381	7	9.16701770524149e-5	2
158145	12	0.00202669	4			171500	2	5.222159362896558e-6	2
103171	11	3.071986820690265e-4	4			4273	15	9.277202820269656e-4	2
102299	8	5.690443226008496e-4	4			151378	14	2.0284171584773348e-4	2
81606	8	2.9944821798643604e-4	4			174395	13	0.00203251	2
144764	8	1.9932311723555335e-4	4			210472	15	2.949674742854968e-4	2
44167	8	2.540210889420541e-5	4			135919	1	0	2
144764	10	2.0057196636878895e-4	4			176293	9	5.4471793824260375e-5	2
158145	15	1.795366357770923e-4	4			111497	12	8.687853531284252e-4	2
108279	16	3.7292055084683386e-4	4			142326	8	6.144234886816283e-5	2
136439	1	2.7143735988532262e-5	4			103037	6	1.2189269899320096e-4	2
158145	14	3.8447157238313335e-4	4			149526	9	3.624131443952807e-5	2
76760	15	2.380083952052127e-4	4			171939	8	1.867548597816499e-5	2
42609	16	2.3533249498176517e-4	4			225757	17	3.4054694544142876e-4	2
80911	16	5.3190246989206306e-5	4			135919	7	1.0317855425812933e-5	2
15388	6	5.6510182297662154e-5	4			176293	13	1.2900787631028366e-4	2
103171	5	8.444061395402374e-5	4			208138	10	1.992985767388397e-5	2
103171	10	3.054074123011934e-4	4			8042	11	1.0883913160558752e-4	2
81606	10	3.1786898417617736e-4	4			183429	10	3.0702753713821246e-5	2
102298	11	5.934664147059582e-4	4			147371	2	2.1497889377257497e-4	2
144764	6	6.166210774930086e-5	4			89553	8	3.268210046178874e-5	2
158145	13	6.124022802534287e-4	4			21344	9	5.513072681406998e-5	2
139514	11	0.0017878	4			14321	12	7.36987397335313e-4	2
3689	10	3.463525770332835e-4	4			178767	9	1.7747261858871928e-4	2
81606	11	2.714680714223193e-4	4			207535	14	1.4049642656120069e-4	2
144764	11	1.268542389823922e-4	4			140124	1	0	2
139514	8	0.00122116	4			61481	16	6.750851706290852e-4	2
15047	11	1.422881713919166e-4	4			179587	9	8.12684020765175e-6	2
144764	1	6.637336902305335e-5	4			148580	2	5.3309543496235695e-5	2
103171	17	6.505988739563887e-5	4			192594	11	3.839942395972414e-5	2
136439	12	2.3425922925942536e-4	4			14321	16	9.348180616544738e-4	2
173677	8	0.00221369	4			135919	15	4.6042413996893853e-4	2
103171	12	2.1656722195411844e-4	4			149526	2	2.8721876495931063e-5	2
139514	17	3.866679832450026e-4	4			5780	10	3.635852413478832e-5	2
81606	16	8.498663079825214e-5	4			176293	8	7.227413073549854e-5	2
139514	13	8.932216680239604e-4	4			105857	10	7.029314666059075e-5	2
134444	16	5.986356210962333e-5	4			24672	9	4.085384536819528e-5	2
108279	8	9.211509269081202e-4	4			137528	15	5.148715411363331e-4	2
81606	13	1.4969833517306034e-4	4			183429	5	4.724610337762393e-6	2
139514	16	4.967694285228087e-4	4			151378	17	2.4465285972145965e-4	2
86345	15	4.739561116640599e-5	4			15738	1	1.7591374878531557e-7	2
86345	13	5.745996703612417e-5	4			135919	6	2.715145427810638e-5	2
144764	9	1.7850288816320754e-4	4			111497	15	0.00132577	2
144764	17	3.4837031903338544e-5	4			4273	5	5.118327865909259e-6	2
80911	15	7.804820751859247e-5	4			124717	17	1.5957759392887168e-4	2
86345	10	1.6734110803549846e-4	4			8042	10	5.170990099169894e-5	2
44167	16	5.103123327377727e-6	4			183429	9	2.460016495289178e-5	2
144764	12	1.2448352128071374e-4	4			179587	2	7.180469123982767e-6	2
86345	16	4.396537020510042e-5	4			89553	7	1.2500478688965667e-5	2
103171	14	1.3295708558068407e-4	4			189058	14	2.0130503618222032e-4	2
136439	9	0.00100047	4			8042	14	5.481555892551845e-4	2
173677	5	4.248762363198736e-4	4			178767	8	9.748603680602128e-5	2
102298	16	2.263038921717892e-4	4			103577	9	4.392886598730675e-5	2
102298	2	6.848467254236555e-5	4			208138	13	9.258212299914477e-5	2
173677	1	5.367327065177658e-4	4			43073	1	0	2
102298	6	3.0541258067995754e-4	4			171939	15	8.13010708693717e-4	2
86345	7	8.504219394658505e-5	4			12257	6	3.331348645469789e-5	2
18205	7	6.34012380317483e-5	4			161381	5	6.949114371792187e-5	2
158145	1	3.9625891954061706e-7	4			167951	10	2.7740207302838495e-5	2
86345	14	7.391837970911678e-5	4			183967	13	7.259855000206159e-5	2
139514	5	2.2297353926779452e-4	4			174832	7	1.8849928181773627e-5	2
108279	5	4.072647861097234e-5	4			185775	9	1.9328701034414972e-5	2
102298	9	6.752457739103154e-4	4			67538	1	0	2
15388	9	3.428066829497963e-4	4			199072	11	4.206815873294619e-5	2
173677	7	0.00133988	4			19082	7	1.0655169930118356e-4	2
158145	2	9.533829124227224e-6	4			24672	8	2.6705944948775944e-5	2
42609	12	5.857546515058243e-4	4			73873	17	2.5522579737776395e-4	2
44167	9	6.511298534135184e-4	4			38673	6	2.1181985607033344e-6	2
81606	15	1.0586737059452644e-4	4			178767	16	0.00236514	2
3689	6	3.139454572092342e-5	4			81767	5	1.7540115878942884e-4	2
42609	9	6.626243575755431e-4	4			157373	2	2.088863745158623e-5	2
18205	9	7.05447020139949e-5	4			4273	2	1.5013708168327603e-5	2
102298	1	6.0627614689714406e-5	4			213644	13	1.0168856132692948e-4	2
144764	2	7.42049700169019e-5	4			62998	6	1.9256350551848497e-7	2
15047	13	7.9925518057766707e-05	4			171939	10	4.982464418470992e-5	2
86345	12	9.975734239618842e-5	4			83969	5	7.55937654041983e-5	2
3689	7	1.1327687861672362e-4	4			103037	8	1.2195092343741742e-4	2
136439	7	2.6949752912695145e-4	4			5101	17	4.189833899149419e-4	2
136439	6	1.126983692545969e-6	4			176293	15	2.397271498001305e-4	2
76760	7	0.00180195	4			14877	10	5.898160581865661e-5	2
136439	5	6.289803646482215e-7	4			201988	11	3.839942395972414e-5	2
86345	9	1.455970527189799e-4	4			11618	5	6.102621686276424e-6	2
108279	2	5.211826587910882e-5	4			100198	1	0	2
86345	6	2.7208606291466963e-5	4			213644	2	3.1332956177379344e-5	2
18205	11	1.1353454388924105e-4	4			142326	14	6.186233282022867e-4	2
15388	1	7.608171255179847e-5	4			2255	16	1.4653011455515027e-4	2
173677	14	0.0018338	4			192594	9	1.69126134051131e-5	2
86345	17	2.2378755593535353e-5	4			167951	9	1.164114948663629e-5	2
86345	2	7.785960451452232e-6	4			178767	11	4.735113680638595e-4	2
144764	7	1.2832410577625855e-4	4			62956	14	2.7857807079088073e-4	2
173677	2	3.748383817342003e-4	4			185775	8	1.7181447099911795e-5	2
173677	6	7.223965469219661e-4	4			100198	7	4.762087119605969e-6	2
18205	8	7.323965703073821e-5	4			19082	6	1.5116235183201067e-4	2
136439	2	1.5889715207045373e-7	4			36261	9	2.7675185572003255e-5	2
3689	1	9.014890419549038e-5	4			81767	17	5.763480434041221e-4	2
134444	8	9.8827182778186e-5	4			73329	7	2.9763044497537307e-6	2
173677	17	7.484194138703988e-4	4			149526	6	1.6945588485626675e-5	2
108279	14	5.541478530790605e-4	4			132458	12	3.3103939677723107e-4	2
24530	5	7.547764375778658e-6	1			112558	9	7.687551547778682e-6	2
60923	12	8.161770599038578e-4	1			4273	1	0	2
151864	2	3.1779430414090746e-7	1			2989	7	2.9763044497537307e-6	2
151864	5	1.257960729296443e-6	1			111497	13	3.480683094175497e-4	2
151864	8	1.1866678607512016e-5	1			199072	14	1.5213128688580012e-4	2
24530	7	2.1810025882921413e-5	1			171500	9	1.0762572166890156e-5	2
151864	11	6.406139068610806e-4	1			15738	5	1.2421788013033624e-4	2
151864	10	8.584638402766707e-5	1			137528	2	2.1758997345402324e-6	2
24530	8	4.412921107168531e-5	1			14877	9	3.5802025779655e-5	2
151864	16	0.00239199	1			135919	8	3.118806158353554e-5	2
114749	14	2.8751369769974643e-4	1			178767	6	9.435611770405762e-5	2
24530	2	9.057137668015862e-6	1			207535	11	5.600935087118999e-5	2
114749	11	1.1607162866888889e-4	1			11618	2	4.134209495626441e-6	2
81097	15	8.912435578030691e-4	1			8525	12	0.0035866	2
60923	15	1.1179182199032718e-4	1			213644	1	0	2
151864	7	4.903029074455202e-6	1			183429	11	7.239636619158182e-5	2
134045	12	5.3225231616086e-4	1			192594	8	2.5585415790086043e-5	2
24530	10	1.2995639241054668e-4	1			14321	13	3.4908013589841463e-4	2
114749	8	1.2793762873723893e-5	1			62956	13	1.2824900644963497e-4	2
114749	2	2.431126426677942e-5	1			8042	16	5.450810088433128e-4	2
24530	11	4.029736325007326e-4	1			62998	13	4.426740853784244e-5	2
81097	17	0.0015529	1			180403	6	1.3113574725808825e-4	2
31925	9	0.00118168	1			8525	16	0.00392849	2
114749	1	1.9812945977030853e-7	1			8042	1	0	2
134045	5	2.78323811356838e-5	1			81767	16	8.844139057078712e-4	2
114749	9	2.884895162233657e-5	1			183967	15	1.244889609215672e-4	2
114749	17	4.106617005824013e-4	1			38673	2	1.479611819487358e-5	2
81097	16	7.674312388479582e-4	1			14877	17	1.2318701780949875e-4	2
151864	14	0.00219859	1			132458	11	9.440877483091412e-5	2
31925	6	8.709973966676702e-5	1			65096	13	4.957949756238353e-5	2
31925	16	7.532995127106045e-4	1			43073	9	3.38252268102262e-5	2
134045	2	3.6069653519992994e-5	1			15738	17	0.00196386	2
114749	6	1.5455776354916146e-5	1			199072	13	1.1711891516012028e-4	2
24530	13	2.756350298424603e-4	1			157153	6	8.18394898453561e-5	2
151864	17	0.00319509	1			101001	10	6.248279703163622e-5	2
151864	1	7.925178390812341e-7	1			167951	16	7.169509176448424e-4	2
134045	13	3.065251624972188e-4	1			15738	2	4.786979415988511e-5	2
140834	9	0.12943487833743492	1			4273	6	1.7330715496663644e-6	2
140834	13	0.7457009791956036	1			64174	2	2.8069106575568996e-5	2
134045	1	1.9812945977030853e-7	1			105857	15	0.00139343	2
24530	14	2.229551128239269e-4	1			11618	1	0	2
81097	12	9.511052601961382e-4	1			171500	12	8.572015484200463e-5	2
171958	1	1.3869062183921596e-6	1			101001	14	4.293922036776696e-4	2
60923	11	7.232805859312729e-4	1			215712	11	3.301861295899847e-5	2
140834	6	3.735145952438068e-4	1			197733	8	1.5313898502095297e-5	2
140834	14	0.76213	1			201808	13	6.24802851934119e-5	2
24530	15	1.7258184500810878e-4	1			8042	15	5.048278457753574e-4	2
151864	13	9.755233501320932e-4	1			174832	2	5.048087384133339e-5	2
81097	13	4.080521719219495e-4	1			176293	17	2.5817638463068607e-4	2
81097	11	5.255993968503784e-4	1			2989	14	0.00146599	2
134045	15	1.9009761435221533e-4	1			100198	5	1.7323571238462108e-5	2
140834	15	0.8125019318863247	1			199072	8	2.3344357472706244e-5	2
114749	15	2.3878114973509976e-4	1			36261	7	1.9048348478423877e-5	2
24530	16	1.1933457627098684e-4	1			157373	14	5.062261869533262e-4	2
174321	1	2.9917548425316585e-5	1			171500	1	0	2
81097	14	0.00104062	1			14877	16	1.9473081013250232e-4	2
171958	5	1.257960729296443e-6	1			151378	13	6.500985139557432e-5	2
31925	2	8.056085609972003e-5	1			213044	10	2.7740207302838495e-5	2
140834	16	0.8343997225471101	1			102368	5	1.6929853710315243e-5	2
134045	6	3.203853640237826e-5	1			19082	8	7.021982727790039e-5	2
24530	17	8.743864298917422e-5	1			50220	9	1.502367216765891e-4	2
174321	2	3.829421364897935e-5	1			36261	11	6.970596069121898e-5	2
171958	2	1.2711772165636298e-6	1			5101	14	4.708825546465242e-4	2
60923	16	7.752821978131547e-5	1			157373	5	2.7560226970280627e-5	2
31925	17	3.880522361683141e-4	1			132458	14	3.4728960440596796e-4	2
140834	17	0.7826076925703455	1			65096	16	1.324830547011791e-4	2
134045	7	8.419684410616174e-5	1			174395	16	0.0049969	2
114749	5	8.019499649264824e-6	1			178767	2	1.1684581574481048e-4	2
174321	5	2.9404832047304355e-5	1			208138	9	1.581439175543043e-5	2
81097	10	1.0760468412684537e-4	1			201988	8	1.5500653361876944e-5	2
60923	17	7.936383426985735e-5	1			101001	13	1.904763350228306e-4	2
140834	12	0.6462717611689855	1			161381	14	0.00306963	2
114749	12	2.5408280370995e-4	1			21344	8	3.716421709654834e-5	2
134045	8	1.1662720068945402e-4	1			55898	14	2.9767680377654394e-4	2
174321	6	2.962357134692261e-5	1			192594	6	8.087667231776368e-6	2
151864	9	8.834991434340575e-5	1			176293	16	2.2778271567125804e-4	2
171958	8	2.1990438794545705e-4	1			100198	17	1.3203877956826515e-4	2
31925	7	0.00184083	1			61481	15	4.5117336792593464e-4	2
31925	13	0.0022526	1			73329	17	5.95280978277039e-4	2
134045	9	1.0435206719642055e-4	1			101001	17	3.754622279343406e-4	2
114749	7	1.200396773401101e-5	1			81767	14	4.550767066583891e-4	2
174321	7	7.219287637215073e-5	1			36261	6	2.291505715669971e-5	2
171958	9	2.3394696706238564e-4	1			149526	1	0	2
60923	13	4.933780628214572e-4	1			14877	15	2.5505700061425127e-4	2
134045	16	1.5584153545915058e-4	1			151378	12	1.812221892155293e-4	2
31925	14	0.001643	1			112558	6	9.435611770405764e-6	2
134045	10	4.33583580158171e-4	1			126601	8	3.753772681611164e-5	2
24530	1	3.9625891954061706e-7	1			102838	17	4.821751335816909e-4	2
174321	8	5.117505149489557e-5	1			36261	10	3.3126655322807135e-5	2
171958	10	2.332094165175564e-4	1			148265	11	6.408056737227851e-4	2
60923	14	2.6111427637506184e-4	1			167951	14	3.756084153847099e-4	2
31925	15	0.00107155	1			8525	5	7.681428974145358e-4	2
140834	1	1.697969470231544e-4	1			5101	13	2.086892116784001e-4	2
134045	11	8.258210957753733e-4	1			5780	13	8.92936869363336e-5	2
174321	9	5.724713837557413e-5	1			174395	15	0.00780712	2
151864	6	9.8208578921863e-6	1			178767	1	0	2
171958	11	1.9472125683797203e-4	1			207535	8	2.857349354659244e-5	2
31925	10	0.00398177	1			24672	12	5.099448250510845e-4	2
60923	1	1.9812945977030853e-7	1			171500	10	2.4777660891855744e-5	2
140834	2	2.3818683095361013e-4	1			150801	7	1.6032359969340095e-4	2
114749	10	1.8791259176563068e-5	1			2255	12	1.5856941556358813e-4	2
174321	10	5.993422663682747e-5	1			5780	17	2.29899923456849e-4	2
171958	6	8.243080722621943e-5	1			5101	2	4.87401540537012e-5	2
81097	1	3.9625891954061706e-7	1			100198	16	1.1981315757798942e-4	2
31925	5	5.314884081277472e-5	1			124285	7	1.0317855425812933e-5	2
60923	2	4.05187737779657e-5	1			5780	2	8.507767962052309e-5	2
140834	5	1.4655242496303562e-4	1			73329	16	6.704028173444281e-4	2
24530	6	5.4739207923661345e-6	1			101001	16	4.97155745812117e-4	2
174321	11	8.30895265334669e-5	1			81767	13	2.7951706533894797e-4	2
171958	7	1.629834492336143e-4	1			171823	14	0.00131957	2
81097	2	3.495737345549982e-5	1			21344	11	6.163474419013047e-5	2
31925	12	0.00347062	1			102368	16	0.00127443	2
60923	5	5.5035781906719385e-6	1			111963	5	1.2008384608479416e-5	2
134045	14	2.666341553793141e-4	1			137892	9	5.842539176311798e-5	2
174321	12	8.014692466018557e-5	1			65096	10	1.5620699257909056e-5	2
151864	15	0.00187857	1			112558	5	9.252361911451353e-6	2
171958	14	2.042355231573324e-4	1			15738	14	0.00156434	2
81097	5	6.13255855532016e-6	1			107168	2	1.675442795595979e-4	2
60923	6	1.2074825277278238e-5	1			167894	13	4.156077270152864e-4	2
140834	7	0.0332566	1			8525	2	8.736237434179033e-4	2
114749	13	1.3112105259747132e-4	1			21344	15	2.524139228876787e-4	2
174321	13	8.964618917290049e-5	1			28620	16	1.0108374443936118e-4	2
171958	15	2.874646851179842e-4	1			114092	5	5.571103023278155e-5	2
81097	6	8.854871870004042e-6	1			192230	17	1.6695406206117697e-4	2
31925	8	8.134237351743002e-4	1			12257	13	1.9806503362931787e-4	2
60923	7	1.1496757829757025e-5	1			207535	7	1.567520343536965e-5	2
140834	8	0.0498022	1			161381	12	0.00332146	2
24530	9	1.377086675097472e-4	1			101001	11	1.0199082669557305e-4	2
174321	14	6.815850596554924e-5	1			148265	14	0.00305075	2
171958	16	3.0206564618593545e-4	1			55898	12	3.0195117606507936e-4	2
81097	7	9.63698818082574e-6	1			112558	13	8.777594721503615e-5	2
31925	1	3.090819572416813e-5	1			124285	6	7.895103726257882e-6	2
60923	8	1.0012510075088265e-5	1			8042	12	5.915462937745545e-4	2
134045	17	8.190163129592836e-5	1			176181	14	3.2643466608828973e-4	2
174321	15	7.856337720518385e-5	1			61481	13	2.87864633806084e-4	2
151864	12	0.00178796	1			179587	6	1.7330715496663644e-6	2
171958	17	2.205576324476268e-4	1			73873	11	7.190720155515221e-5	2
81097	8	2.1508354976115527e-5	1			111963	17	1.4261171722456943e-4	2
60923	9	6.08532573283662e-6	1			157373	11	1.2644905851705337e-4	2
140834	10	0.4084628314827569	1			112558	17	1.104011397135029e-4	2
114749	16	1.9745161797469205e-4	1			111963	2	2.0018277557770137e-5	2
174321	16	7.890213760022485e-5	1			69517	10	3.7974458540778914e-5	2
171958	12	2.2999609496898997e-4	1			112558	2	1.5013708168327603e-5	2
81097	9	5.972634515561868e-5	1			102838	15	0.00116586	2
31925	11	0.00395933	1			213644	7	1.7857826698522384e-5	2
60923	10	6.329687301579139e-6	1			133607	7	6.3494494928079586e-6	2
140834	11	0.5162039376401475	1			36261	8	2.8760248406374093e-5	2
24530	12	5.10084017850596e-4	1			101001	6	9.512637172613156e-5	2
174321	17	7.151973437109237e-5	1			73329	6	5.199214648999093e-6	2
171958	13	2.1601491366963975e-4	1			5101	11	1.2840571706277182e-4	2
82134	5	6.651467356154942e-5	2			11618	12	3.341284113661321e-4	2
[truncated: 15,584 more rows]
[truncated: 5,000 more columns]

[truncated: 3 more sheets:  Supplementary Figure7,  Supplementary Figure8,  Supplementary Figure 10]
